# Supplementary material for: Ribosomal DNA copy number amplification and loss in human cancers is linked to tumor genetic context, nucleolus activity, and proliferation
Source: PLoS Genet. 2017 Sep 7;13(9):e1006994. doi: 10.1371/journal.pgen.1006994 (PMC5605086; doi:10.1371/journal.pgen.1006994)
Supplement: S1 Table — Samples sequenced on two separate plates (plate 1 and plate 2) were identified. These were selected and their CN compared with a Wilcox rank sum test. (XLSX) [file pgen.1006994.s011.xlsx]

## Sheet: Sheet1
S1 Table. The plate ID has effect on rDNA CN estimation. Samples sequenced on both plate 1 and plate 2 were selected and their CN were compared
Tumor	Plate 1	Plate 2	Sample numbers	rDNA component	P (Wilcox rank sum test)
STAD	1598	1600	10	5S	0.02
				18S	0.0098
				5.8S	0.014
				28S	0.002
LUAD	1931	1203	16	18S	0.46
				28S	0.9
				5S	0.53
				5.8S	0.94
	1751	1753	9	18S	0.02
				28S	0.012
				5S	1
				5.8S	0.039
	1855	1853	6	18S	0.22
				28S	0.094
				5S	0.31
				5.8S	0.16
BLCA	A13W	A13U	6	18S	0.031
				5S	0.094
				28S	0.031
				5.8S	0.16
	A14W	A14U	6	18S	0.31
				5S	0.31
				28S	0.063
				5.8S	0.22
