# Supplementary material for: Ribosomal DNA copy number amplification and loss in human cancers is linked to tumor genetic context, nucleolus activity, and proliferation
Source: PLoS Genet. 2017 Sep 7;13(9):e1006994. doi: 10.1371/journal.pgen.1006994 (PMC5605086; doi:10.1371/journal.pgen.1006994)
Supplement: S2 Table — (XLSX) [file pgen.1006994.s012.xlsx]

## Sheet: Sheet1
S2 Table. Tumor vs. adjacent 45S CN loss is robustly detected when copy number estimates were obtained with the full-length method and with the segment method.
	P-values (same as shown for 45S in figure 3) for segment method	P-values for full-length method
LUAD	0.000312013	0.000318295
HNSC	0.000453063	0.000569589
KIRC	0.00140848	0.000731705
BLCA	0.112307	0.0829063
LUSC	0.00651235	0.0288669
STAD	0.00617921	0.00643814
OV	0.0273438	0.0273438
BRCA	0.000976562	0.00195312
LIHC	0.000482517	0.000133514
Note. Both segment method and full-length method (used to calculate sequencing depth of 18S and 28S) yield almost identical results. P-values from single sided paired Wilcoxon rank sum test (H1: 45S CN is lower in tumor than adjacent).
