# Supplementary material for: Ribosomal DNA copy number amplification and loss in human cancers is linked to tumor genetic context, nucleolus activity, and proliferation
Source: PLoS Genet. 2017 Sep 7;13(9):e1006994. doi: 10.1371/journal.pgen.1006994 (PMC5605086; doi:10.1371/journal.pgen.1006994)
Supplement: S3 Table — (XLSX) [file pgen.1006994.s013.xlsx]

## Sheet: Sheet1
S3 Table. Association between rDNA CN with somatic copy number alternations (SCNAs)
# coeff.*: the linear regression coefficients between 45S CN(or 5S CN, or ratio of 5S/45S) and SCNA ploidy
# P.*: P values of the linear regressions
# patients with SCNA: patients with ploidy >2.1 for amplification, or < 1.9 for deletion
CancerType	Name	Descriptor	coeff.45S	P.45S	coeff.5S	P.5S	coeff.ratio	P.ratio	Yescount(Patients with SCNA)	Nocount(Patients without SCNA)
BLCA	Amplification Peak 1 - CN values	1p34.2_Amp	-13.1107	0.322291	-2.03622	0.782456	0.0157812	0.620119	35	78
BLCA	Amplification Peak 2 - CN values	1q21.3_Amp	-6.5634	0.566714	0.243935	0.969452	0.0163697	0.551499	59	54
BLCA	Amplification Peak 3 - CN values	1q23.3_Amp	1.49466	0.84116	-1.54285	0.709568	0.00306243	0.864126	65	48
BLCA	Amplification Peak 4 - CN values	2p25.1_Amp	-2.38751	0.87467	12.0675	0.149404	0.051873	0.151351	51	62
BLCA	Amplification Peak 5 - CN values	3p25.2_Amp	2.82476	0.713549	-3.24748	0.447026	-0.0123336	0.503843	55	58
BLCA	Amplification Peak 6 - CN values	3q26.33_Amp	5.12719	0.78702	3.93943	0.708623	0.0502935	0.268126	65	48
BLCA	Amplification Peak 7 - CN values	4p16.3_Amp	-10.1042	0.413595	-10.7948	0.114416	-0.035552	0.229763	23	90
BLCA	Amplification Peak 8 - CN values	4q13.3_Amp	-9.6303	0.449183	6.49528	0.357948	0.0352619	0.247348	19	94
BLCA	Amplification Peak 9 - CN values	5p15.33_Amp	-18.6485	0.0541841	-3.97417	0.463393	0.0164638	0.48188	53	60
BLCA	Amplification Peak 10 - CN values	6p22.3_Amp	-5.84768	0.278026	3.33144	0.265924	0.0324618	0.0110993	42	71
BLCA	Amplification Peak 11 - CN values	6q21_Amp	-18.7132	0.131643	-13.5656	0.048335	-0.0260822	0.382795	11	102
BLCA	Amplification Peak 12 - CN values	6q23.3_Amp	2.28493	0.879259	-10.2145	0.220047	-0.054067	0.13216	15	98
BLCA	Amplification Peak 13 - CN values	7p21.1_Amp	-3.36588	0.748529	12.7113	0.0276232	0.0550377	0.0272249	57	56
BLCA	Amplification Peak 14 - CN values	7p11.2_Amp	-1.23338	0.873903	8.96104	0.036086	0.0324728	0.0795359	60	53
BLCA	Amplification Peak 15 - CN values	8p11.23_Amp	2.66059	0.737465	5.63041	0.200102	0.0168437	0.375746	41	72
BLCA	Amplification Peak 16 - CN values	8p11.21_Amp	-3.42734	0.720758	1.63767	0.758539	0.0222198	0.333276	39	74
BLCA	Amplification Peak 17 - CN values	8q22.3_Amp	-2.77751	0.693083	-1.56773	0.688441	-0.00454918	0.787662	69	44
BLCA	Amplification Peak 18 - CN values	8q24.21_Amp	-8.54602	0.359384	-4.37541	0.398459	-0.00566151	0.800576	68	45
BLCA	Amplification Peak 19 - CN values	9p24.1_Amp	-7.01711	0.512287	0.94113	0.874423	0.0150201	0.55893	25	88
BLCA	Amplification Peak 20 - CN values	10p14_Amp	5.53087	0.570272	-0.917546	0.865492	0.00730492	0.754819	53	60
BLCA	Amplification Peak 21 - CN values	11p13_Amp	-9.91184	0.498328	4.25679	0.600835	0.0335083	0.339593	13	100
BLCA	Amplification Peak 22 - CN values	11q13.3_Amp	1.21675	0.859795	3.16519	0.407514	0.00966094	0.558616	46	67
BLCA	Amplification Peak 23 - CN values	11q22.2_Amp	-4.47541	0.690919	-0.617506	0.921366	0.003131	0.907741	18	95
BLCA	Amplification Peak 24 - CN values	12p12.1_Amp	-9.1101	0.506851	-16.2862	0.0310723	-0.0585791	0.0734817	38	75
BLCA	Amplification Peak 25 - CN values	12q15_Amp	-6.75526	0.389369	0.26576	0.951479	0.00487594	0.795996	34	79
BLCA	Amplification Peak 26 - CN values	13q22.1_Amp	-0.0183513	0.999012	-13.9726	0.087607	-0.0589378	0.0953621	40	73
BLCA	Amplification Peak 27 - CN values	16p13.2_Amp	-16.3468	0.104278	-8.99772	0.10757	-0.0146653	0.545679	25	88
BLCA	Amplification Peak 28 - CN values	16p11.2_Amp	-2.33402	0.867704	11.683	0.131447	0.0351872	0.294124	32	81
BLCA	Amplification Peak 29 - CN values	16q22.1_Amp	-5.59933	0.758863	-11.1259	0.271043	-0.033295	0.446327	30	83
BLCA	Amplification Peak 30 - CN values	17p11.2_Amp	-20.0859	0.0959631	-1.86792	0.781807	0.0347803	0.231023	33	80
BLCA	Amplification Peak 31 - CN values	17q11.2_Amp	-4.87454	0.708672	-3.66465	0.613043	-0.00610921	0.845305	50	63
BLCA	Amplification Peak 32 - CN values	17q12_Amp	2.18562	0.781396	-1.43351	0.743198	-0.0111024	0.556652	47	66
BLCA	Amplification Peak 33 - CN values	17q23.3_Amp	13.8784	0.441494	4.4756	0.655337	-0.000874061	0.983904	60	53
BLCA	Amplification Peak 34 - CN values	19q12_Amp	-9.61464	0.205547	4.6294	0.27303	0.0545269	0.0023353	49	64
BLCA	Amplification Peak 35 - CN values	19q13.43_Amp	-35.9538	0.0284576	-7.68235	0.403797	0.0331724	0.403898	47	66
BLCA	Amplification Peak 36 - CN values	20q11.21_Amp	-13.8936	0.174241	0.643318	0.910214	0.0264294	0.282164	79	34
BLCA	Amplification Peak 37 - CN values	22q12.2_Amp	-7.86692	0.621213	-1.401	0.87421	0.0121387	0.750751	27	86
BLCA	Deletion Peak 1 - CN values	1p36.11_Del	0.588928	0.980473	13.5912	0.308169	0.0459949	0.424995	24	89
BLCA	Deletion Peak 2 - CN values	1q32.1_Del	-3.89403	0.86514	12.5372	0.323982	0.0614332	0.262829	22	91
BLCA	Deletion Peak 3 - CN values	2q22.1_Del	1.39293	0.941819	-6.49496	0.539845	-0.0283486	0.53555	36	77
BLCA	Deletion Peak 4 - CN values	2q34_Del	6.92849	0.786906	-12.0832	0.395419	-0.0757512	0.216528	46	67
BLCA	Deletion Peak 5 - CN values	2q37.1_Del	7.84736	0.73108	-1.62652	0.897998	-0.0474085	0.386182	56	57
BLCA	Deletion Peak 6 - CN values	3p14.2_Del	9.55836	0.601099	-19.4081	0.05415	-0.083011	0.0565609	37	76
BLCA	Deletion Peak 7 - CN values	4q22.1_Del	21.2924	0.4071	4.44194	0.755898	-0.0314228	0.610491	49	64
BLCA	Deletion Peak 8 - CN values	4q34.2_Del	25.0239	0.307483	-6.89464	0.613421	-0.108531	0.0636547	52	61
BLCA	Deletion Peak 9 - CN values	5q12.1_Del	-2.10665	0.913784	-17.1668	0.110238	-0.06602	0.155476	61	52
BLCA	Deletion Peak 10 - CN values	6p25.3_Del	-13.6653	0.426281	-12.0293	0.206485	-0.0357149	0.386066	30	83
BLCA	Deletion Peak 11 - CN values	6q21_Del	-16.5893	0.451736	-23.4816	0.0534867	-0.0733379	0.164307	49	64
BLCA	Deletion Peak 12 - CN values	6q27_Del	-3.64047	0.87818	-21.2975	0.104472	-0.112624	0.0461642	49	64
BLCA	Deletion Peak 13 - CN values	7q36.3_Del	-11.3177	0.630832	19.3398	0.137631	0.120752	0.0309101	11	102
BLCA	Deletion Peak 14 - CN values	8p23.3_Del	26.4328	0.0626325	5.44188	0.493182	-0.0446738	0.1915	59	54
BLCA	Deletion Peak 15 - CN values	8p21.3_Del	30.6989	0.0412527	1.56681	0.852637	-0.0701332	0.0522007	65	48
BLCA	Deletion Peak 16 - CN values	9p23_Del	-9.82729	0.43391	1.59342	0.819581	0.0252307	0.402343	52	61
BLCA	Deletion Peak 17 - CN values	9p21.3_Del	-19.6397	0.064408	-2.23528	0.706874	0.022757	0.37467	66	47
BLCA	Deletion Peak 18 - CN values	9q22.33_Del	6.65765	0.702832	-0.586937	0.951744	-0.0199571	0.633587	47	66
BLCA	Deletion Peak 19 - CN values	10p11.21_Del	-8.89609	0.611913	11.6142	0.231947	0.090214	0.0303337	22	91
BLCA	Deletion Peak 20 - CN values	10q23.31_Del	-5.96005	0.771606	-28.2876	0.0119074	-0.0945448	0.0529996	49	64
BLCA	Deletion Peak 21 - CN values	11p15.5_Del	-3.21015	0.889194	12.0091	0.347228	0.0183491	0.739919	56	57
BLCA	Deletion Peak 22 - CN values	11q23.3_Del	-4.07528	0.844687	-4.4186	0.702158	-0.0219664	0.659776	33	80
BLCA	Deletion Peak 23 - CN values	11q25_Del	11.4934	0.57998	3.71916	0.747314	0.00497106	0.920593	33	80
BLCA	Deletion Peak 24 - CN values	12p13.1_Del	-2.09842	0.911151	-18.4698	0.0749995	-0.0772375	0.0848583	16	97
BLCA	Deletion Peak 25 - CN values	12q24.33_Del	11.1518	0.587543	-11.3621	0.319125	-0.0540759	0.272039	21	92
BLCA	Deletion Peak 26 - CN values	13q14.2_Del	-18.0013	0.270668	-19.2079	0.0330479	-0.0552873	0.157829	47	66
BLCA	Deletion Peak 27 - CN values	14q24.1_Del	23.8869	0.278076	12.6057	0.303007	-0.0302233	0.568108	33	80
BLCA	Deletion Peak 28 - CN values	15q13.1_Del	55.0341	0.028036	-7.9653	0.571054	-0.136374	0.0231887	41	72
BLCA	Deletion Peak 29 - CN values	16p13.3_Del	-14.9915	0.50888	-28.8661	0.0206151	-0.0712617	0.189373	43	70
BLCA	Deletion Peak 30 - CN values	16q23.1_Del	-13.9284	0.458399	-9.53549	0.360568	-0.0163033	0.717829	29	84
BLCA	Deletion Peak 31 - CN values	17p12_Del	1.52823	0.9201	-0.446766	0.957907	-0.0344753	0.344696	57	56
BLCA	Deletion Peak 32 - CN values	18q23_Del	-11.7396	0.606004	-2.08203	0.869291	-0.0347492	0.524472	51	62
BLCA	Deletion Peak 33 - CN values	19p13.3_Del	-14.2532	0.539268	-43.01	0.000625665	-0.148952	0.00660275	42	71
BLCA	Deletion Peak 34 - CN values	22q13.32_Del	17.8371	0.412779	-20.5585	0.087689	-0.0747314	0.151421	43	70
BLCA	Deletion Peak 35 - CN values	Xp11.3_Del	7.32502	0.77337	3.8764	0.78386	-0.00208356	0.972773	31	82
BLCA	Deletion Peak 36 - CN values	Xq21.33_Del	-28.6494	0.26357	-13.7755	0.3336	-0.0209014	0.734573	25	88
HNSC	Amplification Peak 1 - CN values	2q11.2_Amp	-2.63081	0.757607	8.97054	0.0163588	0.069635	0.0569911	25	129
HNSC	Amplification Peak 2 - CN values	2q31.2_Amp	-9.68646	0.306581	9.2582	0.0262218	0.105019	0.00954507	25	129
HNSC	Amplification Peak 3 - CN values	3q26.33_Amp	-7.20352	0.260857	0.335437	0.905994	0.0222963	0.420617	117	37
HNSC	Amplification Peak 4 - CN values	5p15.33_Amp	-13.5184	0.0608695	5.81834	0.0683226	0.0965349	0.00173081	70	84
HNSC	Amplification Peak 5 - CN values	5p12_Amp	-9.7125	0.126109	1.8474	0.512126	0.036517	0.183193	61	93
HNSC	Amplification Peak 6 - CN values	6p12.1_Amp	-0.850911	0.935234	-2.37137	0.608602	0.00106892	0.981134	30	124
HNSC	Amplification Peak 7 - CN values	6q12_Amp	1.76825	0.857968	-1.48337	0.734332	-0.0315713	0.458806	26	128
HNSC	Amplification Peak 8 - CN values	7p11.2_Amp	-1.78801	0.680832	4.1885	0.0281961	0.0399647	0.0319255	60	94
HNSC	Amplification Peak 9 - CN values	7q21.3_Amp	-16.592	0.0201049	4.36688	0.169216	0.108507	0.000365928	43	111
HNSC	Amplification Peak 10 - CN values	8p11.23_Amp	-5.33051	0.310261	3.83806	0.0977366	0.0831818	0.000179053	49	105
HNSC	Amplification Peak 11 - CN values	8q11.21_Amp	-7.36457	0.304063	1.13535	0.720668	0.0264202	0.393303	87	67
HNSC	Amplification Peak 12 - CN values	8q24.21_Amp	-17.1048	0.0555621	4.56572	0.249914	0.0983671	0.0103898	101	53
HNSC	Amplification Peak 13 - CN values	9p24.1_Amp	7.9854	0.243026	-0.0582195	0.984686	-0.0308887	0.295728	39	115
HNSC	Amplification Peak 14 - CN values	9p23_Amp	6.41236	0.234051	0.606975	0.799478	-0.02137	0.358724	39	115
HNSC	Amplification Peak 15 - CN values	9p13.3_Amp	4.69821	0.51431	1.98286	0.533916	-0.0106439	0.732295	42	112
HNSC	Amplification Peak 16 - CN values	9q34.3_Amp	2.6157	0.844933	4.98306	0.399175	0.0101612	0.860291	55	99
HNSC	Amplification Peak 17 - CN values	11p13_Amp	11.4355	0.274517	-4.1018	0.376007	-0.0828811	0.0655869	31	123
HNSC	Amplification Peak 18 - CN values	11q13.3_Amp	-4.48931	0.104106	1.02229	0.404386	0.0242085	0.0418274	69	85
HNSC	Amplification Peak 19 - CN values	12p13.33_Amp	-4.22205	0.619456	5.70545	0.128005	0.0382789	0.296266	51	103
HNSC	Amplification Peak 20 - CN values	12q15_Amp	-4.38881	0.58145	-2.46442	0.484017	-0.00422128	0.902291	24	130
HNSC	Amplification Peak 21 - CN values	13q22.1_Amp	-7.78904	0.247934	-1.90398	0.523891	0.00282056	0.922959	37	117
HNSC	Amplification Peak 22 - CN values	13q34_Amp	-17.035	0.0510927	7.03316	0.0689397	0.140802	0.00014441	32	122
HNSC	Amplification Peak 23 - CN values	15q26.3_Amp	-11.0283	0.300725	-1.92527	0.683474	0.0638704	0.164417	26	128
HNSC	Amplification Peak 24 - CN values	17q12_Amp	-8.30702	0.165668	3.02737	0.254001	0.0793554	0.00189122	21	133
HNSC	Amplification Peak 25 - CN values	18p11.31_Amp	-6.75044	0.323599	-0.53491	0.859892	0.0120076	0.684603	43	111
HNSC	Amplification Peak 26 - CN values	18q11.2_Amp	-5.70197	0.438396	-2.23613	0.492265	-0.00176702	0.955682	30	124
HNSC	Amplification Peak 27 - CN values	20q11.22_Amp	-5.13029	0.404192	0.966976	0.722571	0.013616	0.608315	74	80
HNSC	Amplification Peak 28 - CN values	Xq28_Amp	2.52947	0.866307	10.774	0.103581	0.0430876	0.506205	47	107
HNSC	Deletion Peak 1 - CN values	1p36.21_Del	4.68303	0.781435	-1.5391	0.836726	-0.0421801	0.562499	25	129
HNSC	Deletion Peak 2 - CN values	1p13.2_Del	34.5132	0.0571511	-9.56984	0.234925	-0.222371	0.00423175	27	127
HNSC	Deletion Peak 3 - CN values	1q44_Del	-30.6247	0.0501377	27.0954	6.45963e-05	0.249517	0.000170089	13	141
HNSC	Deletion Peak 4 - CN values	2q21.2_Del	0.32458	0.98888	19.4857	0.0571135	0.0784331	0.434828	18	136
HNSC	Deletion Peak 5 - CN values	2q22.1_Del	15.0554	0.374549	-2.7882	0.710421	-0.0675782	0.355793	26	128
HNSC	Deletion Peak 6 - CN values	2q36.2_Del	24.188	0.213709	2.76289	0.748775	-0.0537147	0.523178	41	113
HNSC	Deletion Peak 7 - CN values	3p26.2_Del	34.1386	0.0143522	5.17094	0.40603	-0.108023	0.0740403	103	51
HNSC	Deletion Peak 8 - CN values	3p24.1_Del	26.6627	0.0560053	4.20746	0.497765	-0.067601	0.263589	109	45
HNSC	Deletion Peak 9 - CN values	3p14.2_Del	22.5041	0.132953	-2.43375	0.714372	-0.0994017	0.124122	110	44
HNSC	Deletion Peak 10 - CN values	3p12.1_Del	17.0409	0.15929	-0.906602	0.866035	-0.0960734	0.065413	101	53
HNSC	Deletion Peak 11 - CN values	4p16.3_Del	13.1453	0.35315	-7.61742	0.223478	-0.0997634	0.101578	61	93
HNSC	Deletion Peak 12 - CN values	4p15.2_Del	7.14633	0.617235	-6.39469	0.311505	-0.0281806	0.648029	57	97
HNSC	Deletion Peak 13 - CN values	4q21.3_Del	26.3513	0.169059	3.17	0.709266	-0.10986	0.184223	40	114
HNSC	Deletion Peak 14 - CN values	4q22.1_Del	25.6479	0.156969	-4.73911	0.555543	-0.128498	0.100069	46	108
HNSC	Deletion Peak 15 - CN values	4q35.2_Del	19.5082	0.183742	-2.97734	0.647403	-0.144237	0.0220314	58	96
HNSC	Deletion Peak 16 - CN values	5q12.1_Del	24.4962	0.0959334	-7.42549	0.255163	-0.13954	0.0274898	61	93
HNSC	Deletion Peak 17 - CN values	5q15_Del	22.6959	0.169806	-10.6308	0.145966	-0.176078	0.0129677	63	91
HNSC	Deletion Peak 18 - CN values	5q35.3_Del	4.62139	0.748567	-8.54708	0.179069	-0.121683	0.0491578	59	95
HNSC	Deletion Peak 19 - CN values	6p25.3_Del	1.73003	0.896802	3.20774	0.586581	0.0105575	0.854518	24	130
HNSC	Deletion Peak 20 - CN values	7q31.1_Del	-13.1907	0.159863	5.05287	0.224018	0.0974911	0.0154417	28	126
HNSC	Deletion Peak 21 - CN values	7q36.1_Del	21.3368	0.123412	-1.366	0.824257	-0.122038	0.0406256	41	113
HNSC	Deletion Peak 22 - CN values	8p23.2_Del	10.7479	0.30073	1.50211	0.744139	-0.0278219	0.535355	81	73
HNSC	Deletion Peak 23 - CN values	9p23_Del	6.73635	0.279214	1.8176	0.509829	-0.0127905	0.634644	57	97
HNSC	Deletion Peak 24 - CN values	9p21.3_Del	10.3991	0.238865	-2.82931	0.469523	-0.0429321	0.260084	80	74
HNSC	Deletion Peak 25 - CN values	9q21.11_Del	6.9822	0.570938	3.91681	0.472316	0.000358437	0.994626	24	130
HNSC	Deletion Peak 26 - CN values	9q34.3_Del	16.0735	0.208545	-3.04087	0.591553	-0.112359	0.0408421	17	137
HNSC	Deletion Peak 27 - CN values	10p15.3_Del	9.27559	0.590703	8.56788	0.260744	-0.0015216	0.983702	46	108
HNSC	Deletion Peak 28 - CN values	10p11.21_Del	-7.28037	0.606041	-4.80434	0.441516	-0.0536466	0.37828	48	106
HNSC	Deletion Peak 29 - CN values	10q23.31_Del	23.1529	0.197632	2.16421	0.786025	-0.135396	0.0802413	35	119
HNSC	Deletion Peak 30 - CN values	11p15.5_Del	31.5864	0.0494247	-3.76658	0.598563	-0.133858	0.0537949	43	111
HNSC	Deletion Peak 31 - CN values	11q23.1_Del	2.89741	0.797767	1.50528	0.763494	-0.0163911	0.737006	83	71
HNSC	Deletion Peak 32 - CN values	12q24.33_Del	57.7641	0.0201668	8.40619	0.448385	-0.136974	0.204716	18	136
HNSC	Deletion Peak 33 - CN values	13q12.11_Del	18.5554	0.214447	4.96156	0.453823	-0.0600855	0.352275	65	89
HNSC	Deletion Peak 34 - CN values	13q14.2_Del	-10.5311	0.448802	7.98914	0.193227	0.0915828	0.125947	64	90
HNSC	Deletion Peak 35 - CN values	14q11.2_Del	-4.55712	0.729607	-4.46422	0.443738	0.0155573	0.784604	21	133
HNSC	Deletion Peak 36 - CN values	14q32.32_Del	-17.2752	0.0749709	-4.47924	0.298366	0.0543185	0.195739	25	129
HNSC	Deletion Peak 37 - CN values	15q15.1_Del	24.6197	0.173989	3.36121	0.675691	-0.104287	0.182251	35	119
HNSC	Deletion Peak 38 - CN values	16q23.1_Del	1.60924	0.918825	0.508763	0.941947	0.00724899	0.915308	29	125
HNSC	Deletion Peak 39 - CN values	16q23.3_Del	-0.658199	0.964963	1.88788	0.775792	0.0311902	0.629535	33	121
HNSC	Deletion Peak 40 - CN values	17p11.2_Del	16.9984	0.263978	-6.56399	0.329834	-0.0798041	0.224257	30	124
HNSC	Deletion Peak 41 - CN values	17q25.3_Del	-13.4224	0.509698	-17.2562	0.0540843	-0.0677183	0.44086	20	134
HNSC	Deletion Peak 42 - CN values	18q23_Del	20.5496	0.0953353	-5.4052	0.322845	-0.115927	0.0287573	79	75
HNSC	Deletion Peak 43 - CN values	19p13.3_Del	9.85952	0.560289	-0.24016	0.974435	-0.0372437	0.610354	51	103
HNSC	Deletion Peak 44 - CN values	19q13.43_Del	44.1472	0.0150514	-3.57367	0.659475	-0.139646	0.0761717	30	124
HNSC	Deletion Peak 45 - CN values	21q22.3_Del	15.4116	0.382255	-0.108205	0.988951	-0.0282954	0.71047	58	96
HNSC	Deletion Peak 46 - CN values	Xp22.2_Del	16.1526	0.335372	-9.52012	0.19885	-0.209009	0.00345589	46	108
HNSC	Deletion Peak 47 - CN values	Xp21.3_Del	14.6666	0.439573	4.02795	0.6316	-0.0603308	0.461469	48	106
HNSC	Deletion Peak 48 - CN values	Xq21.33_Del	13.7741	0.373036	17.1704	0.0113044	0.064647	0.332682	27	127
KIRC	Amplification Peak 1 - CN values	1q24.1_Amp	-13.9721	0.498616	2.1877	0.7356	0.0526803	0.358918	6	38
KIRC	Amplification Peak 2 - CN values	1q32.1_Amp	-23.7919	0.354875	7.53341	0.349417	0.108374	0.127186	4	40
KIRC	Amplification Peak 3 - CN values	3q26.32_Amp	-26.5379	0.177432	-5.85778	0.344381	0.0189218	0.732738	6	38
KIRC	Amplification Peak 4 - CN values	4q32.1_Amp	26.071	0.495511	-27.3342	0.0186576	-0.197438	0.0592413	2	42
KIRC	Amplification Peak 5 - CN values	5q35.1_Amp	8.8887	0.567823	-2.25867	0.643146	-0.0263436	0.543481	27	17
KIRC	Amplification Peak 6 - CN values	7q31.2_Amp	-1.32994	0.886557	-2.16709	0.456371	-0.0076603	0.768058	13	31
KIRC	Amplification Peak 7 - CN values	8q24.22_Amp	-7.16813	0.793971	-4.48553	0.601264	-0.0229658	0.764008	4	40
KIRC	Amplification Peak 8 - CN values	10p14_Amp	18.4147	0.600304	-20.3994	0.0586511	-0.164783	0.0874495	2	42
KIRC	Amplification Peak 9 - CN values	Xq11.2_Amp	29.6501	0.363412	5.12179	0.617289	-0.00377379	0.96706	3	41
KIRC	Amplification Peak 10 - CN values	Xq28_Amp	8.56612	0.740796	3.92113	0.6284	0.0154863	0.83018	2	42
KIRC	Deletion Peak 1 - CN values	1p36.13_Del	96.2764	0.070144	22.7496	0.175424	-0.0627355	0.677738	3	41
KIRC	Deletion Peak 2 - CN values	1p31.1_Del	-1.10978	0.963836	7.14949	0.348327	0.0417843	0.539328	3	41
KIRC	Deletion Peak 3 - CN values	1q44_Del	-6.29428	0.721308	8.80603	0.105684	0.0829322	0.0863716	4	40
KIRC	Deletion Peak 4 - CN values	2q37.3_Del	-14.1724	0.527738	-3.74075	0.594761	0.00919458	0.883416	2	42
KIRC	Deletion Peak 5 - CN values	3p25.3_Del	-10.6596	0.569732	6.21234	0.287684	0.0694953	0.179788	39	5
KIRC	Deletion Peak 6 - CN values	3p22.2_Del	-9.92862	0.588727	6.31401	0.269459	0.068307	0.178053	39	5
KIRC	Deletion Peak 7 - CN values	3p12.3_Del	8.56686	0.539518	4.0378	0.354307	0.00650973	0.867442	26	18
KIRC	Deletion Peak 8 - CN values	3p12.2_Del	15.7029	0.257538	3.85389	0.376248	-0.00671598	0.863105	23	21
KIRC	Deletion Peak 9 - CN values	3p11.1_Del	5.03436	0.741156	3.65516	0.442373	-0.00967229	0.819955	15	29
KIRC	Deletion Peak 10 - CN values	3q11.2_Del	5.9542	0.705404	4.68333	0.340048	0.00204287	0.962917	13	31
KIRC	Deletion Peak 11 - CN values	4q34.3_Del	-55.8376	0.3015	-38.7142	0.0188025	-0.136053	0.367157	1	43
KIRC	Deletion Peak 12 - CN values	6q26_Del	22.7186	0.141949	9.9708	0.0370177	0.0249536	0.567068	7	37
KIRC	Deletion Peak 13 - CN values	6q26_Del	22.9146	0.138084	9.96483	0.0369561	0.0244706	0.574276	7	37
KIRC	Deletion Peak 14 - CN values	8p23.2_Del	4.65503	0.738878	7.83502	0.0677162	0.0586575	0.126719	14	30
KIRC	Deletion Peak 15 - CN values	9p23_Del	4.72416	0.829257	4.42669	0.517735	0.00500143	0.934734	8	36
KIRC	Deletion Peak 16 - CN values	9p21.3_Del	4.72416	0.829257	4.42669	0.517735	0.00500143	0.934734	8	36
KIRC	Deletion Peak 17 - CN values	10q23.31_Del	49.4807	0.367475	-37.3292	0.0260299	-0.42267	0.00387991	3	41
KIRC	Deletion Peak 18 - CN values	13q13.3_Del	36.2199	0.195666	10.7414	0.220826	-0.00227706	0.97695	4	40
KIRC	Deletion Peak 19 - CN values	14q31.1_Del	-12.2563	0.489757	-3.6466	0.511728	-0.0102821	0.835747	14	30
LUAD	Amplification Peak 1 - CN values	1p34.3_Amp	-25.5713	0.182993	-9.84019	0.112425	-0.00866389	0.73941	63	170
LUAD	Amplification Peak 2 - CN values	1q21.3_Amp	-4.15159	0.780918	7.88917	0.10089	0.0705286	0.000404677	171	62
LUAD	Amplification Peak 3 - CN values	3q26.2_Amp	-9.47012	0.612708	2.89545	0.631898	0.0698903	0.00540578	89	144
LUAD	Amplification Peak 4 - CN values	4q12_Amp	-8.16589	0.785631	6.46769	0.50472	0.0507837	0.210793	44	189
LUAD	Amplification Peak 5 - CN values	5p15.33_Amp	-4.26267	0.729444	-1.01683	0.798444	0.0283673	0.0881585	156	77
LUAD	Amplification Peak 6 - CN values	5p13.1_Amp	-13.0458	0.366947	-0.930567	0.842236	0.0510314	0.00869342	145	88
LUAD	Amplification Peak 7 - CN values	5q35.1_Amp	-1.50136	0.938398	-4.39655	0.483371	-0.0359509	0.170795	48	185
LUAD	Amplification Peak 8 - CN values	6p21.1_Amp	-6.46626	0.715545	7.66367	0.180477	0.0817411	0.000568951	83	150
LUAD	Amplification Peak 9 - CN values	7p21.1_Amp	16.9405	0.2511	3.94219	0.408739	-0.0166958	0.403782	125	108
LUAD	Amplification Peak 10 - CN values	7p11.2_Amp	1.64197	0.894368	-0.496988	0.900999	-0.00967634	0.56316	123	110
LUAD	Amplification Peak 11 - CN values	7q31.2_Amp	0.579692	0.972697	4.5932	0.400873	0.0296974	0.194481	99	134
LUAD	Amplification Peak 12 - CN values	8p11.21_Amp	-2.11616	0.875872	2.79115	0.52348	0.0230124	0.208836	91	142
LUAD	Amplification Peak 13 - CN values	8q24.21_Amp	41.8652	0.00126575	6.97941	0.0989915	-0.0142472	0.42267	150	83
LUAD	Amplification Peak 14 - CN values	10p15.1_Amp	35.4658	0.0782334	5.48089	0.400791	-0.00811865	0.766632	69	164
LUAD	Amplification Peak 15 - CN values	11q13.3_Amp	-4.67337	0.81074	4.97819	0.429483	0.0404526	0.124817	81	152
LUAD	Amplification Peak 16 - CN values	12p12.1_Amp	-1.80971	0.889736	-1.51343	0.719657	-0.00194068	0.91256	75	158
LUAD	Amplification Peak 17 - CN values	12q14.1_Amp	8.55284	0.563211	3.21637	0.500957	0.00481462	0.81011	71	162
LUAD	Amplification Peak 18 - CN values	12q15_Amp	7.61785	0.421582	1.23172	0.687674	-0.00931644	0.467915	78	155
LUAD	Amplification Peak 19 - CN values	13q33.3_Amp	-0.615599	0.974885	5.06526	0.422333	0.02594	0.32666	38	195
LUAD	Amplification Peak 20 - CN values	14q13.3_Amp	-17.4048	0.0644948	-2.08498	0.4944	0.0135051	0.290549	106	127
LUAD	Amplification Peak 21 - CN values	16p11.2_Amp	24.7191	0.318211	14.2197	0.0748348	0.0202687	0.545782	68	165
LUAD	Amplification Peak 22 - CN values	17q12_Amp	-12.9468	0.516216	-4.17792	0.516695	0.012428	0.645386	104	129
LUAD	Amplification Peak 23 - CN values	17q23.1_Amp	-19.3269	0.235751	1.93363	0.713859	0.085833	7.83788e-05	110	123
LUAD	Amplification Peak 24 - CN values	18q11.2_Amp	-13.9387	0.399573	1.6498	0.757765	0.0411408	0.0655052	42	191
LUAD	Amplification Peak 25 - CN values	19q12_Amp	-3.71463	0.811748	-6.58864	0.190209	-0.0186866	0.375802	65	168
LUAD	Amplification Peak 26 - CN values	20p11.21_Amp	-23.7556	0.209746	-6.39074	0.296538	0.00658982	0.797512	95	138
LUAD	Amplification Peak 27 - CN values	20q13.33_Amp	58.9969	0.000246124	5.649	0.283591	-0.0151404	0.493168	120	113
LUAD	Amplification Peak 28 - CN values	22q11.22_Amp	9.25201	0.610946	7.99652	0.172772	0.0529097	0.0308436	44	189
LUAD	Amplification Peak 29 - CN values	Xq28_Amp	-6.24581	0.769781	0.260784	0.969831	-0.0135593	0.638822	78	155
LUAD	Deletion Peak 1 - CN values	1p36.13_Del	4.30126	0.892961	-12.5995	0.221706	-0.0300542	0.487183	60	173
LUAD	Deletion Peak 2 - CN values	1p13.1_Del	-39.7848	0.119985	-9.27046	0.262702	0.0320124	0.356267	71	162
LUAD	Deletion Peak 3 - CN values	2q22.1_Del	-48.3564	0.166689	-19.9229	0.0774093	-0.0187111	0.693221	29	204
LUAD	Deletion Peak 4 - CN values	3p26.2_Del	72.0747	0.0294566	16.0446	0.134592	-0.0855453	0.0565869	108	125
LUAD	Deletion Peak 5 - CN values	3p21.31_Del	58.675	0.084073	6.9956	0.524936	-0.0839625	0.067762	115	118
LUAD	Deletion Peak 6 - CN values	3q11.1_Del	0.139614	0.995753	0.0536562	0.994948	0.0261312	0.461589	62	171
LUAD	Deletion Peak 7 - CN values	3q29_Del	-12.7785	0.515422	2.9603	0.641004	0.0529005	0.0458802	59	174
LUAD	Deletion Peak 8 - CN values	4p16.3_Del	-47.6365	0.117448	-6.14196	0.533012	0.0585664	0.155314	61	172
LUAD	Deletion Peak 9 - CN values	4q22.1_Del	36.0248	0.366108	10.139	0.431178	-0.039387	0.465618	71	162
LUAD	Deletion Peak 10 - CN values	4q34.3_Del	26.4698	0.418518	-0.656305	0.950528	-0.132937	0.00245596	89	144
LUAD	Deletion Peak 11 - CN values	5q12.1_Del	25.1065	0.335444	-2.20753	0.793396	-0.0622432	0.0770654	92	141
LUAD	Deletion Peak 12 - CN values	5q31.1_Del	40.9074	0.154508	-9.36546	0.313518	-0.158778	3.33704e-05	107	126
LUAD	Deletion Peak 13 - CN values	6q14.3_Del	23.8072	0.43136	-5.44882	0.577351	-0.0294323	0.472491	109	124
LUAD	Deletion Peak 14 - CN values	6q26_Del	-9.21108	0.744591	-19.4685	0.0322166	-0.0814624	0.0324839	108	125
LUAD	Deletion Peak 15 - CN values	8p23.2_Del	15.4708	0.440071	6.67845	0.301995	-0.0149611	0.581428	115	118
LUAD	Deletion Peak 16 - CN values	8p11.21_Del	-15.2665	0.316045	0.177442	0.971257	0.0334581	0.103977	51	182
LUAD	Deletion Peak 17 - CN values	9p23_Del	17.6992	0.44919	1.90516	0.801038	-0.0237261	0.453686	129	104
LUAD	Deletion Peak 18 - CN values	9p21.3_Del	29.4848	0.101921	3.89303	0.50487	-0.0355522	0.145445	136	97
LUAD	Deletion Peak 19 - CN values	9q21.11_Del	85.7139	0.0124019	9.5762	0.390023	-0.127899	0.00578111	121	112
LUAD	Deletion Peak 20 - CN values	10p15.3_Del	31.7174	0.231648	-4.19353	0.624925	-0.055284	0.123198	64	169
LUAD	Deletion Peak 21 - CN values	10q26.3_Del	58.0409	0.0579962	11.2029	0.258573	-0.0146751	0.724311	70	163
LUAD	Deletion Peak 22 - CN values	11p15.5_Del	59.1382	0.0531837	14.8601	0.133256	-0.0746636	0.0715452	65	168
LUAD	Deletion Peak 23 - CN values	11q23.1_Del	-36.7098	0.174878	-9.88908	0.258235	0.00940865	0.797691	50	183
LUAD	Deletion Peak 24 - CN values	11q25_Del	-39.0311	0.142494	-4.97268	0.563799	0.0477273	0.185503	44	189
LUAD	Deletion Peak 25 - CN values	12p13.2_Del	2.72647	0.90057	3.17981	0.651894	0.0329017	0.2648	66	167
LUAD	Deletion Peak 26 - CN values	12q12_Del	-17.275	0.436735	-1.60587	0.823033	0.0493215	0.100221	42	191
LUAD	Deletion Peak 27 - CN values	12q24.33_Del	4.05298	0.886743	14.4365	0.115372	0.0918768	0.0164135	57	176
LUAD	Deletion Peak 28 - CN values	13q12.11_Del	31.1725	0.296305	2.80141	0.771662	-0.0673393	0.095027	130	103
LUAD	Deletion Peak 29 - CN values	13q34_Del	22.1238	0.325729	10.6642	0.142056	-0.00609254	0.84172	110	123
LUAD	Deletion Peak 30 - CN values	14q32.33_Del	1.77555	0.934487	0.721921	0.917603	-0.0151277	0.604849	68	165
LUAD	Deletion Peak 31 - CN values	15q11.2_Del	-2.80364	0.92981	-10.4601	0.308508	-0.0335574	0.435849	123	110
LUAD	Deletion Peak 32 - CN values	15q15.1_Del	26.6108	0.42619	-5.53922	0.608305	-0.0645386	0.153407	132	101
LUAD	Deletion Peak 33 - CN values	16p13.3_Del	4.59508	0.881004	-7.24638	0.464707	-0.0397464	0.338409	48	185
LUAD	Deletion Peak 34 - CN values	16q23.1_Del	-6.91518	0.791019	-4.82753	0.566804	-0.0243456	0.490592	88	145
LUAD	Deletion Peak 35 - CN values	16q24.3_Del	-15.7577	0.595178	-5.26677	0.582506	-0.0157886	0.69419	93	140
LUAD	Deletion Peak 36 - CN values	17p13.3_Del	25.6623	0.382686	-3.53782	0.709699	-0.0955593	0.0157706	128	105
LUAD	Deletion Peak 37 - CN values	18q21.32_Del	11.4482	0.639855	-4.98737	0.527992	-0.083162	0.0114937	119	114
LUAD	Deletion Peak 38 - CN values	18q23_Del	23.8229	0.327386	3.20986	0.68319	-0.0714972	0.0292591	116	117
LUAD	Deletion Peak 39 - CN values	19p13.3_Del	23.7466	0.431696	-5.67604	0.560855	-0.130357	0.00127332	135	98
LUAD	Deletion Peak 40 - CN values	19p13.2_Del	-5.81288	0.858241	-17.379	0.0973554	-0.148792	0.000626784	131	102
LUAD	Deletion Peak 41 - CN values	19q13.33_Del	-18.5512	0.505953	-17.8696	0.0465028	-0.0737131	0.0500731	105	128
LUAD	Deletion Peak 42 - CN values	20p13_Del	-10.7781	0.685828	-9.28812	0.280051	-0.0202361	0.574752	57	176
LUAD	Deletion Peak 43 - CN values	20q13.12_Del	-31.148	0.177754	-8.08534	0.27921	0.0122072	0.696968	40	193
LUAD	Deletion Peak 44 - CN values	21q11.2_Del	-18.5991	0.407711	-4.92068	0.497873	-0.0115267	0.704863	79	154
LUAD	Deletion Peak 45 - CN values	22q13.32_Del	6.75149	0.804245	0.240208	0.978225	-0.00143617	0.968938	123	110
LUAD	Deletion Peak 46 - CN values	Xp22.2_Del	36.1739	0.303679	13.4787	0.235325	0.0157565	0.740965	73	160
LUSC	Amplification Peak 1 - CN values	1q21.2_Amp	-8.73986	0.337626	-0.895286	0.817714	-0.0194756	0.726926	32	18
LUSC	Amplification Peak 2 - CN values	2p16.1_Amp	-10.0892	0.104247	-1.96025	0.461776	0.0215205	0.574214	33	17
LUSC	Amplification Peak 3 - CN values	2q31.2_Amp	-13.6254	0.252521	4.99056	0.324039	0.0868514	0.230968	18	32
LUSC	Amplification Peak 4 - CN values	3q26.33_Amp	-14.7303	0.00184006	-1.9289	0.358393	0.0220343	0.465835	48	2
LUSC	Amplification Peak 5 - CN values	4q12_Amp	-5.29301	0.624667	5.49807	0.227959	0.0916311	0.160687	14	36
LUSC	Amplification Peak 6 - CN values	5p15.33_Amp	15.015	0.0248905	2.45393	0.398162	-0.0096465	0.817744	38	12
LUSC	Amplification Peak 7 - CN values	5p12_Amp	4.88569	0.459035	2.32752	0.405332	0.0237909	0.554424	38	12
LUSC	Amplification Peak 8 - CN values	6p12.1_Amp	6.8464	0.61682	-5.56959	0.335576	-0.0459263	0.581609	22	28
LUSC	Amplification Peak 9 - CN values	6q12_Amp	-6.10696	0.457094	-0.687047	0.844079	0.0132756	0.791284	23	27
LUSC	Amplification Peak 10 - CN values	7p11.2_Amp	-2.92638	0.639121	-4.29932	0.0999049	-0.0698654	0.0615924	25	25
LUSC	Amplification Peak 11 - CN values	7q21.2_Amp	-37.7189	0.0126399	5.88816	0.372332	0.205356	0.0268872	30	20
LUSC	Amplification Peak 12 - CN values	8p11.23_Amp	9.35795	0.0415361	-0.630743	0.75122	-0.0345372	0.223425	26	24
LUSC	Amplification Peak 13 - CN values	8q24.21_Amp	12.0212	0.120479	1.3562	0.683193	-0.0135327	0.776867	38	12
LUSC	Amplification Peak 14 - CN values	9p13.3_Amp	-1.47166	0.866393	-1.10234	0.766346	-0.0323693	0.542896	17	33
LUSC	Amplification Peak 15 - CN values	11q13.3_Amp	-3.84612	0.359182	0.35833	0.841069	0.0107374	0.675463	22	28
LUSC	Amplification Peak 16 - CN values	12p13.33_Amp	-15.1028	0.129761	-2.69727	0.527708	0.0126732	0.836633	31	19
LUSC	Amplification Peak 17 - CN values	12q15_Amp	8.38336	0.545942	0.734611	0.900917	0.0565773	0.503405	27	23
LUSC	Amplification Peak 18 - CN values	13q34_Amp	-14.7588	0.354012	-12.2603	0.0659065	0.0943905	0.330394	7	43
LUSC	Amplification Peak 19 - CN values	14q13.3_Amp	2.7304	0.715177	2.47027	0.435278	-0.0121988	0.78909	18	32
LUSC	Amplification Peak 20 - CN values	14q32.33_Amp	30.8885	0.0338997	1.67134	0.791496	-0.086209	0.340268	14	36
LUSC	Amplification Peak 21 - CN values	15q26.3_Amp	8.7237	0.558753	-13.5964	0.0278658	-0.123411	0.171152	21	29
LUSC	Amplification Peak 22 - CN values	17q25.1_Amp	-8.56065	0.426411	4.14385	0.363639	0.0664133	0.310194	28	22
LUSC	Amplification Peak 23 - CN values	18p11.32_Amp	-4.08955	0.59468	2.42664	0.456095	0.0193747	0.679264	17	33
LUSC	Amplification Peak 24 - CN values	18q11.2_Amp	-6.43751	0.626094	10.6435	0.0531026	0.0181207	0.822077	18	32
LUSC	Amplification Peak 25 - CN values	19q12_Amp	-0.0451846	0.995257	-4.31277	0.176938	0.00652696	0.887922	26	24
LUSC	Amplification Peak 26 - CN values	19q13.2_Amp	-8.85709	0.375532	-2.38357	0.574957	0.0751639	0.215299	27	23
LUSC	Amplification Peak 27 - CN values	20p12.2_Amp	5.69272	0.63993	7.37764	0.148977	-0.0149056	0.840823	33	17
LUSC	Amplification Peak 28 - CN values	20q11.21_Amp	5.71399	0.526797	-0.200106	0.958419	0.0235781	0.66855	39	11
LUSC	Amplification Peak 29 - CN values	22q11.21_Amp	-10.4564	0.149755	1.59337	0.608303	0.067314	0.127548	29	21
LUSC	Amplification Peak 30 - CN values	Xq28_Amp	16.8741	0.510894	-5.02264	0.64497	0.0865404	0.580247	12	38
LUSC	Deletion Peak 1 - CN values	1p36.11_Del	31.3796	0.0549178	8.80173	0.209378	-0.0403995	0.690498	29	21
LUSC	Deletion Peak 2 - CN values	1p13.1_Del	18.3825	0.26336	-1.90386	0.786098	-0.0840351	0.402723	31	19
LUSC	Deletion Peak 3 - CN values	2p25.3_Del	13.0069	0.379394	-3.5134	0.576609	-0.181643	0.0402475	7	43
LUSC	Deletion Peak 4 - CN values	2q22.1_Del	23.6726	0.0133015	2.13208	0.610223	-0.0863127	0.146839	15	35
LUSC	Deletion Peak 5 - CN values	2q37.1_Del	30.6184	0.156365	11.2672	0.220099	-0.087044	0.511902	18	32
LUSC	Deletion Peak 6 - CN values	3p25.3_Del	-8.57185	0.60255	-0.467856	0.946658	0.19542	0.0470036	40	10
LUSC	Deletion Peak 7 - CN values	3p13_Del	28.4857	0.152057	-8.49167	0.316844	-0.288114	0.0152885	46	4
LUSC	Deletion Peak 8 - CN values	3p12.3_Del	-1.8961	0.911511	0.391068	0.956913	-0.0303423	0.770293	45	5
LUSC	Deletion Peak 9 - CN values	3p12.3_Del	-14.5818	0.41353	-1.1415	0.880465	0.139049	0.198308	45	5
LUSC	Deletion Peak 10 - CN values	3q11.1_Del	-9.23742	0.208611	0.456522	0.884484	0.0372439	0.407586	10	40
LUSC	Deletion Peak 11 - CN values	4p15.2_Del	23.3393	0.133424	-3.92555	0.5558	-0.133731	0.158732	32	18
LUSC	Deletion Peak 12 - CN values	4q22.1_Del	-6.25621	0.654561	-1.83891	0.756677	0.0296353	0.728056	30	20
LUSC	Deletion Peak 13 - CN values	4q32.3_Del	17.6294	0.39302	2.10148	0.810979	-0.0383649	0.761087	38	12
LUSC	Deletion Peak 14 - CN values	4q35.2_Del	16.1528	0.390299	-7.08107	0.374549	-0.125098	0.273688	37	13
LUSC	Deletion Peak 15 - CN values	5q12.1_Del	-17.3362	0.424359	-13.4369	0.141199	-0.118482	0.369784	41	9
LUSC	Deletion Peak 16 - CN values	5q31.1_Del	-9.74044	0.668688	0.700766	0.942197	0.0549888	0.691763	41	9
LUSC	Deletion Peak 17 - CN values	6p25.3_Del	31.5086	0.088515	-3.17859	0.689701	-0.120434	0.289779	13	37
LUSC	Deletion Peak 18 - CN values	6q26_Del	-10.7758	0.378499	2.56724	0.621873	0.0878063	0.237357	14	36
LUSC	Deletion Peak 19 - CN values	7q11.22_Del	-28.2677	0.00512116	-8.47421	0.0527568	0.0276201	0.666168	5	45
LUSC	Deletion Peak 20 - CN values	7q36.3_Del	-4.67752	0.743087	1.47883	0.807066	0.047726	0.582699	16	34
LUSC	Deletion Peak 21 - CN values	8p23.2_Del	30.3382	0.0266389	-9.95183	0.0898744	-0.185064	0.0264532	42	8
LUSC	Deletion Peak 22 - CN values	9p23_Del	-8.82953	0.443656	-4.64892	0.340913	0.000645389	0.99269	30	20
LUSC	Deletion Peak 23 - CN values	9p21.3_Del	0.154449	0.987148	-9.09074	0.0215993	-0.0710418	0.220331	36	14
LUSC	Deletion Peak 24 - CN values	9p21.1_Del	13.6956	0.0627835	2.62155	0.40797	-0.0289636	0.525047	29	21
LUSC	Deletion Peak 25 - CN values	9q21.11_Del	-1.07837	0.947943	-10.6498	0.123819	-0.140199	0.159218	23	27
LUSC	Deletion Peak 26 - CN values	10p15.3_Del	6.00147	0.682413	-1.87611	0.763111	-0.0821265	0.356376	28	22
LUSC	Deletion Peak 27 - CN values	10p15.1_Del	-7.12753	0.586568	-3.61097	0.515769	-0.0423148	0.596223	25	25
LUSC	Deletion Peak 28 - CN values	10q23.31_Del	-15.969	0.349498	1.06071	0.884055	0.134124	0.195287	31	19
LUSC	Deletion Peak 29 - CN values	11p15.5_Del	24.0624	0.233878	-7.60324	0.376843	-0.279128	0.0207035	22	28
LUSC	Deletion Peak 30 - CN values	11q22.1_Del	-2.75797	0.771692	3.96143	0.323608	0.0541368	0.347868	17	33
LUSC	Deletion Peak 31 - CN values	11q25_Del	3.88073	0.807079	-1.26447	0.85124	-0.0529556	0.583969	22	28
LUSC	Deletion Peak 32 - CN values	12q24.31_Del	24.451	0.227892	11.4094	0.184015	-0.104961	0.397409	9	41
LUSC	Deletion Peak 33 - CN values	13q12.11_Del	11.782	0.390355	-4.97365	0.392701	-0.117977	0.15526	32	18
LUSC	Deletion Peak 34 - CN values	13q14.2_Del	-2.95736	0.855897	-12.2935	0.0702969	-0.0724439	0.464143	35	15
LUSC	Deletion Peak 35 - CN values	14q11.2_Del	9.35914	0.392005	0.488381	0.91646	-0.0612013	0.357976	26	24
LUSC	Deletion Peak 36 - CN values	15q11.2_Del	28.9549	0.110062	-4.94064	0.525091	-0.2336	0.0325026	16	34
LUSC	Deletion Peak 37 - CN values	15q21.1_Del	6.50574	0.685211	-2.13966	0.7534	-0.122708	0.206104	16	34
LUSC	Deletion Peak 38 - CN values	16p13.3_Del	-25.0229	0.104597	6.69013	0.310443	0.120157	0.203269	21	29
LUSC	Deletion Peak 39 - CN values	16q23.1_Del	-9.49781	0.49516	1.26607	0.830649	0.0804853	0.341656	19	31
LUSC	Deletion Peak 40 - CN values	17p11.2_Del	12.4035	0.326283	-4.97829	0.353283	-0.116479	0.127568	31	19
LUSC	Deletion Peak 41 - CN values	17q11.2_Del	-25.6665	0.077578	-2.12302	0.734791	0.0395994	0.65985	15	35
LUSC	Deletion Peak 42 - CN values	17q25.3_Del	-13.4503	0.275558	-3.76481	0.473449	0.00295436	0.968841	7	43
LUSC	Deletion Peak 43 - CN values	18q23_Del	14.8013	0.290608	-0.536205	0.928509	-0.104515	0.219733	18	32
LUSC	Deletion Peak 44 - CN values	19p13.3_Del	16.6332	0.299886	-2.45711	0.719442	-0.136168	0.161704	21	29
LUSC	Deletion Peak 45 - CN values	19q13.32_Del	12.7199	0.40981	6.29113	0.33595	-0.0475551	0.613824	13	37
LUSC	Deletion Peak 46 - CN values	21q11.2_Del	-5.26453	0.614974	-9.50539	0.0283553	-0.120925	0.0534792	26	24
LUSC	Deletion Peak 47 - CN values	21q22.3_Del	31.7282	0.0433619	-3.48742	0.607893	-0.163512	0.0894865	28	22
LUSC	Deletion Peak 48 - CN values	22q11.21_Del	1.05087	0.92202	0.968482	0.831561	-0.08394	0.195462	10	40
LUSC	Deletion Peak 49 - CN values	22q13.32_Del	-27.1173	0.0173698	-0.487403	0.922044	0.0637133	0.371126	9	41
LUSC	Deletion Peak 50 - CN values	Xp22.2_Del	-0.0858009	0.995634	9.53774	0.147126	0.0718966	0.450368	12	38
LUSC	Deletion Peak 51 - CN values	Xp21.1_Del	17.8506	0.254798	17.8342	0.00556618	0.0676328	0.480709	11	39
LUSC	Deletion Peak 52 - CN values	Xp11.3_Del	-2.49522	0.860121	5.13829	0.390563	0.0541059	0.529777	13	37
LUSC	Deletion Peak 53 - CN values	Xq22.3_Del	-2.37197	0.905183	0.451317	0.957395	-0.143739	0.232662	14	36
STAD	Amplification Peak 1 - CN values	1p36.22_Amp	13.4085	0.198937	8.81448	0.0772788	0.00450319	0.898249	16	111
STAD	Amplification Peak 2 - CN values	1q21.3_Amp	-44.9073	0.0024807	17.0262	0.0174888	0.210426	1.75516e-05	42	85
STAD	Amplification Peak 3 - CN values	1q42.3_Amp	-16.9954	0.0652113	25.4078	7.75926e-10	0.168835	7.63534e-09	37	90
STAD	Amplification Peak 4 - CN values	3q26.2_Amp	3.16457	0.837268	-1.03599	0.888463	-0.022906	0.658324	46	81
STAD	Amplification Peak 5 - CN values	5p15.33_Amp	-9.46978	0.520286	0.958356	0.89213	0.0271663	0.583467	37	90
STAD	Amplification Peak 6 - CN values	5p13.1_Amp	-10.8063	0.284294	5.77525	0.23236	0.0661461	0.0500541	35	92
STAD	Amplification Peak 7 - CN values	6p21.1_Amp	-16.1714	0.0813381	0.746748	0.867466	0.0401593	0.19929	35	92
STAD	Amplification Peak 8 - CN values	6q12_Amp	-3.69002	0.850341	28.1533	0.00221866	0.172273	0.00789409	24	103
STAD	Amplification Peak 9 - CN values	6q21_Amp	-5.92955	0.757465	11.8	0.19847	0.0848914	0.187144	23	104
STAD	Amplification Peak 10 - CN values	7p22.1_Amp	-6.20887	0.743348	11.5014	0.204445	0.1103	0.0818821	68	59
STAD	Amplification Peak 11 - CN values	7p11.2_Amp	-0.858505	0.920993	14.4641	0.000349534	0.0639319	0.0265477	62	65
STAD	Amplification Peak 12 - CN values	7q21.2_Amp	4.49923	0.527805	4.53088	0.183554	0.0311524	0.192452	67	60
STAD	Amplification Peak 13 - CN values	7q22.1_Amp	8.96957	0.359282	3.02439	0.519427	-0.00300785	0.927282	65	62
STAD	Amplification Peak 14 - CN values	8p23.1_Amp	-2.81842	0.663013	3.72202	0.228815	0.0122191	0.574156	51	76
STAD	Amplification Peak 15 - CN values	8q24.21_Amp	-9.34429	0.187707	-1.38001	0.685801	0.0177148	0.45874	88	39
STAD	Amplification Peak 16 - CN values	9p24.1_Amp	-3.96096	0.664843	2.11314	0.629691	0.0100582	0.743596	21	106
STAD	Amplification Peak 17 - CN values	9p13.2_Amp	-29.9657	0.0429401	13.1771	0.063685	0.175919	0.000322474	21	106
STAD	Amplification Peak 18 - CN values	9q34.3_Amp	-3.63783	0.806633	31.1524	5.23125e-06	0.138802	0.00478068	31	96
STAD	Amplification Peak 19 - CN values	10p11.22_Amp	-27.5607	0.075467	6.49797	0.384283	0.101943	0.0502411	29	98
STAD	Amplification Peak 20 - CN values	10q22.2_Amp	2.52507	0.889769	25.6432	0.00280151	0.0777637	0.202888	21	106
STAD	Amplification Peak 21 - CN values	10q26.13_Amp	4.32219	0.625117	6.73759	0.110452	0.00260355	0.930288	30	97
STAD	Amplification Peak 22 - CN values	11p13_Amp	-7.49242	0.563562	5.78552	0.351705	0.0345232	0.42845	18	109
STAD	Amplification Peak 23 - CN values	11p11.2_Amp	0.636848	0.975429	35.5891	0.000225129	0.126529	0.0669445	18	109
STAD	Amplification Peak 24 - CN values	11q13.3_Amp	4.20604	0.697109	-1.19912	0.816986	-0.0202096	0.577992	20	107
STAD	Amplification Peak 25 - CN values	12p12.1_Amp	-5.82049	0.3607	-4.50118	0.139287	-0.00804664	0.70748	31	96
STAD	Amplification Peak 26 - CN values	12q15_Amp	-2.76479	0.678806	-2.45864	0.442028	-0.00360095	0.872618	32	95
STAD	Amplification Peak 27 - CN values	13q12.3_Amp	-10.1059	0.368829	-2.72835	0.613189	0.00744912	0.844079	49	78
STAD	Amplification Peak 28 - CN values	13q22.1_Amp	-1.46583	0.892676	13.6942	0.00765774	0.0733186	0.0430454	54	73
STAD	Amplification Peak 29 - CN values	14q21.3_Amp	36.8779	0.12322	18.9225	0.098749	-0.0252779	0.754466	13	114
STAD	Amplification Peak 30 - CN values	15q26.1_Amp	-6.36402	0.627806	16.4291	0.00813775	0.0918216	0.0359434	34	93
STAD	Amplification Peak 31 - CN values	17q12_Amp	-12.2016	0.0170615	3.20996	0.194093	0.0539158	0.00157039	44	83
STAD	Amplification Peak 32 - CN values	18q11.2_Amp	-11.3096	0.206056	5.09761	0.234665	0.0610037	0.0414835	41	86
STAD	Amplification Peak 33 - CN values	19q12_Amp	-11.6602	0.0366956	4.96938	0.0637697	0.0565567	0.00234362	35	92
STAD	Amplification Peak 34 - CN values	19q13.32_Amp	0.500946	0.978044	28.7733	0.000743469	0.169845	0.00481429	29	98
STAD	Amplification Peak 35 - CN values	20q13.2_Amp	-18.5787	0.00946046	5.0398	0.145705	0.0706154	0.00323656	92	35
STAD	Amplification Peak 36 - CN values	Xq27.3_Amp	2.7789	0.839448	2.67706	0.683843	0.00685147	0.88192	25	102
STAD	Deletion Peak 1 - CN values	1p36.11_Del	49.9492	0.0257302	-2.25626	0.835167	-0.158732	0.0352615	41	86
STAD	Deletion Peak 2 - CN values	1p13.2_Del	9.13361	0.633839	22.3572	0.013869	0.0686345	0.286263	23	104
STAD	Deletion Peak 3 - CN values	1q44_Del	-21.2866	0.250575	31.4153	0.000293462	0.241627	6.53613e-05	6	121
STAD	Deletion Peak 4 - CN values	2q32.1_Del	45.5733	0.0858036	6.60696	0.605341	-0.0529225	0.555077	18	109
STAD	Deletion Peak 5 - CN values	2q33.3_Del	42.7928	0.168206	18.6838	0.209779	-0.0509415	0.626837	12	115
STAD	Deletion Peak 6 - CN values	2q37.2_Del	60.9831	0.00695397	-0.935252	0.932185	-0.179645	0.018462	18	109
STAD	Deletion Peak 7 - CN values	3p26.1_Del	17.2627	0.430679	14.4871	0.166645	0.0212223	0.773516	39	88
STAD	Deletion Peak 8 - CN values	3p21.1_Del	33.6341	0.155979	1.59337	0.888947	-0.0786182	0.325073	42	85
STAD	Deletion Peak 9 - CN values	3p14.2_Del	35.1101	0.047913	-15.2766	0.0729956	-0.189428	0.00130652	47	80
STAD	Deletion Peak 10 - CN values	3q26.31_Del	-10.0594	0.563302	-9.63124	0.247446	-0.0394095	0.500645	10	117
STAD	Deletion Peak 11 - CN values	4p16.3_Del	57.1663	0.015417	8.52363	0.455997	-0.0821182	0.305426	42	85
STAD	Deletion Peak 12 - CN values	4q22.1_Del	64.2377	0.00305947	0.900705	0.932166	-0.184825	0.0116722	55	72
STAD	Deletion Peak 13 - CN values	4q35.1_Del	47.8182	0.0212332	-0.612066	0.95147	-0.135384	0.053165	50	77
STAD	Deletion Peak 14 - CN values	5q12.1_Del	56.4904	0.00465967	-9.7376	0.315704	-0.216474	0.00119306	45	82
STAD	Deletion Peak 15 - CN values	5q23.2_Del	25.2083	0.218915	-18.2372	0.0625191	-0.156812	0.0219459	37	90
STAD	Deletion Peak 16 - CN values	6p25.3_Del	16.0891	0.342217	-2.94312	0.71746	-0.062791	0.270033	30	97
STAD	Deletion Peak 17 - CN values	6q14.1_Del	-1.46057	0.946513	6.90255	0.508029	0.0595875	0.41509	28	99
STAD	Deletion Peak 18 - CN values	6q24.3_Del	-22.1784	0.271902	8.41271	0.385098	0.0946688	0.162504	21	106
STAD	Deletion Peak 19 - CN values	6q26_Del	0.400191	0.98532	5.17514	0.619481	0.050375	0.490556	30	97
STAD	Deletion Peak 20 - CN values	7q31.1_Del	11.7006	0.425469	1.6641	0.813308	-0.00674979	0.891388	16	111
STAD	Deletion Peak 21 - CN values	7q36.3_Del	9.83948	0.566668	8.25537	0.315319	0.0247904	0.66781	24	103
STAD	Deletion Peak 22 - CN values	8p23.2_Del	-0.157026	0.990427	4.49701	0.473047	0.012267	0.780408	34	93
STAD	Deletion Peak 23 - CN values	9p23_Del	-1.29671	0.922236	3.20133	0.614994	0.0202469	0.650235	52	75
STAD	Deletion Peak 24 - CN values	9p21.3_Del	4.86836	0.696114	2.79166	0.640329	0.0143235	0.732583	51	76
STAD	Deletion Peak 25 - CN values	9q21.11_Del	-3.72764	0.880402	1.50378	0.89925	0.0179644	0.829272	28	99
STAD	Deletion Peak 26 - CN values	10p15.3_Del	-14.8672	0.384171	24.2852	0.00257057	0.204323	0.000265936	20	107
STAD	Deletion Peak 27 - CN values	10q22.3_Del	-4.96643	0.794453	4.08109	0.655096	0.00174348	0.978305	23	104
STAD	Deletion Peak 28 - CN values	10q23.31_Del	0.338293	0.986754	-14.0836	0.147653	-0.0663273	0.332125	31	96
STAD	Deletion Peak 29 - CN values	11p15.5_Del	24.9585	0.265067	-13.1111	0.221765	-0.14482	0.0532772	36	91
STAD	Deletion Peak 30 - CN values	11q23.2_Del	-29.0507	0.148018	4.06658	0.673924	0.0830806	0.219153	31	96
STAD	Deletion Peak 31 - CN values	12p13.1_Del	39.4746	0.0386216	-10.6676	0.246449	-0.14425	0.024386	22	105
STAD	Deletion Peak 32 - CN values	12q12_Del	4.03763	0.805607	6.65644	0.396764	0.0105764	0.847986	15	112
STAD	Deletion Peak 33 - CN values	13q12.11_Del	10.8493	0.559473	8.23463	0.354983	0.00805486	0.897541	17	110
STAD	Deletion Peak 34 - CN values	14q23.3_Del	46.4374	0.110263	11.779	0.399858	-0.0475719	0.628204	35	92
STAD	Deletion Peak 35 - CN values	14q32.32_Del	23.568	0.284274	3.33824	0.752228	-0.0332992	0.653404	34	93
STAD	Deletion Peak 36 - CN values	15q11.2_Del	91.8611	0.000223565	24.7804	0.041536	-0.0789372	0.35786	35	92
STAD	Deletion Peak 37 - CN values	15q15.1_Del	95.867	0.000327552	-0.859377	0.947799	-0.263608	0.00359235	37	90
STAD	Deletion Peak 38 - CN values	16p13.3_Del	22.0821	0.292458	-0.215734	0.982922	-0.0526403	0.455999	19	108
STAD	Deletion Peak 39 - CN values	16q23.1_Del	15.218	0.374684	-2.02331	0.805806	-0.034157	0.553849	51	76
STAD	Deletion Peak 40 - CN values	17p12_Del	36.0178	0.0604825	-12.3054	0.182475	-0.156979	0.0144856	49	78
STAD	Deletion Peak 41 - CN values	17q24.3_Del	4.68205	0.658339	2.43922	0.63081	-0.0121448	0.733069	19	108
STAD	Deletion Peak 42 - CN values	18q12.2_Del	14.2876	0.397745	-1.39475	0.863467	-0.0567893	0.317256	55	72
STAD	Deletion Peak 43 - CN values	18q21.2_Del	10.8803	0.543431	-3.98225	0.642817	-0.0675994	0.260729	59	68
STAD	Deletion Peak 44 - CN values	19p13.3_Del	47.4269	0.0256055	-9.29392	0.365543	-0.165756	0.0202446	43	84
STAD	Deletion Peak 45 - CN values	19q13.11_Del	1.4656	0.909402	6.36619	0.301495	0.0275243	0.524778	17	110
STAD	Deletion Peak 46 - CN values	20p12.1_Del	-16.5016	0.206042	9.36871	0.133742	0.0915869	0.0358328	10	117
STAD	Deletion Peak 47 - CN values	21q11.2_Del	44.2629	0.0883244	-1.19871	0.923743	-0.15325	0.0792014	42	85
STAD	Deletion Peak 48 - CN values	21q22.13_Del	39.4244	0.074533	9.60429	0.367094	-0.0386805	0.604963	47	80
STAD	Deletion Peak 49 - CN values	22q13.31_Del	52.5139	0.016346	-9.70695	0.359284	-0.201935	0.00585709	43	84
STAD	Deletion Peak 50 - CN values	Xp22.2_Del	43.2932	0.0846188	-12.1816	0.313363	-0.179177	0.0332532	24	103
STAD	Deletion Peak 51 - CN values	Xp21.1_Del	2.30467	0.941027	0.00086629	0.999954	-0.0107483	0.918281	19	108
STAD	Deletion Peak 52 - CN values	Xq21.33_Del	61.0104	0.0516074	12.3865	0.4127	-0.076823	0.469025	16	111
