# Supplementary material for: Ribosomal DNA copy number amplification and loss in human cancers is linked to tumor genetic context, nucleolus activity, and proliferation
Source: PLoS Genet. 2017 Sep 7;13(9):e1006994. doi: 10.1371/journal.pgen.1006994 (PMC5605086; doi:10.1371/journal.pgen.1006994)
Supplement: S5 Table — All available cancers were pooled. (XLSX) [file pgen.1006994.s015.xlsx]

## Sheet: Sheet1
S5 Table. Association between rDNA CN with somatic mutations, with all available cancers pooled
# Coeff: ANOVA coefficients of 45S CN (or 5S CN, or ratio of 5S/45S) for patients with non-silent mutation(s) compared to patients without
# P: P values from ANOVA
	45S			5S			5S / 45S
Gene	Coeff	P		Coeff	P		Coeff	P	mutant_count (Patients with mutations)	nonmutant_count (Patients without mutations)
DDX42	4.04143	0.631046		-3.69413	0.995739		-0.0212182	0.754415	19	677
USP15	118.309	1.38e-06		14.3422	0.0700157		-0.0489279	0.436847	11	685
RBM6	8.49911	0.343231		-6.19046	0.833698		-0.0564705	0.469635	19	677		Statistics of associated mutations using different cutoffs.
NBEAL1	20.1857	0.101469		-6.52259	0.740922		-0.0625856	0.276629	12	684		Cutoff	Association direction when mutated	45S	5S	5S / 45S
DPYS	12.2557	0.305379		16.4641	0.0322444		0.0533628	0.462873	21	675		>=10 mutant_count	positive	95	128	65
DDX26B	13.7332	0.47413		1.91697	0.941079		-0.0342649	0.400587	10	686			negative	15	15	3
BPTF	-9.35846	0.993021		3.81465	0.350022		0.0398381	0.435795	30	666		>=30 mutant_count	positive	9	14	17
AHDC1	-21.565	0.314464		-4.77613	0.768632		0.0289111	0.360324	15	681			negative	12	5	0
IRX2	-13.0919	0.928581		-7.99382	0.53559		-0.00508151	0.734492	11	685
HERC5	-30.1824	0.493531		-4.92064	0.70032		0.0143994	0.912469	11	685
OR6Y1	-7.79861	0.954217		18.6062	0.0556574		0.0844574	0.302335	14	682
TGS1	-2.50658	0.870633		22.2376	0.0167744		0.12392	0.0527848	11	685
FOXI1	-6.2019	0.516377		10.3702	0.529648		0.0844945	0.0895769	17	679
ZNF347	-26.0007	0.164821		-7.13951	0.278753		0.0300031	0.54895	17	679
CASP5	-2.17871	0.780767		4.74469	0.663763		-0.00307152	0.588041	16	680
PGBD2	16.9773	0.522766		6.90548	0.636917		-0.0166421	0.715321	11	685
KIAA1217	10.2357	0.273647		-8.56467	0.554583		-0.0535384	0.140163	22	674
DBH	-54.2636	0.0166071		0.524756	0.541889		0.30077	1.66861e-06	10	686
ZFYVE16	36.7816	0.0188818		13.3241	0.00506944		-0.0315113	0.899296	14	682
LRRC4C	-19.3944	0.0694402		-7.71253	0.0209207		-0.00583961	0.740093	29	667
VPS8	28.5799	0.154191		14.8699	0.0741695		-0.00944563	0.71474	18	678
USP28	-3.5364	0.881216		14.46	0.0820144		0.11075	0.0413338	22	674
LCTL	17.8157	0.55719		11.787	0.499283		0.0915612	0.281861	11	685
CYP4F8	-43.1722	0.0255438		-13.3252	0.0104294		0.0316414	0.922611	16	680
POMGNT1	10.1048	0.428974		-1.96974	0.661752		-0.0525626	0.484906	11	685
HDAC7	17.791	0.390354		4.28317	0.486033		0.00153346	0.879082	10	686
RORB	62.716	0.00308771		10.4841	0.201808		-0.0749148	0.107675	12	684
PARK2	5.04845	0.70327		1.40142	0.938255		0.0127634	0.93482	22	674
TAF2	2.15605	0.590168		3.92056	0.440978		0.0171082	0.888234	15	681
OR4A47	-6.21912	0.91223		12.6316	0.12808		0.0766321	0.231054	14	682
OR6K2	-17.3869	0.200199		4.21178	0.604707		0.0764319	0.213628	23	673
GTF2A1L	3.02717	0.582837		13.264	0.745207		0.0421203	0.648082	17	679
FMO3	-20.8737	0.662257		-13.3299	0.958087		0.000585141	0.851601	14	682
KRTAP13-2	-25.7161	0.412825		1.00492	0.732941		0.0416322	0.40361	11	685
IKZF2	-9.04658	0.695336		-7.7462	0.957258		-0.0268168	0.579674	11	685
PDE3A	-35.3717	0.0297645		-12.8568	0.0279216		0.0305842	0.42503	29	667
VPS13A	8.55154	0.513431		-4.9551	0.305712		-0.0544228	0.0763284	41	655
OR51G2	-23.8628	0.463353		-9.93627	0.0938284		-0.0245407	0.213286	12	684
DHX30	37.1133	0.0466941		7.253	0.17966		-0.0334422	0.559344	15	681
TRIM39	-4.08468	0.540071		8.18284	0.948914		0.0472477	0.499951	13	683
HK3	-6.84876	0.95188		-5.13819	0.475541		-0.0137041	0.46191	20	676
OR5K2	-13.5142	0.855788		-8.64861	0.372005		0.017802	0.971794	13	683
DICER1	-32.6568	0.19768		-8.8443	0.386966		0.0218661	0.670204	19	677
PLCL1	9.41276	0.628154		6.13729	0.780644		0.00371408	0.686178	30	666
SIPA1L2	-19.9703	0.255568		-9.97396	0.0452983		-0.0103995	0.494494	39	657
TMTC2	-19.5371	0.671263		-20.0588	0.200275		-0.0671187	0.460504	11	685
MKL2	-12.2479	0.772861		-9.80622	0.716597		-0.0346128	0.339243	13	683
IL18RAP	3.62959	0.681138		9.23758	0.347282		0.050445	0.558959	17	679
OR11H4	69.7763	0.00668357		15.1491	0.138755		-0.0585191	0.278087	10	686
EIF4G3	10.2543	0.114188		2.25022	0.144688		-0.0344569	0.335114	26	670
CASS4	-6.2822	0.667428		9.19043	0.869065		0.0277161	0.838487	23	673
ROCK1	-20.0205	0.634069		-2.4982	0.605747		0.0344977	0.272084	26	670
DCDC1	-3.39986	0.747188		9.33195	0.338559		0.04597	0.397311	44	652
PAPOLG	5.93096	0.714722		7.03659	0.763466		-0.00501582	0.524063	12	684
PLXND1	-12.5429	0.834329		-0.627835	0.970786		0.0251713	0.876013	20	676
NVL	-10.171	0.951298		-6.48191	0.564246		-0.00761105	0.584061	15	681
OR4C15	2.1401	0.92049		8.02044	0.977991		0.080732	0.324213	30	666
DMRTB1	-14.6172	0.925375		-1.87773	0.598103		0.00936143	0.700096	13	683
COL6A3	-1.66788	0.807016		2.55926	0.803744		0.0049364	0.678255	69	627
ASB15	2.00469	0.729915		4.38553	0.716253		0.0127882	0.934093	12	684
ABL1	-25.8265	0.814931		10.3561	0.0737325		0.0834052	0.197893	11	685
CEP290	25.8462	0.367184		1.51666	0.758856		-0.0498021	0.179638	12	684
ZNF677	-4.1255	0.864068		7.11016	0.376133		0.0240447	0.88024	13	683
ART1	0.110806	0.574315		6.70705	0.139815		0.0186501	0.560402	10	686
FILIP1L	-19.8639	0.399989		-5.75683	0.633056		-0.0100274	0.971308	15	681
ABCC11	-14.6931	0.562295		-0.544353	0.884212		0.013146	0.988899	27	669
GAD1	2.79344	0.420589		-6.53581	0.858805		-0.0224092	0.765807	16	680
SAMD9	-19.0615	0.424507		-2.43455	0.630911		0.0351382	0.584889	30	666
GRK5	-6.17823	0.989708		9.04923	0.553545		0.0544139	0.697942	11	685
SIGLEC10	-29.7969	0.203869		7.2243	0.950779		0.1363	0.0668481	15	681
MYH7B	-8.9745	0.870666		-6.5496	0.941829		-0.025787	0.738385	19	677
PLEKHO1	6.99773	0.660724		-15.8065	0.166578		-0.100315	0.0863536	12	684
MAGEB6	12.7076	0.519843		-0.751326	0.559691		-0.0217301	0.334235	11	685
NDST2	-27.8329	0.73189		3.57019	0.304739		0.076107	0.220232	10	686
MMP9	56.904	0.00328909		14.0412	0.126871		-0.0462825	0.138425	17	679
CPB1	8.42643	0.874569		10.8138	0.981852		0.0100207	0.646798	16	680
EPRS	-5.4428	0.818419		1.91303	0.607338		0.0419589	0.489244	24	672
GPNMB	-5.41056	0.780946		-5.93083	0.157709		-0.0516698	0.0932773	13	683
FNDC7	2.35288	0.731349		1.57681	0.721106		-0.0387104	0.504777	10	686
C6orf10	-16.8486	0.999802		-6.24202	0.921431		0.00431303	0.891032	15	681
PLOD1	3.37758	0.607072		-2.89152	0.915653		-0.0111888	0.824621	13	683
DOCK11	16.6311	0.292386		-4.39151	0.450665		-0.0359497	0.218076	22	674
ZNF99	-11.0543	0.319454		7.31219	0.336556		0.0654971	0.0415462	47	649
RAPGEF6	-20.5528	0.48282		4.30029	0.177348		0.0725408	0.0340846	19	677
PSMD2	55.1777	0.0363913		5.72269	0.272587		-0.0368688	0.873232	10	686
CHRM2	-32.6892	0.0323983		-5.64684	0.0442524		0.0685524	0.343411	27	669
MYO9A	-19.3291	0.421072		6.96597	0.111145		0.129495	0.000340052	25	671
CDH9	7.32054	0.717028		4.33193	0.785727		-0.00179459	0.421733	44	652
MLLT3	-15.7735	0.97111		8.26166	0.20537		0.101682	0.10645	12	684
MAP3K5	-31.65	0.28302		-8.9748	0.585732		0.0168346	0.64186	15	681
ITSN1	-4.50627	0.706979		4.64602	0.267641		0.0668367	0.151402	24	672
WDR90	10.298	0.485506		4.55854	0.660576		0.00631945	0.912956	22	674
GPLD1	-13.102	0.988408		-6.42299	0.914895		-0.00823076	0.823477	17	679
VPS13C	7.02837	0.674506		12.4711	0.0749994		0.0602286	0.113088	41	655
SRCIN1	-8.4628	0.955311		-1.7538	0.717613		0.0414503	0.323037	15	681
COL25A1	-4.17589	0.707068		8.84283	0.929287		0.0540044	0.817968	23	673
LRRC15	20.4355	0.457302		7.94415	0.810116		-0.0283517	0.389079	10	686
BTN3A3	2.16098	0.721599		-3.12335	0.697926		-0.0300885	0.90067	14	682
ADAM29	19.2639	0.246694		-1.44265	0.835489		-0.0365959	0.283129	20	676
MASP1	-18.0529	0.618544		-2.1445	0.793962		0.0353676	0.684927	20	676
IL13RA2	-64.4148	0.0219465		-2.61978	0.794387		0.181664	0.00292305	10	686
SIX3	6.49582	0.784322		3.30063	0.998099		0.0192018	0.927113	10	686
ADAMTS2	-3.73516	0.963109		6.63054	0.748046		0.0493548	0.611275	27	669
TELO2	13.3142	0.23615		-5.5276	0.837723		-0.0651438	0.213894	10	686
CRNN	-22.7126	0.218163		-5.32694	0.168987		0.00798662	0.843367	13	683
KIF16B	-27.6223	0.145417		-5.76741	0.234672		0.0110816	0.88046	24	672
SLC4A11	10.0326	0.513589		7.36814	0.222766		0.0844369	0.0625988	14	682
SLC13A3	-19.4623	0.490392		-7.42201	0.331576		-0.00927427	0.691259	13	683
MINA	11.9239	0.340675		13.8683	0.0566601		0.0537543	0.37791	10	686
FAM65C	-12.3479	0.852055		9.52343	0.180986		0.109511	0.0431502	11	685
2017-03-01	-36.4513	0.143276		1.38862	0.342947		0.0650118	0.849411	13	683
NYNRIN	-3.85665	0.968411		-0.89902	0.986295		-0.007447	0.768103	20	676
ENGASE	-2.10203	0.753721		-2.16065	0.863267		-0.0160472	0.794764	10	686
RPS6KA6	-20.8047	0.425126		-4.61338	0.638961		0.0303576	0.532771	16	680
FBXL18	46.9538	0.0274218		-0.652814	0.579134		-0.0974252	0.123375	10	686
SF3B1	-6.07644	0.511615		1.75992	0.124498		0.0305938	0.403014	18	678
XKR6	21.0537	0.392015		4.76605	0.929897		-0.0179451	0.35788	11	685
NUP160	22.3033	0.202898		11.9049	0.0900143		-0.00402083	0.899742	16	680
PIWIL1	-40.3812	0.0316355		-7.72948	0.138446		0.0465742	0.448004	21	675
MNDA	-2.45188	0.941033		-7.47759	0.158589		-0.00772059	0.58709	20	676
HCFC1	-7.49267	0.896986		-4.85067	0.641419		-0.0190169	0.444643	23	673
AHCTF1	11.3005	0.500579		15.9484	0.0506454		0.129519	0.00807751	18	678
VEPH1	3.96993	0.927305		-1.05722	0.999862		-0.0226542	0.864205	17	679
PDPR	42.3944	0.0268029		10.522	0.298596		-0.0557605	0.125336	19	677
OTOP3	-29.418	0.64617		-4.03735	0.874721		0.0821417	0.208713	12	684
OR4Q3	24.0215	0.241467		15.5286	0.299698		0.0436799	0.921483	21	675
FZD3	8.69013	0.357109		9.74922	0.0634322		0.0161155	0.629336	12	684
MYLK	9.77336	0.323829		-0.267653	0.905065		-0.0345979	0.218036	28	668
USH1C	-1.63926	0.594489		10.9388	0.485086		0.120255	0.0103889	20	676
MUC2	2.9855	0.939254		-3.05587	0.259116		-0.0286469	0.252876	27	669
RNF43	19.5406	0.1102		6.37916	0.146648		-0.0256863	0.556666	21	675
FRMD6	20.8777	0.290064		-2.06321	0.952672		0.0115834	0.96584	10	686
PLCH1	-22.3479	0.343961		-2.62719	0.862393		0.0325359	0.460289	22	674
FAM129C	-25.9983	0.276958		-9.55419	0.163804		-0.024374	0.532911	10	686
KCNF1	28.9056	0.113342		4.64144	0.177504		-0.0439342	0.73839	15	681
TEX13A	-15.2719	0.183106		-7.62831	0.131456		0.00187966	0.812059	14	682
NFATC4	28.1979	0.0726027		13.7319	0.0306726		-0.0122697	0.83284	16	680
EPHB3	11.7889	0.510285		-4.83484	0.721158		-0.0512317	0.357915	12	684
MYO18A	-0.307597	0.936269		6.23854	0.715499		0.0365839	0.628009	21	675
FAM120C	1.47518	0.973372		8.02955	0.422228		-0.020454	0.719403	12	684
APLP1	14.526	0.559179		-3.86996	0.548448		-0.0728591	0.134275	12	684
OR3A2	19.7403	0.309175		10.6837	0.255147		0.00760334	0.98286	10	686
KRT72	-15.7776	0.617367		0.762571	0.98531		0.0460751	0.486289	14	682
HGF	43.8401	0.0111147		21.4013	0.0153016		0.094168	0.0313026	38	658
NEO1	-23.7583	0.657745		-14.4766	0.186491		0.00647914	0.807795	11	685
OR5H14	-23.0289	0.210439		-9.49216	0.230601		0.0124088	0.641154	12	684
HEG1	-8.74653	0.878036		0.0494438	0.455741		0.0477502	0.273251	19	677
UVRAG	32.8665	0.0437539		4.0121	0.24925		-0.0485073	0.387973	13	683
CLVS1	19.17	0.685244		0.64112	0.838774		-0.0186803	0.874927	10	686
ZNF648	-35.1259	0.0588821		3.87862	0.972899		0.124885	0.0104859	19	677
ATP13A3	4.39288	0.38554		-4.57003	0.502007		-0.049895	0.611742	16	680
NCOA2	-6.07283	0.438472		-5.64202	0.0758405		0.0124787	0.923466	27	669
JMJD1C	-12.0581	0.523418		3.41651	0.817599		0.0420061	0.435637	32	664
RNF145	-18.1104	0.767663		10.5367	0.068003		0.120937	0.0127407	10	686
RGL3	-8.58484	0.868298		-5.41312	0.712306		-0.0300491	0.649957	10	686
TBX3	-13.3353	0.915051		-3.23695	0.767961		0.0100691	0.795008	14	682
SYNM	-19.4337	0.836939		-7.43695	0.989064		0.00891532	0.725066	16	680
UXS1	-17.1259	0.149447		-3.29955	0.0913033		0.0353681	0.887532	12	684
SCN7A	6.81381	0.993539		3.32676	0.915261		0.0186006	0.66255	22	674
BRIP1	21.4671	0.109501		4.3366	0.38861		-0.0362656	0.277733	20	676
ZNF606	0.901905	0.75415		6.21604	0.515529		0.0782812	0.28998	13	683
FLG2	-23.7887	0.0519602		-0.499038	0.248936		0.0534564	0.307041	64	632
PLXNA4	2.82993	0.472885		10.5797	0.0370125		0.0425254	0.322506	56	640
NT5C2	-5.40003	0.994137		-8.28757	0.576174		-0.0157109	0.84876	11	685
HUWE1	12.2899	0.284385		10.3655	0.0226481		0.015867	0.452408	53	643
TAB1	41.2558	0.0933076		8.28981	0.253969		-0.0599462	0.466108	11	685
KCNQ3	-19.063	0.443848		-1.70878	0.697247		0.0157772	0.366493	16	680
TULP4	-24.6592	0.653325		-6.58347	0.975261		0.0180857	0.674133	18	678
SEZ6L	-37.0229	0.109383		-7.97068	0.0877585		0.0552685	0.756963	21	675
CADM2	5.47034	0.996529		6.65191	0.570507		0.0616743	0.157129	18	678
SYBU	-17.7745	0.914208		-10.9305	0.967852		-0.0235728	0.806742	12	684
LY9	12.0895	0.435039		28.5122	0.00157701		0.108086	0.0684971	14	682
SYNE1	-7.26457	0.928647		-0.083704	0.0767835		0.0143758	0.0637319	114	582
EVC2	-1.15995	0.384659		-6.96452	0.876337		-0.0131113	0.910234	31	665
OR2M5	-27.6869	0.145357		0.414105	0.491558		0.0713942	0.294766	24	672
GPR39	-10.2074	0.793071		-8.83733	0.991906		-0.0345569	0.669977	11	685
CDK14	-12.8795	0.979596		0.466309	0.539039		0.0460785	0.461904	14	682
IPO7	-12.0256	0.960664		-2.14408	0.965281		0.0513733	0.537102	11	685
GNAO1	-20.2498	0.688217		-6.4873	0.444634		0.0091402	0.650716	10	686
SVOPL	37.7474	0.031766		9.92576	0.0942986		-0.00358332	0.870435	11	685
CYP2C19	-12.3611	0.690124		-0.292283	0.833431		0.0154698	0.954547	13	683
SHANK1	-11.2323	0.864694		4.22159	0.143544		0.0471234	0.244822	30	666
RASAL1	14.3516	0.847813		3.39722	0.373854		-0.0237931	0.443331	16	680
PHF8	-12.3293	0.833228		-1.43121	0.877279		0.0209494	0.923259	10	686
MACROD2	41.3213	0.214183		11.4692	0.67906		-0.0548204	0.233044	13	683
NRXN1	29.2618	0.00594369		14.3908	0.0112006		0.045112	0.311216	73	623
HTATSF1	-19.8714	0.477587		-3.48783	0.467129		0.0153204	0.879864	14	682
MAP3K9	-19.8731	0.606145		1.58058	0.939371		0.0614936	0.437505	12	684
USP6	65.4425	0.0024985		15.7284	0.121321		-0.0252201	0.408619	16	680
MTTP	4.88914	0.569642		-3.43943	0.66376		-0.042601	0.202396	17	679
AKAP8L	8.90994	0.435862		6.3528	0.310859		0.0144795	0.92054	13	683
LRIT2	-50.0805	0.0617007		0.229993	0.891516		0.11756	0.058897	12	684
ARHGAP25	24.6804	0.118227		1.25726	0.832984		-0.0602522	0.0430564	20	676
MEI1	3.58519	0.660741		1.50575	0.931594		-0.0125814	0.386976	14	682
CDAN1	8.23714	0.462549		-14.8018	0.156149		-0.0708471	0.115166	17	679
MAGI3	-14.4362	0.884064		3.05397	0.241935		0.0614347	0.147687	17	679
EBF1	-2.91945	0.586181		0.268391	0.402137		-0.0285467	0.395101	15	681
NFE2L2	74.5534	1.86e-05		22.8844	0.00128513		0.0242175	0.652752	33	663
DOCK6	-1.00451	0.435489		-3.39625	0.501287		-0.00379974	0.963007	11	685
ENPP1	-6.89318	0.755407		1.68748	0.820023		0.0163937	0.967234	15	681
AFF2	0.72091	0.658659		3.96602	0.965238		0.0138962	0.45935	40	656
SOX13	8.84138	0.683458		-11.6091	0.342531		-0.0703537	0.326007	10	686
MBD6	-7.78771	0.586092		-2.48166	0.206499		-0.023866	0.995728	16	680
ZRANB3	-29.1069	0.157083		4.85399	0.987603		0.11906	0.050766	13	683
ZIC3	11.1772	0.53284		2.66471	0.885437		-0.0123845	0.626043	10	686
SENP5	6.36829	0.717281		-2.91143	0.82537		-0.0584555	0.335802	10	686
TRIM60	9.4109	0.571139		-0.557153	0.978321		-0.0455713	0.349177	13	683
ANKFN1	-5.82839	0.896341		-5.69091	0.415347		-0.0228189	0.32812	18	678
DLG2	2.49188	0.825316		3.60564	0.397087		-0.0186642	0.816493	31	665
LAMA3	-15.8667	0.666287		-4.8069	0.605534		0.0174671	0.980124	30	666
PPFIA3	-16.4234	0.818348		-5.6793	0.937418		0.0157843	0.575339	18	678
RP1	-32.2953	0.00676379		0.234402	0.961493		0.0664491	0.00956042	58	638
PCDHGB2	4.47224	0.518867		4.52146	0.366988		0.0126974	0.886785	14	682
DNMT1	5.71774	0.937317		1.46012	0.658348		-0.0269546	0.357966	17	679
SNTG2	2.27279	0.930841		-14.8342	0.0731158		-0.0481399	0.331201	15	681
ADAMTS20	-9.25305	0.271495		2.53813	0.314347		0.0632273	0.228741	49	647
SOX7	-8.52453	0.678563		-5.64035	0.640429		-0.0205124	0.899292	14	682
KYNU	-22.7553	0.221704		-1.30203	0.58834		0.0499156	0.325012	17	679
SIGLEC12	-40.0429	0.165341		-0.979308	0.774043		0.14488	0.0226992	13	683
GPR116	20.8878	0.251575		2.47683	0.382915		0.0124057	0.608861	11	685
C12orf42	-23.7671	0.357547		-11.4569	0.189356		-0.0162304	0.660839	10	686
DENND2C	-26.0318	0.315638		-8.58845	0.194961		0.0472865	0.751824	14	682
MTL5	-16.1724	0.919149		2.11925	0.475844		0.0156038	0.836389	12	684
CYP11B2	30.4417	0.155858		12.9128	0.369029		0.0130232	0.759591	18	678
OPLAH	-9.85516	0.527913		-0.995856	0.533917		0.0181683	0.881155	17	679
PLEKHA7	-2.36561	0.961137		-11.6939	0.121875		-0.0654031	0.0842021	14	682
DSG4	-17.2567	0.315593		6.59196	0.776668		0.079666	0.361456	24	672
PCOLCE	-12.2191	0.935987		-5.07513	0.870434		0.0122506	0.875912	11	685
NUP210L	-8.7328	0.641221		-0.0118781	0.807172		0.0130236	0.941456	29	667
SPG11	6.75749	0.305224		-2.34933	0.725906		-0.0501524	0.209915	22	674
KIAA0319L	-35.1273	0.688011		-6.90016	0.969992		0.0212582	0.995722	10	686
HOXA1	1.74563	0.645595		8.84421	0.292065		0.0438582	0.56769	18	678
OR4N5	-22.2629	0.386071		-1.03772	0.665221		0.0811164	0.198804	16	680
ZNF318	6.74177	0.885613		-4.66835	0.150265		-0.0646004	0.0381686	24	672
GPR139	33.5186	0.211033		19.7246	0.348792		-0.0090933	0.305134	11	685
LRRK2	-8.47056	0.8826		-8.72814	0.229429		-0.0134958	0.655789	46	650
ADCY7	-18.5973	0.61846		-4.56467	0.808826		-0.00363174	0.923902	18	678
SIGLEC1	6.02553	0.777509		7.26514	0.419918		0.0272942	0.545315	17	679
CUL3	-12.3045	0.218677		-13.5529	0.0490791		-0.0878443	0.204481	17	679
COL4A1	-8.13121	0.353149		-0.209332	0.370981		0.00102273	0.785157	32	664
KIAA1033	-23.8211	0.8634		-3.6989	0.414084		0.034443	0.622184	10	686
SOX6	20.9365	0.162299		12.2164	0.112753		-0.0267864	0.376369	16	680
FOLH1B	-3.97932	0.559832		0.378711	0.423184		0.0332196	0.496102	35	661
CLEC4F	-2.54066	0.819123		2.78106	0.786407		7.89885e-05	0.730163	16	680
OR10J3	2.22918	0.781704		-0.934454	0.418146		0.00920118	0.519315	17	679
WDR91	31.5878	0.140503		4.75559	0.385132		-0.0608423	0.387284	11	685
POLR3A	-21.9825	0.3941		-8.61289	0.391761		0.0247927	0.470597	29	667
COL19A1	4.66034	0.408956		-0.306585	0.794736		0.034729	0.806367	34	662
BRSK1	-16.4607	0.436039		-10.0137	0.189565		0.0669373	0.225488	14	682
NEDD4	-5.581	0.995379		5.29364	0.514918		0.0704767	0.21322	14	682
CYP46A1	-33.5749	0.360011		-11.8003	0.58665		0.0260842	0.493904	11	685
CLIP1	-10.0019	0.846015		-7.93778	0.724484		-0.0293813	0.716225	11	685
IGDCC4	-0.696915	0.978682		7.78177	0.460829		0.0537448	0.336665	28	668
ZNF423	15.3891	0.653259		8.65109	0.789854		0.012032	0.952991	33	663
LAMA5	-14.0987	0.814422		4.4167	0.0885429		0.0423254	0.153964	37	659
OSBPL1A	6.20973	0.389298		8.85895	0.209081		0.0272573	0.871056	12	684
ZNF665	22.9705	0.110024		15.8729	0.0164063		0.0784983	0.121565	17	679
FZD10	-20.325	0.651217		-7.68242	0.334418		0.0243528	0.979011	15	681
POLN	-18.8536	0.977411		-10.6629	0.787328		-0.0245681	0.593987	11	685
PDILT	-34.3741	0.053995		-1.68155	0.203591		0.112177	0.0710795	21	675
TEX14	1.00135	0.309265		5.95754	0.101722		0.00705643	0.815068	26	670
OGDH	-27.5818	0.383183		-8.84057	0.495323		0.0368587	0.531157	13	683
NAALADL2	0.922059	0.848993		8.5823	0.249373		0.0260284	0.596638	20	676
TJP1	21.4406	0.16944		1.69433	0.595805		-0.0295332	0.522092	20	676
FAM71A	-10.6625	0.921663		-5.21822	0.54916		0.0148543	0.812812	12	684
NBR1	-14.8093	0.791388		19.7494	0.0171308		0.145606	0.0721796	10	686
LRCH3	42.5465	0.0522481		7.75866	0.281788		-0.0576936	0.34267	12	684
PCDHAC2	-5.74055	0.696757		-4.66575	0.462293		0.00175336	0.575531	10	686
PIK3CG	-4.6699	0.552904		0.400911	0.447253		-0.00423885	0.607782	36	660
NOS2	-24.4889	0.304069		-4.19723	0.256244		0.0268829	0.954129	17	679
FSHR	-21.4726	0.182272		1.6572	0.594182		0.0693449	0.208539	33	663
SLC36A1	36.7819	0.103311		4.59687	0.869786		-0.0468954	0.189495	10	686
C14orf39	7.63734	0.754779		4.2767	0.932559		0.0129653	0.769961	12	684
MYO1F	35.1885	0.113473		5.44308	0.302602		-0.0681725	0.367611	13	683
RFPL4B	79.6035	0.000862509		25.1722	0.00255871		0.100521	0.0359106	12	684
RSBN1	25.594	0.349469		6.99626	0.665763		0.0123101	0.93116	14	682
CALD1	27.0471	0.126636		3.84587	0.844117		-0.0240307	0.300602	17	679
NOTCH1	-3.70148	0.0973965		-7.33762	0.125491		-0.0514706	0.987857	58	638
INHBA	25.6641	0.279014		4.28344	0.38959		-0.050098	0.0242688	23	673
NRG1	1.44796	0.400338		-1.55742	0.724676		-0.0231079	0.381116	28	668
OR51I2	-27.4733	0.564924		-12.2677	0.336649		0.00479144	0.875256	14	682
GPR123	18.9046	0.313985		11.0194	0.150888		0.0449476	0.36338	16	680
EYA4	37.9374	0.0170642		18.7174	0.00646141		0.01185	0.932838	27	669
HTR2C	-12.5991	0.582963		-16.944	0.037861		-0.0325071	0.38281	10	686
PRPF4B	-0.940876	0.822552		-4.24068	0.526658		-0.00131725	0.966807	12	684
OR2J2	25.6261	0.276491		9.16317	0.396751		0.0449511	0.340194	17	679
INO80D	-20.9149	0.856305		-4.40042	0.438216		0.0149455	0.752746	15	681
PHLDB1	13.7148	0.257816		-4.99978	0.936305		-0.0496978	0.393124	13	683
HSP90B1	11.2865	0.549209		10.3606	0.202864		0.0157038	0.721601	12	684
RAB3GAP2	6.21774	0.662485		-5.90667	0.451176		-0.0579145	0.180774	15	681
ZNF223	2.25737	0.380852		-2.18625	0.760122		-0.02125	0.469416	15	681
PNPLA7	-23.0094	0.673955		-11.1264	0.590288		-0.0188779	0.774372	16	680
CHL1	-5.01612	0.676661		4.46744	0.222887		0.0383659	0.409249	33	663
TAS1R2	-44.0135	0.0364944		-13.8079	0.00751163		0.00165882	0.408856	15	681
EPHA5	-15.999	0.166716		-2.5135	0.138511		0.0165421	0.964336	54	642
TNK2	-33.1992	0.535418		-3.14389	0.477527		0.0805201	0.0922162	15	681
CLTCL1	-56.1638	0.0197671		-11.4209	0.226839		0.0990329	0.0451088	15	681
BAZ1B	-0.522765	0.960109		4.12097	0.666683		0.00960599	0.968367	17	679
WWC3	17.9053	0.230124		1.06112	0.524313		-0.0701044	0.221041	13	683
PLCG2	1.96092	0.738194		-6.00485	0.294362		-0.0501534	0.115511	23	673
STAG2	-20.8785	0.989932		5.44651	0.0476136		0.0869786	0.0552319	30	666
CCDC39	-16.9064	0.695435		5.09105	0.373591		0.0505842	0.377589	22	674
DVL3	8.36757	0.664064		11.8451	0.154245		0.0281755	0.491828	12	684
NFATC1	12.899	0.320302		-5.25718	0.870605		-0.0620011	0.366984	19	677
PCDHGC4	-5.74816	0.789002		-10.8537	0.690452		-0.0507017	0.501104	10	686
RNF40	-25.952	0.437989		1.31267	0.846565		0.059442	0.487522	13	683
GLUD2	-13.425	0.721369		3.50989	0.615678		0.0512519	0.39036	15	681
ABCC5	3.88025	0.475116		6.38409	0.178761		0.0472481	0.314052	18	678
GFOD1	10.5794	0.523272		6.22612	0.247128		-0.0182617	0.943821	11	685
DIP2B	0.712209	0.482518		2.51657	0.196311		-0.00864906	0.989395	22	674
SAMD9L	-11.4036	0.62468		-1.17626	0.550803		0.0384337	0.600727	27	669
JAK1	-32.8085	0.293166		-9.20942	0.700957		0.0459999	0.220119	16	680
KIAA0754	36.7569	0.0154981		18.0189	0.000822336		0.0260254	0.362046	22	674
FNDC3B	-18.7509	0.274156		0.441836	0.824353		0.045272	0.384309	19	677
PLCB1	-10.1747	0.583078		5.47443	0.680889		0.0548248	0.277992	47	649
PXDN	-15.2849	0.715705		-3.21051	0.926491		0.0149051	0.836272	44	652
NOLC1	-0.664522	0.951609		2.35559	0.475966		0.0177167	0.431379	11	685
ZBTB7B	-11.8225	0.75665		-8.9635	0.279566		-0.0214939	0.495671	12	684
OR52A4	24.9903	0.891441		-7.11587	0.131996		-0.0913237	0.188804	11	685
GLIS3	26.3572	0.233645		17.3481	0.0238296		0.0170254	0.475653	11	685
IPO11	-2.98892	0.971323		-4.25293	0.682199		-0.02733	0.616866	10	686
FAM47A	-16.3622	0.156937		-1.94074	0.136195		0.0170411	0.951568	34	662
CEACAM8	-9.91243	0.599466		-9.35253	0.128441		-0.0215278	0.394601	10	686
SMC1A	30.4256	0.106514		13.6211	0.0701757		0.00943889	0.899072	10	686
DNER	-6.30694	0.918061		0.533938	0.96256		0.0170073	0.860527	21	675
ANKIB1	14.9868	0.22903		6.1626	0.190041		-0.0188684	0.698854	13	683
FMO4	-12.9267	0.803476		-3.75414	0.779846		-0.00179813	0.872199	11	685
NEURL4	38.4245	0.0787372		1.28355	0.752611		-0.0507122	0.364581	16	680
GPRIN3	21.399	0.309379		8.56816	0.342544		-0.00717755	0.890912	23	673
BMP2K	0.916323	0.6601		9.60896	0.265484		0.0580696	0.464945	11	685
LHX4	1.38202	0.643224		0.247028	0.512867		-0.0140836	0.960017	11	685
MAP2K3	-20.6078	0.626832		-5.69355	0.743656		0.0273843	0.686956	10	686
OTUD7B	26.7381	0.0966729		14.0945	0.0425495		0.0112877	0.860397	15	681
MTHFD1L	17.5992	0.248985		9.2513	0.220117		0.0161533	0.931742	12	684
PSD3	-14.8921	0.868414		-2.9909	0.751312		0.0657371	0.159086	18	678
EDIL3	-30.9175	0.149566		5.59171	0.901944		0.0999777	0.107101	19	677
SV2A	-11.8188	0.942553		-8.80766	0.595981		-0.013921	0.697963	17	679
GABRR1	1.03806	0.647117		-5.1658	0.611033		-0.0539537	0.169297	14	682
DIDO1	-3.16529	0.637354		6.60383	0.0699532		0.00870076	0.919032	43	653
ITCH	-19.329	0.930088		-13.2938	0.64419		-0.0429343	0.528331	11	685
WDR36	-2.93093	0.537363		-2.89679	0.630227		-0.00408511	0.887739	16	680
ACTRT1	-14.0248	0.398242		-5.02331	0.0934214		0.0216236	0.681789	17	679
WAC	-6.16416	0.565486		-4.59665	0.814196		-0.0261872	0.398563	17	679
GTPBP3	11.3229	0.301695		3.7953	0.355506		0.0429719	0.522633	11	685
GPR142	35.7142	0.0856876		9.44331	0.373552		0.0840323	0.25135	13	683
SPDYE3	-16.6603	0.676029		-0.582622	0.881784		0.071225	0.371086	13	683
PVRL1	-8.02361	0.513321		-1.3891	0.428461		0.0326137	0.748329	10	686
HAPLN4	27.5625	0.130878		7.35115	0.222081		-0.0328042	0.577786	10	686
OR51M1	-9.72435	0.6713		1.08125	0.964293		0.0303988	0.611439	12	684
ARL13B	13.9729	0.236571		15.7311	0.0130576		0.0290405	0.52944	15	681
LRRC4B	6.37659	0.837468		0.6698	0.981812		0.0148017	0.613429	22	674
KRT17	-21.4304	0.266367		-11.0334	0.0998251		-0.0417342	0.348171	11	685
CNTLN	5.0547	0.158058		-3.57052	0.484838		-0.00162312	0.99776	30	666
SEZ6L2	-13.9996	0.757927		7.92526	0.250134		0.0978218	0.0678337	18	678
SOX9	42.0292	0.0960884		4.81094	0.620461		-0.0592269	0.343435	11	685
SLC24A2	10.9691	0.769102		15.009	0.26756		0.111651	0.0717599	16	680
ZIC1	-30.0783	0.0292664		1.18763	0.629231		0.173623	1.17257e-05	26	670
P2RY1	8.36123	0.90813		10.8859	0.480882		0.0780218	0.22708	12	684
MMP10	-16.6107	0.399954		-3.05734	0.608872		-0.023068	0.732018	12	684
GPC5	-3.19703	0.982177		13.5309	0.00732165		0.0617402	0.0432199	30	666
GPRC5B	58.3869	0.0184238		27.1723	0.0185296		0.0267369	0.9707	10	686
ZMIZ1	-0.914393	0.912628		-8.51279	0.201953		-0.0337281	0.260861	17	679
HAVCR2	-17.7175	0.182228		-11.8351	0.0296895		-0.0141099	0.646921	11	685
C20orf194	-34.9901	0.11835		-2.46378	0.613589		0.0735301	0.162439	15	681
CORO2B	-36.236	0.361877		-8.0805	0.531199		0.0825657	0.30387	11	685
ZIM3	-13.6205	0.571275		-1.57376	0.694846		0.0358693	0.566182	17	679
DPH2	-30.3726	0.0763667		-3.32734	0.0766132		0.0422781	0.907584	10	686
LRRCC1	-23.1027	0.360789		2.69336	0.621172		0.0890655	0.0677707	22	674
TRPV6	24.4882	0.234608		7.12929	0.475423		-0.0343816	0.412175	12	684
ZNF746	-12.8218	0.697465		-0.895282	0.986017		-0.010981	0.931319	11	685
VANGL2	8.48606	0.747544		0.211725	0.683863		-0.00701167	0.592175	10	686
PZP	-1.12666	0.937256		-7.35183	0.224944		-0.032846	0.356733	29	667
IGFN1	-38.1347	0.138838		-8.44951	0.182879		0.0409344	0.730269	14	682
FLNC	4.84275	0.596328		10.3871	0.068809		0.049925	0.176405	38	658
HNRNPA2B1	15.524	0.631078		7.26321	0.734978		0.00442897	0.949948	10	686
MAGEB1	5.18912	0.814335		16.7484	0.165518		0.0274291	0.776178	10	686
NLRP7	18.7084	0.221417		0.0356533	0.797022		-0.0367925	0.190734	26	670
EIF2AK3	23.2418	0.0658111		-2.84828	0.734885		-0.0602239	0.14003	17	679
ZNF300	52.4557	0.0560604		10.5455	0.290092		-0.0537461	0.451238	11	685
KRT5	-3.82087	0.402629		3.64011	0.843002		0.0105812	0.348226	14	682
STAT3	6.87199	0.781722		17.8937	0.095605		0.0327715	0.664605	11	685
TTC37	0.593806	0.871388		4.69263	0.982452		-2.73076e-05	0.628388	20	676
OR14C36	-26.6074	0.144644		-4.72513	0.0463759		0.0860913	0.533141	15	681
HNRNPUL1	38.9231	0.0321487		10.4695	0.0740549		-0.0369877	0.555355	12	684
FAM186B	6.10759	0.325487		2.9958	0.329362		0.0264874	0.730942	13	683
AFF4	0.16152	0.407892		1.44245	0.148747		-0.00207374	0.778269	18	678
PIK3C2G	6.36638	0.478976		9.09382	0.108462		0.0421448	0.304671	22	674
CCKBR	1.58741	0.738762		9.57431	0.342718		0.0546148	0.468035	21	675
PDGFRA	9.89844	0.656926		12.4199	0.338787		0.0268761	0.927073	30	666
KCNJ1	19.2292	0.402941		15.5065	0.112914		-0.0063373	0.868787	12	684
OR4A15	3.19803	0.405566		3.56079	0.137381		0.0523327	0.450269	35	661
DGKB	-26.6134	0.150414		0.0688252	0.552358		0.0799515	0.139174	25	671
ADCY4	96.8237	0.000187654		14.5372	0.31621		0.0235082	0.69494	14	682
LARGE	23.393	0.112527		-1.83341	0.760243		-0.0565141	0.230393	17	679
NACA	55.6473	0.00156993		13.224	0.0169376		0.016206	0.468271	20	676
DDX60	16.6677	0.110355		-4.36503	0.652991		-0.0221326	0.80917	22	674
ZCCHC5	-16.4523	0.611183		-2.03019	0.673938		0.0525793	0.463177	18	678
CEP152	-8.63893	0.79076		-4.33322	0.343386		-0.0160231	0.385905	20	676
CNOT4	35.1556	0.0999977		3.57653	0.908825		-0.0334654	0.320437	16	680
DAPK1	-12.4006	0.802133		-2.70161	0.479477		0.0232618	0.700892	16	680
REG3A	-30.6612	0.0154179		3.58476	0.0709927		0.0799169	0.522132	24	672
LSS	6.93357	0.430239		-8.12187	0.88955		-0.0189923	0.892501	13	683
DDI1	-5.51581	0.882018		-8.31684	0.222124		-0.0523121	0.0846098	21	675
GPR37	-20.4229	0.237087		-11.0645	0.102612		-0.0308947	0.543772	12	684
NOM1	40.7449	0.0265724		-1.80385	0.592172		-0.0893454	0.125747	13	683
LY75	49.6126	0.00782594		23.1868	0.00715871		0.0159414	0.876285	14	682
GALNT14	28.5094	0.288078		16.3544	0.266764		0.0172582	0.937973	16	680
FBN3	-8.43921	0.865233		0.364292	0.701238		0.0232185	0.500069	38	658
SLC15A2	-24.1023	0.286957		-0.796265	0.779219		0.062989	0.250784	11	685
C17orf70	-50.8347	0.119405		-10.7696	0.433036		0.0876627	0.15297	10	686
HIPK3	28.5345	0.0591215		13.2191	0.00397024		0.00706262	0.418812	16	680
ADAM33	-36.6402	0.0933864		-5.12412	0.267617		0.0772306	0.246649	14	682
TRPV2	14.7878	0.299269		12.0918	0.0704122		-0.00256237	0.967672	13	683
MAGEA4	-35.7333	0.12854		-5.47207	0.315821		0.055303	0.442702	14	682
PCDHGB1	-3.40811	0.955573		-3.14962	0.372502		0.00540044	0.709385	22	674
PRKCI	-48.791	0.0137646		-10.2409	0.0584951		0.101745	0.0784596	16	680
CDYL2	-2.83424	0.846755		1.73332	0.942484		-0.0368166	0.490443	11	685
OR5L2	-27.8777	0.0799758		-0.0428786	0.359646		0.0608938	0.3428	26	670
NDUFA13	-12.7203	0.381205		2.5775	0.824439		0.0640746	0.10605	10	686
SLC6A11	45.4724	0.0135769		16.8905	0.00794989		-0.0333332	0.695286	12	684
ESYT1	-20.8055	0.322655		4.28286	0.961973		0.083449	0.231396	12	684
PFKFB2	-20.1262	0.779945		-0.573707	0.270064		0.0616735	0.086897	11	685
IQCH	13.6192	0.620071		2.36893	0.528661		0.018729	0.35858	13	683
PCDHGA11	2.10443	0.872905		-6.51441	0.141129		-0.0663929	0.0912668	13	683
ZCCHC8	3.65263	0.271603		-2.75006	0.269828		0.0170717	0.529974	14	682
SLC22A12	-7.13789	0.915652		-5.02909	0.875608		0.000854548	0.984704	14	682
BBS9	-0.769134	0.605049		-3.29114	0.821739		-0.0310033	0.498108	22	674
AMPH	18.5437	0.186131		20.827	0.00481946		0.054065	0.368693	24	672
SLAMF1	-5.78034	0.981699		-1.70475	0.562476		0.032377	0.987228	10	686
ADAMTS5	-4.87336	0.763868		13.642	0.0197526		0.0964335	0.0249183	37	659
IFI16	-0.00220768	0.712213		1.63542	0.826788		-0.0184713	0.446896	21	675
PSG2	-24.5322	0.197579		2.82903	0.772692		0.0743787	0.262253	20	676
LRRC6	14.9067	0.26102		-2.28447	0.939133		-0.0431285	0.287675	14	682
INTS5	-10.0552	0.445851		-6.48745	0.118143		0.0416176	0.809887	14	682
CYFIP2	-19.5176	0.348701		0.0463677	0.642332		0.0245486	0.847387	14	682
BARHL2	-20.1174	0.474415		6.58992	0.553064		0.0763739	0.218739	10	686
OSMR	39.4336	0.0829364		6.35856	0.55154		0.0110453	0.886001	12	684
DIS3	-41.7539	0.168219		-9.65893	0.392079		0.0355589	0.575429	10	686
CTNNA3	6.79522	0.72637		4.04221	0.873086		0.00797093	0.892749	29	667
ANKRD30A	-2.19912	0.803977		4.66613	0.977789		0.017691	0.889753	46	650
CNTNAP1	-4.88915	0.750763		-1.26259	0.799474		0.0458652	0.466905	13	683
RNF150	22.3496	0.251917		6.05058	0.593259		0.00845818	0.873647	12	684
TM9SF3	-24.6716	0.691226		-3.38822	0.705922		0.0354473	0.439012	11	685
OLFM4	-11.2594	0.608716		-7.50197	0.0938852		-0.00172523	0.388534	16	680
GABRA2	4.62224	0.941656		2.62368	0.33975		-0.0201081	0.192852	19	677
LCLAT1	18.1207	0.498916		0.429953	0.910984		-0.0366308	0.497031	12	684
STXBP5	-2.18381	0.884678		6.43895	0.337345		0.0432263	0.384972	16	680
RAB11FIP5	-35.271	0.407385		-1.89212	0.774479		0.0960562	0.336855	10	686
TMCC2	28.4138	0.0471161		-20.4919	0.597453		-0.133054	0.0686445	11	685
LRRC37B	4.30342	0.999807		-1.72344	0.910483		-0.00978335	0.873574	16	680
FPGT	-5.06889	0.950824		23.5897	0.00250373		0.0962423	0.0734364	16	680
TNRC6B	18.1465	0.475783		8.7508	0.256964		0.00814854	0.715729	13	683
LRTM2	-16.353	0.75271		-5.15774	0.804858		0.0169891	0.783501	13	683
ARMC3	-50.5503	0.0111069		-14.9228	0.00881235		0.0182627	0.806095	26	670
LIG3	27.4619	0.0477298		7.17815	0.0516901		-0.00165745	0.859408	12	684
RTN1	-14.7908	0.374046		3.3418	0.908563		0.0765659	0.21229	19	677
SPTBN2	1.76149	0.725231		3.06169	0.318389		0.010154	0.550555	26	670
LRRTM3	-6.38686	0.982309		5.01547	0.44236		0.0261215	0.684075	17	679
GPR45	27.87	0.199554		20.2447	0.036256		0.068212	0.273273	15	681
GOLGA4	-11.2205	0.759558		-2.2407	0.876375		0.0633079	0.159577	22	674
SMARCA2	-6.73763	0.438231		-1.52586	0.312618		0.0283929	0.503981	29	667
EML4	23.4405	0.620732		-3.76026	0.177086		-0.0429936	0.192211	12	684
WNT2	-5.18338	0.528261		8.702	0.618651		0.0583086	0.230703	11	685
PER3	5.9953	0.330208		-5.13766	0.639626		-0.0675074	0.317497	13	683
CCDC110	6.69124	0.613357		-7.74914	0.974596		-0.0450481	0.760505	10	686
USP13	-3.6964	0.702644		-2.88504	0.813019		-0.00818621	0.85311	16	680
ITGA6	-9.17389	0.673453		-5.0886	0.426772		-0.0234487	0.58539	13	683
RHOBTB2	12.286	0.331465		5.08487	0.33574		-0.0260581	0.594146	14	682
MOCOS	25.6544	0.082482		-10.9339	0.563992		-0.121853	0.0186048	14	682
CAND1	-7.6932	0.907809		-1.63237	0.738385		-0.00463552	0.943348	21	675
RNASEL	-13.5665	0.390003		-8.09287	0.186299		-0.0394131	0.386679	12	684
ACOX3	-5.44153	0.555116		3.8173	0.503039		0.000463456	0.443932	14	682
COL24A1	-9.00096	0.58453		-1.1728	0.498659		0.0118539	0.915778	47	649
GPC6	-8.90456	0.699882		-2.32613	0.779994		0.000662541	0.740599	25	671
POM121C	3.05944	0.901649		7.58632	0.92743		0.0727847	0.458417	14	682
KRT27	2.13379	0.612408		3.33259	0.31454		0.0294979	0.43821	10	686
THADA	-3.1553	0.604524		0.626045	0.651518		0.030728	0.550952	19	677
SLC45A1	-24.5104	0.674958		4.32996	0.294507		0.0683765	0.219333	13	683
PLCXD3	-17.4022	0.567186		-3.7249	0.51372		0.00921474	0.83506	15	681
UPF2	26.661	0.18578		1.3568	0.940003		-0.0329712	0.405586	19	677
OR52K1	31.9225	0.190048		15.7962	0.140333		0.015848	0.88227	14	682
RPH3A	-22.0963	0.314958		-12.8295	0.053192		-0.0333189	0.28416	14	682
POLR2B	8.99441	0.986963		1.17551	0.475533		-0.042379	0.228647	15	681
C10orf90	20.9432	0.130355		-2.18506	0.842466		-0.0559779	0.0943344	18	678
GPRC6A	-17.1147	0.392256		-12.5788	0.0252143		-0.0210016	0.366581	30	666
P4HTM	-13.7098	0.911555		-5.28398	0.928487		-0.0212333	0.843467	17	679
ATP6V1A	37.1761	0.0566497		6.08949	0.271092		-0.0263018	0.568174	10	686
SLIT3	-33.0073	0.211541		-2.5949	0.481367		0.0807839	0.275225	22	674
MAP3K4	-21.1502	0.667972		0.931769	0.488371		0.0895409	0.0641522	21	675
PIK3R4	-29.2511	0.189927		-4.38856	0.371703		0.0530358	0.440406	18	678
EXT2	-33.9485	0.409091		4.69225	0.678928		0.151033	0.0433865	10	686
ZNF493	12.4416	0.299135		8.72867	0.0800851		0.0198583	0.52497	15	681
CRX	-15.1402	0.658836		2.88266	0.758996		0.0294523	0.663015	11	685
SPAG5	-12.2211	0.251215		3.01194	0.385404		0.0759851	0.421992	10	686
ZAK	-13.47	0.659995		0.109476	0.883987		0.0909807	0.169201	13	683
FCRL5	4.61058	0.64656		13.4536	0.216996		0.0558273	0.595441	21	675
USP32	39.89	0.0107906		1.75293	0.178333		-0.0831719	0.156768	16	680
AXIN2	8.28163	0.303707		-7.82439	0.808953		-0.0667189	0.364819	13	683
CPA6	26.6635	0.293723		0.00198322	0.895159		-0.0556337	0.428517	12	684
DFNB31	38.1096	0.00489131		17.5886	0.000742916		0.0223856	0.611258	16	680
ZC3H13	8.03429	0.324126		2.62648	0.562406		0.00732193	0.899471	30	666
CRTC2	-5.95764	0.507506		-6.09179	0.579516		-0.0458266	0.506239	11	685
AAK1	4.02505	0.883459		11.7212	0.205793		0.0368469	0.389342	12	684
ARHGAP33	-6.39845	0.612762		-2.85253	0.666941		-0.0166622	0.683799	14	682
GSDMC	-6.64475	0.999989		-0.270138	0.801247		0.0288987	0.560791	12	684
CATSPER2	-11.637	0.76946		17.5781	0.0351014		0.12775	0.0135577	10	686
HIST2H2AC	1.77926	0.906901		-7.56402	0.341728		-0.0775584	0.130134	11	685
CPXM1	-13.4473	0.428085		3.48147	0.478315		0.0644751	0.763922	14	682
FAM83G	13.0381	0.326525		8.99453	0.13562		-0.00315794	0.926282	14	682
PLEKHM3	19.5724	0.327437		18.4068	0.104579		0.038279	0.834036	10	686
OR2F2	-16.8301	0.698496		-7.46178	0.391172		0.00860969	0.903194	17	679
ALPK2	9.01957	0.672193		6.10257	0.840429		0.00607237	0.756145	33	663
SEL1L	-10.399	0.725249		-13.2902	0.747184		-0.0721235	0.283205	10	686
MN1	-27.4287	0.519801		3.28676	0.367409		0.119792	0.0173852	20	676
KCNU1	-9.3677	0.895222		-4.65171	0.396185		-0.00993953	0.426421	29	667
PCDHA12	5.13558	0.737473		1.24294	0.910222		0.00721617	0.929723	21	675
SLC5A8	20.3758	0.393962		-1.35538	0.824194		-0.0289423	0.592287	14	682
EHMT1	10.3591	0.515526		2.51055	0.834891		-0.0300128	0.348309	20	676
MAST2	-8.75835	0.836534		-0.147241	0.550939		0.00736975	0.532087	18	678
TEAD2	35.7615	0.225549		-1.57751	0.582056		-0.113364	0.02756	11	685
GRB7	15.1325	0.581642		0.951983	0.757864		-0.0426115	0.281105	11	685
PSMD1	43.1993	0.0128971		-3.99389	0.343222		-0.0906433	0.211865	10	686
ZNF862	18.1797	0.174455		5.00133	0.294698		-0.0331735	0.473317	13	683
TTC12	-4.51706	0.913548		-0.398354	0.618666		0.0161206	0.880081	13	683
RAD21	-14.1365	0.759267		5.5545	0.362662		0.0983803	0.0526781	16	680
KIAA1429	-6.83594	0.994748		-1.89804	0.849927		0.00622213	0.771821	28	668
TM7SF3	-1.02022	0.792041		4.33824	0.34673		0.0276453	0.473561	10	686
NAP1L3	21.4842	0.423991		24.0514	0.0417703		0.0438245	0.638013	13	683
OR10Z1	-11.215	0.879531		2.90442	0.828083		0.042711	0.671074	21	675
ANLN	-25.1188	0.291401		7.06845	0.605223		0.172808	0.00169803	15	681
TLK2	-8.47332	0.642468		-4.98589	0.356		-0.0111875	0.768539	12	684
MAP7D3	77.6979	0.00662488		17.1406	0.0817394		-0.0732845	0.396362	10	686
SLC39A12	-24.6252	0.090969		4.48402	0.845336		0.0953812	0.0139069	36	660
OR10Q1	51.6008	0.00602139		21.3965	0.00457045		0.0417789	0.491513	14	682
CASP2	40.2162	0.127684		13.8267	0.398075		-0.000840007	0.653591	11	685
SULF2	-16.2207	0.516546		-10.2799	0.115279		-0.057372	0.126263	14	682
HELZ	-5.92268	0.832402		-2.80301	0.575164		-0.00541713	0.740189	27	669
SI	-27.4655	0.000213299		-1.70229	0.0114983		0.0731759	0.0133157	77	619
CDC42BPB	12.7392	0.93074		-1.19208	0.437704		-0.0388674	0.364556	14	682
GP2	-17.8939	0.570294		18.8028	0.186603		0.0747981	0.514821	10	686
UPF3B	-1.05527	0.762494		-1.88103	0.352765		-0.0187068	0.478288	12	684
FSTL5	10.1945	0.38882		7.45171	0.421503		0.0161326	0.953194	39	657
GALNT5	14.3222	0.483965		13.1002	0.109722		0.0620278	0.228059	13	683
NDUFS1	7.74405	0.68003		-0.0165208	0.778713		-0.00421989	0.674625	16	680
MACF1	0.191972	0.472424		0.992328	0.255223		0.018366	0.392469	66	630
FLG	-9.51649	0.477037		-4.17045	0.331635		0.0142319	0.416221	133	563
GRIK5	11.6141	0.236096		11.8471	0.0118387		0.0433297	0.188829	17	679
PPFIA4	21.856	0.199001		20.7318	0.000707483		0.0526049	0.0799905	18	678
COCH	33.5479	0.106114		11.9202	0.10915		-0.0325683	0.569983	10	686
PRAMEF1	-41.0633	0.167404		-12.988	0.161286		0.0658858	0.366048	11	685
ZMYM3	-5.50902	0.927571		-12.2672	0.114731		-0.0628101	0.130274	17	679
KCNA1	38.9219	0.0167335		15.8038	0.0116869		-0.030563	0.535653	18	678
GPM6A	-6.11474	0.727537		13.6666	0.620122		0.0691134	0.667598	10	686
BRDT	-10.1975	0.848951		6.12596	0.718631		0.0490262	0.695548	20	676
PLEKHG1	18.009	0.187046		6.34338	0.129378		-0.0011539	0.787715	24	672
VPS16	3.78996	0.782597		14.1246	0.0770991		0.0685216	0.145804	17	679
IQGAP2	7.54819	0.925895		12.2435	0.658253		0.0259999	0.915013	19	677
ASTN1	2.37398	0.837302		9.0366	0.824585		0.0454368	0.856975	55	641
TARS2	8.20224	0.763905		3.2135	0.778432		-0.0226639	0.306921	16	680
ANO7	0.983517	0.791213		2.70652	0.960094		-0.0148894	0.421311	15	681
POTEE	52.4486	0.0894115		17.6728	0.484491		-0.0181207	0.391558	18	678
SUSD2	-1.2774	0.834017		-2.73132	0.701531		-0.0257557	0.971628	14	682
CUBN	-1.89237	0.89065		-0.263282	0.782901		-0.0209175	0.452612	70	626
FAM83C	7.61318	0.600625		5.33512	0.702487		0.0317373	0.740574	20	676
LGR6	-12.6402	0.76944		-1.74524	0.768272		0.0443592	0.530453	19	677
SEMA3G	39.7884	0.128837		26.7308	0.0334995		0.0349472	0.997341	10	686
NLRP11	-12.1195	0.834489		5.84476	0.417297		0.0826719	0.13087	17	679
DPY19L2	-37.3181	0.0903819		-7.25934	0.239769		0.0837436	0.127033	19	677
GRIP2	14.4536	0.73268		13.5452	0.348555		0.0408906	0.535988	12	684
RAD54B	11.5302	0.297545		8.96994	0.153302		-0.00136997	0.870298	11	685
PDCD6IP	-4.60258	0.898174		1.60236	0.915676		0.0402241	0.684922	12	684
RNF111	31.3474	0.0959436		11.7058	0.0506456		-0.00998632	0.910053	15	681
ATP1B4	-2.76418	0.795063		4.40575	0.831418		0.0281656	0.913509	12	684
DCC	-20.9941	0.243985		5.00793	0.187207		0.0985003	0.0011362	46	650
ADAM21	12.515	0.887536		0.237599	0.357459		-0.0522288	0.167314	13	683
UGT1A6	8.3731	0.396883		19.8695	0.0192184		0.092734	0.193759	12	684
NLRC5	16.9268	0.0823224		6.00198	0.0966427		-0.0105879	0.698927	31	665
GRIA2	12.8837	0.188368		15.877	0.00095775		0.059205	0.0548784	28	668
TRIM33	25.3053	0.2539		7.71818	0.483113		-0.0252285	0.517846	10	686
ITPR1	37.359	0.00347832		6.51966	0.070813		-0.0539705	0.136048	24	672
MTHFR	-12.2788	0.971749		6.32185	0.296208		0.0952712	0.11816	10	686
TMEM8A	-16.3589	0.90998		-16.5608	0.602892		-0.0200161	0.812345	10	686
KIAA0556	-8.45711	0.529042		10.2011	0.254476		0.0674595	0.113467	22	674
LRP6	16.4898	0.464229		0.380168	0.782597		-0.0620973	0.12037	18	678
GRHL1	-3.2647	0.904599		-9.50524	0.701338		-0.0483227	0.646188	14	682
C10orf12	-21.484	0.578784		-5.98773	0.501546		0.0518417	0.466927	18	678
LMBRD1	-16.2418	0.911311		-8.14272	0.844289		-0.0123833	0.918224	13	683
STON2	-9.70743	0.812929		-7.6315	0.842263		-0.0208415	0.674542	17	679
SLC17A6	-4.02394	0.971958		9.22226	0.212375		0.0408508	0.39627	22	674
ZNF630	-9.43296	0.658289		-2.42791	0.769497		0.0169772	0.643404	11	685
PCDHGA12	-4.45301	0.985061		-1.09443	0.900563		0.020401	0.554928	21	675
NPC1L1	22.7549	0.22869		-5.84428	0.388139		-0.0928866	0.0280004	20	676
PNMA3	-6.09927	0.920191		-11.5989	0.26384		-0.059734	0.283181	11	685
PDE10A	-21.2181	0.153338		-6.58387	0.117621		0.00411549	0.879667	22	674
SLC6A9	6.60421	0.375921		1.39843	0.296702		-0.0183141	0.934179	15	681
SCAI	-0.60695	0.682097		-11.0274	0.454669		-0.0682316	0.202923	10	686
MBD1	-22.5187	0.830971		-17.2129	0.276129		-0.0497026	0.321282	16	680
FAM19A2	-41.7527	0.0580431		-8.43097	0.252491		0.122177	0.0224699	13	683
CD1C	-43.2039	0.246717		-1.0544	0.982131		0.140075	0.0430753	12	684
IL7R	-10.0683	0.359353		9.65798	0.768011		0.0627697	0.305881	23	673
THUMPD2	29.5357	0.374487		8.80186	0.411286		-0.0248005	0.91743	12	684
USP31	12.1465	0.375974		4.79885	0.501229		0.0188298	0.751606	24	672
CNTNAP4	-0.83389	0.803498		3.10183	0.462203		0.0104236	0.563979	35	661
TTBK1	-11.7964	0.783388		4.55055	0.657415		0.0618591	0.372184	16	680
CD3EAP	13.6464	0.149107		9.69321	0.0428081		-0.0129948	0.835177	11	685
NLRC3	-27.9591	0.133315		-6.10916	0.343977		0.0154643	0.586516	14	682
ST6GAL2	-11.2362	0.954192		4.74096	0.700838		0.0449901	0.796893	25	671
RYR3	-7.73973	0.376865		0.827791	0.359398		0.0144557	0.828037	91	605
TLR5	34.8898	0.0175737		0.0658305	0.197314		-0.0769003	0.221261	13	683
RPS6KA2	-14.2155	0.902129		-5.66341	0.939411		0.0465601	0.33141	11	685
ZNF804A	-9.97402	0.282388		-0.793843	0.0667466		0.0084287	0.365085	76	620
NELL2	12.8137	0.597847		13.5056	0.197588		0.0381122	0.55604	31	665
EPHB1	11.5611	0.361496		3.32134	0.987298		0.000962481	0.621756	41	655
PDE8B	-6.61834	0.559319		12.1391	0.42869		0.0612182	0.252507	12	684
KRT36	-9.65563	0.730766		-3.65392	0.755155		0.0203262	0.645634	12	684
ATF6B	7.86585	0.500211		-0.060855	0.399178		0.00932127	0.584575	10	686
NCOR2	-4.00733	0.396916		-2.91697	0.577674		0.0251506	0.53481	41	655
EYA1	-12.2798	0.368201		-4.96095	0.233147		-0.00257065	0.878489	22	674
OR8B8	22.8008	0.242011		2.09814	0.83659		-0.0413498	0.321453	12	684
CCDC150	38.3782	0.0582803		6.14801	0.45097		-0.0755672	0.111751	13	683
CNR1	2.70857	0.684963		-6.79539	0.54215		-0.0253924	0.578792	15	681
PKHD1L1	-12.6596	0.08922		-1.15069	0.310543		0.0444565	0.072887	83	613
UBE2O	47.5266	0.0325183		24.0909	0.0169379		0.0221013	0.935051	12	684
ZNF704	1.65205	0.693948		-6.87663	0.77074		-0.0679647	0.246489	13	683
SLC8A2	7.86004	0.765373		11.43	0.169098		0.0140264	0.59318	11	685
RAPGEF5	-19.9699	0.613902		-7.13011	0.551207		-0.0193854	0.692515	11	685
SLC17A3	12.1574	0.449739		11.2434	0.379034		0.0890532	0.221683	16	680
TOP2B	4.56986	0.997505		-12.6135	0.16558		-0.0811283	0.218337	14	682
DNAJC14	-17.5772	0.593874		-4.54018	0.539657		0.0733773	0.364219	10	686
RFX3	-0.391768	0.365357		-1.63354	0.293007		-0.0176156	0.870857	12	684
PAK7	2.36414	0.867468		2.61334	0.340284		0.0326547	0.991	32	664
SMAD4	10.6776	0.285178		-3.13801	0.74469		-0.0563	0.294479	24	672
WNK2	43.2153	0.00857866		9.60358	0.0409877		-0.0426661	0.511913	18	678
ATP8B1	1.57243	0.31626		1.88755	0.179392		-0.0164822	0.708553	18	678
C6orf222	-17.9758	0.986844		-2.82255	0.786381		0.0125924	0.981632	12	684
BACH1	-21.0469	0.64994		-11.022	0.367558		-0.00784237	0.786356	10	686
OR4C3	-16.3584	0.167435		-4.68461	0.045681		0.00403562	0.567587	27	669
DBT	-9.23909	0.993352		-2.85159	0.856873		0.00610686	0.840127	10	686
NAALADL1	-7.10458	0.555557		-7.91177	0.289974		-0.0566632	0.45116	11	685
NNT	-29.9409	0.0882891		-4.6608	0.152287		0.0680118	0.408029	16	680
GRM7	-7.31495	0.725947		8.31813	0.286719		0.0560104	0.222947	38	658
ZNF536	-23.2712	0.0149127		-2.40118	0.041135		0.0467476	0.315537	84	612
MAN2B1	24.87	0.199268		2.33727	0.498923		-0.0412396	0.541213	10	686
THBS1	16.8202	0.488338		4.20028	0.81157		0.0439003	0.605497	11	685
ERBB2	35.7893	0.00192321		13.4452	0.000803068		-0.0172168	0.781822	29	667
TANC1	44.1058	0.00269354		1.50245	0.199588		-0.066912	0.246839	24	672
CDH5	-17.2057	0.549028		-13.8246	0.161441		-0.00250007	0.972858	15	681
SRCAP	17.23	0.018223		3.51044	0.0899477		-0.000105041	0.817741	41	655
MUC5B	12.1374	0.313437		-2.14321	0.415659		-0.0426312	0.0734964	61	635
APBA2	29.2066	0.16842		11.518	0.364261		-0.00811579	0.538896	20	676
SETX	2.10494	0.863246		-3.71776	0.662495		-0.00811716	0.985985	33	663
WDR70	-5.94142	0.640525		-11.7044	0.0751755		-0.0843029	0.0752027	13	683
BNC2	-15.5889	0.791456		-2.47342	0.792845		0.0277655	0.467116	25	671
FAM120B	20.1571	0.60163		7.64793	0.669226		0.0273879	0.574824	13	683
CDC14A	-3.22872	0.917571		-0.635043	0.861457		0.00465865	0.997794	14	682
VPS35	-23.9107	0.408472		-6.64944	0.690911		0.0575538	0.212944	12	684
PTH2R	12.1798	0.423642		14.7195	0.105188		0.097446	0.100569	16	680
ATP10D	-4.84915	0.878744		-0.0420863	0.588464		0.048762	0.568815	26	670
EHMT2	34.3434	0.0232801		18.8804	0.00164375		0.0026101	0.846574	12	684
GAL3ST1	-9.53114	0.471213		2.03933	0.589903		0.0105555	0.815864	12	684
ZC3H12C	6.72889	0.965175		5.89658	0.927466		0.0120382	0.954711	14	682
TRPV3	-16.9411	0.587418		-4.98162	0.338816		0.00102364	0.610755	12	684
ANGPT2	11.5712	0.565856		2.65136	0.849222		-0.0263349	0.539952	12	684
SLC5A11	25.8419	0.299236		-3.21631	0.279743		-0.0899253	0.0248765	13	683
CEP135	-11.7317	0.532501		6.44846	0.830923		0.0363	0.762241	15	681
DTX1	17.1656	0.147415		-2.29136	0.701589		-0.0481557	0.308448	18	678
PPP1R3F	16.8295	0.344417		16.8976	0.0428845		0.102821	0.0709625	10	686
PASD1	6.88873	0.727677		8.7953	0.754789		0.0645822	0.51804	15	681
ZNF454	-12.5636	0.675736		-1.90998	0.438832		0.0314559	0.948539	11	685
BTNL3	-10.4661	0.928685		-6.31661	0.508288		0.0215623	0.931745	10	686
ZNF41	-23.3086	0.358824		-3.02311	0.531536		0.131752	0.0461141	10	686
DNAJC13	-5.44923	0.968629		-9.93571	0.29884		-0.0440359	0.326459	25	671
NBAS	6.53663	0.804924		4.42144	0.902738		0.0249566	0.724056	28	668
ELP4	-10.5605	0.519536		-6.21661	0.261934		0.0159158	0.864192	11	685
ITGAM	-20.0957	0.305243		-2.46538	0.179182		-0.00313224	0.287068	18	678
PIK3AP1	-15.3918	0.691278		-8.65341	0.370091		-0.0261974	0.433989	21	675
ZNF644	-2.82768	0.537428		9.3034	0.0257349		0.0272933	0.39591	14	682
CPT1A	3.1438	0.671636		-7.8357	0.0707123		-0.0816338	0.0560834	18	678
SPTBN1	0.168502	0.51189		0.570021	0.216552		0.0227956	0.290178	31	665
SNTG1	-16.2734	0.18334		3.94715	0.28687		0.100349	0.112849	30	666
HTR1A	-22.0124	0.196769		-3.72358	0.196638		0.0243803	0.960109	20	676
REG1B	-31.0268	0.0835949		-12.829	0.00550272		-0.00933506	0.320956	15	681
CCDC87	-30.975	0.209157		-8.96056	0.149864		0.0175268	0.920137	12	684
OR51A7	-3.5176	0.912059		-0.0110347	0.695388		-0.0123505	0.562383	13	683
CHD9	11.6985	0.151162		12.394	0.00300586		0.0109048	0.586843	28	668
ROBO4	14.6389	0.259461		14.0054	0.0319578		0.0203865	0.7894	25	671
PARP2	-29.0898	0.510501		-6.97575	0.780068		0.0356845	0.565735	10	686
KCNA5	13.8782	0.230191		2.05495	0.550417		-0.0328836	0.371309	17	679
TGFBRAP1	-15.8382	0.646817		-1.43752	0.304144		0.0256027	0.725804	10	686
OR5T1	7.36885	0.473484		5.86472	0.345063		0.0267144	0.669109	25	671
EXOC1	51.5232	0.0104551		-3.76099	0.459052		-0.110224	0.105012	10	686
MATN2	-10.4696	0.654206		5.67241	0.95196		0.0567587	0.553662	12	684
CHRNB3	4.30203	0.450714		-0.446181	0.372885		-0.0151307	0.949975	13	683
MYEF2	-11.1397	0.929688		4.47412	0.381953		0.0382704	0.475702	15	681
PTPRR	-18.0079	0.363079		9.26589	0.907368		0.0875431	0.445116	10	686
DLGAP1	-14.0489	0.544903		-2.75141	0.69691		-0.0101914	0.713273	25	671
GPR126	-23.4048	0.306257		-4.39719	0.462091		0.051932	0.362884	17	679
OR51F2	-6.76209	0.68159		-0.414245	0.284458		0.0178243	0.649156	12	684
BTBD7	35.9787	0.0109098		11.4523	0.012216		-0.0271245	0.595415	16	680
WDR27	-27.9641	0.519958		6.2816	0.453525		0.107168	0.167076	10	686
CDR1	-2.44449	0.968391		-0.14444	0.854993		-0.023803	0.438392	18	678
PMS1	16.2786	0.306534		-1.31134	0.911158		-0.0632075	0.139133	17	679
TRIM42	-17.0553	0.456691		7.98784	0.638748		0.0702427	0.348393	18	678
NPY2R	8.77019	0.949758		-0.661749	0.104937		-0.0455074	0.0695206	14	682
RAG1	3.83335	0.788207		5.85691	0.787209		0.034907	0.730252	19	677
HPS5	26.532	0.570599		-5.70967	0.0621054		-0.0478371	0.11197	12	684
ZNF160	-28.4327	0.544264		-10.7607	0.51482		0.000748555	0.918625	17	679
FOXM1	14.5218	0.340324		-10.7985	0.394648		-0.0905854	0.087714	13	683
MCC	19.6209	0.343179		-6.85062	0.524264		-0.0786636	0.143964	13	683
OR8J3	-34.7085	0.0484969		-6.29398	0.10582		0.0636686	0.285533	27	669
ZNF385D	-15.5	0.920253		-6.66547	0.555594		-0.00688786	0.541282	17	679
LLGL2	7.03849	0.483707		13.3158	0.177766		0.0629239	0.496902	12	684
ARHGAP15	-7.70826	0.760002		0.438785	0.931575		0.0329383	0.576898	14	682
PCDHB6	0.0301857	0.893908		-1.33816	0.747272		0.0435704	0.154029	31	665
HECW1	-13.7479	0.449865		5.68697	0.556145		0.0434018	0.493298	47	649
VSTM2A	-12.6163	0.617909		2.03118	0.536352		0.0540266	0.86029	11	685
NWD1	-1.39913	0.772148		-8.24249	0.360939		-0.0536688	0.137698	19	677
SORL1	-3.73036	0.839689		-5.014	0.453778		-0.0258689	0.287109	34	662
PODN	-26.0415	0.688906		-7.17029	0.753644		0.0138375	0.990907	13	683
CHRM3	30.771	0.0780743		10.5992	0.424909		0.00400798	0.474234	22	674
ANKRD27	-6.43055	0.828369		2.95909	0.497549		0.00860048	0.84835	19	677
PLXDC2	-3.564	0.82153		13.9647	0.335727		0.0816059	0.280191	14	682
ENC1	5.68183	0.754096		-8.5914	0.57684		-0.0657047	0.341824	10	686
PSMD3	-4.21609	0.360785		-0.743943	0.242296		-0.0192414	0.589839	10	686
SYT9	13.6561	0.753194		13.0189	0.733357		0.0810504	0.401184	13	683
EPB41L5	-15.1643	0.515835		3.93414	0.760121		0.0250541	0.817117	12	684
RRP12	5.68314	0.496421		4.7375	0.24432		-0.013652	0.916699	15	681
PCDHGB3	6.76235	0.340006		8.76843	0.105886		0.0410269	0.479378	25	671
TUBA3C	-2.5324	0.943581		-3.6228	0.235299		-0.0471991	0.0665676	21	675
FLRT2	13.1833	0.225276		-5.90776	0.862883		-0.0596829	0.350733	19	677
ZNF324	26.5167	0.0872219		-10.02	0.746108		-0.103407	0.212891	10	686
MAGED1	-3.27625	0.783592		-13.9199	0.0512821		-0.0558825	0.209317	11	685
2017-09-14	-3.24839	0.812857		5.27577	0.858006		0.0263769	0.934431	13	683
PCDH8	21.7908	0.0746504		11.7255	0.0209737		-0.0066465	0.84944	24	672
RPL10L	-15.5851	0.276921		-3.04484	0.122415		0.0899108	0.280128	14	682
BRF1	18.7899	0.154268		-2.8255	0.445029		-0.0483727	0.57143	14	682
PGLYRP3	-27.0604	0.286946		-10.5591	0.0669366		-0.00271793	0.370111	12	684
RUFY3	-6.14755	0.77517		-3.31002	0.544192		0.032006	0.73102	15	681
SLC22A25	-3.68711	0.690762		-3.77671	0.167676		-0.0381842	0.186242	10	686
LRRC43	32.998	0.109598		0.880229	0.736307		-0.0725989	0.193229	13	683
PROS1	-31.5636	0.0738457		-2.22554	0.467867		0.100712	0.0186004	30	666
MAP3K6	-4.07802	0.797607		-16.7122	0.324253		-0.0855573	0.242429	12	684
AKNA	15.9617	0.704254		4.00163	0.606466		-0.0549323	0.0821997	14	682
DLEC1	9.02562	0.292325		-0.471678	0.336465		-0.021471	0.885281	16	680
DCBLD2	11.9249	0.536915		15.8624	0.0588051		0.0320952	0.472643	11	685
NPR3	18.4519	0.242508		10.798	0.0467597		0.00829936	0.581912	15	681
ASXL3	-0.32139	0.734698		5.41278	0.257482		0.0386616	0.23373	56	640
SF3B4	-2.07631	0.710014		7.15293	0.425629		0.0533137	0.585378	11	685
CFHR2	-30.3411	0.0464073		8.37148	0.443135		0.13456	0.000570049	34	662
YME1L1	-4.09405	0.574936		-4.50534	0.763975		0.000312123	0.848648	10	686
SLC25A2	18.3389	0.208373		-7.58499	0.90468		-0.0680757	0.257388	11	685
MICAL2	-27.8903	0.893492		-7.61912	0.691322		0.0462354	0.380133	15	681
KRT78	-2.8415	0.794452		20.3659	0.027112		0.105931	0.0284522	11	685
C17orf53	45.7591	0.0935277		14.0929	0.255187		-0.0153535	0.634915	11	685
GMIP	3.90469	0.414817		-12.5689	0.51313		-0.0659115	0.164207	11	685
RIMS1	-6.54725	0.784467		6.37856	0.188591		0.0886567	0.0053496	40	656
OR5AS1	-10.8529	0.545667		4.58436	0.800573		0.0635934	0.482394	18	678
KRT6B	-4.7098	0.842994		9.39163	0.75176		0.0225584	0.781058	14	682
IGSF9B	-17.5756	0.63018		-6.76116	0.958276		-0.00295435	0.730736	23	673
OR4B1	-15.1418	0.683965		3.74777	0.996653		0.0241876	0.96715	10	686
HLA-B	-1.75596	0.736992		1.3799	0.168219		-0.00552641	0.431015	17	679
PAN3	-17.7444	0.954137		-8.73387	0.81462		0.0182633	0.75686	15	681
OR51E2	-45.4389	0.0512568		-12.7843	0.0300328		0.0732915	0.50879	10	686
ZNF211	-9.18202	0.490771		-6.06811	0.353926		-0.0129432	0.889287	16	680
TF	-21.8543	0.312268		-11.0917	0.136194		0.0121129	0.856777	14	682
VIM	-14.1963	0.647737		5.43266	0.419494		0.0484007	0.27865	10	686
PNLIPRP2	2.2756	0.802054		3.74345	0.626169		-0.0105669	0.542701	17	679
KCNH4	47.8101	0.0159061		20.057	0.0104493		0.0337773	0.71009	10	686
FAM178A	-20.1136	0.931148		-18.1286	0.844393		-0.04113	0.920544	12	684
EXOC2	12.6452	0.520558		-6.41404	0.604609		-0.0803824	0.186702	12	684
ESYT2	6.29914	0.698849		13.4913	0.0598114		0.0393883	0.266115	12	684
GTF2E1	1.26082	0.793507		3.6432	0.524502		0.0660289	0.231451	10	686
MAP7D1	1.81341	0.465563		-6.22276	0.817267		-0.050004	0.410257	10	686
SLC38A6	-37.5796	0.216549		-6.40766	0.440549		0.116496	0.0992024	10	686
PCDHA11	-6.38361	0.951291		-1.86151	0.81048		0.0139102	0.591462	38	658
BAZ2B	18.2014	0.188754		5.27632	0.344126		0.0643395	0.142591	26	670
GLI1	-10.6878	0.992156		14.3925	0.00651394		0.0849525	0.0304754	25	671
OR4K14	-23.6296	0.190383		-14.7779	0.0106025		-0.0573074	0.124221	11	685
CEP57	25.0847	0.181936		-5.62471	0.987082		-0.0597534	0.42978	11	685
GGN	-15.7288	0.531984		0.442541	0.695281		0.0194368	0.994914	11	685
KRAS	-15.2466	0.301109		-3.43129	0.0261033		-0.000691349	0.141314	53	643
ZC3H18	-11.4089	0.913195		-0.401304	0.359846		0.0598114	0.157399	19	677
MYBBP1A	1.40887	0.994046		6.55119	0.535361		-0.000503188	0.990278	13	683
ZNF614	72.4591	0.00326978		24.2755	0.0115927		0.00554378	0.946878	11	685
NOTCH4	35.7284	0.00363719		15.396	0.02493		0.0275952	0.9233	40	656
MECOM	-0.89096	0.809601		0.157255	0.768296		-0.023146	0.557195	21	675
TUSC3	-12.5216	0.855267		2.92134	0.248508		0.0351182	0.221109	18	678
CREBBP	1.99165	0.338566		-0.121263	0.231202		-0.0131475	0.83178	60	636
DLST	5.9571	0.942458		-0.0121229	0.791067		-0.0652347	0.361983	10	686
CYFIP1	39.3694	0.0432486		13.9238	0.0726407		0.0153262	0.890543	13	683
IGSF10	5.99831	0.380776		12.7923	0.0199867		0.0198354	0.820073	33	663
AGPAT4	9.93377	0.536397		8.59819	0.307582		0.0443018	0.463339	10	686
CD163	7.37451	0.72307		19.6698	0.00560993		0.0815764	0.038882	33	663
ADCY8	5.41981	0.760898		2.65164	0.75051		0.00501904	0.654712	38	658
ADHFE1	-10.1683	0.619772		1.78028	0.209163		-0.00487292	0.956896	10	686
INTU	-21.8046	0.615154		-5.80277	0.724348		0.0388978	0.506855	16	680
ZSCAN1	-13.4241	0.671246		6.11082	0.535132		0.0812012	0.162833	23	673
MORC1	2.5423	0.554786		3.03842	0.361909		0.00735088	0.843734	25	671
SLC1A6	-19.0675	0.609146		2.22759	0.882867		0.0969654	0.24528	12	684
TP63	10.8742	0.240971		10.9172	0.0241811		0.041422	0.303098	19	677
FBXO38	-33.3272	0.445927		-13.2196	0.427898		0.0389949	0.456392	16	680
ZNF780B	-35.5086	0.203453		-0.826223	0.629939		0.0688275	0.452923	13	683
USP47	26.8678	0.0828784		3.42542	0.238824		-0.0791049	0.156334	14	682
SACS	2.0626	0.18258		-1.23333	0.265419		0.00493882	0.827836	52	644
ZNF460	-57.2243	0.02698		-8.24739	0.343554		0.111618	0.056365	11	685
KLHL5	-11.4443	0.857808		-1.55053	0.665794		-0.0163365	0.459821	11	685
DNA2	18.051	0.278179		8.62232	0.161711		-0.0100138	0.978107	11	685
NCKAP5L	-2.60685	0.552925		0.723249	0.536756		-0.0016945	0.8048	14	682
PCDH9	38.3127	0.00851788		16.432	0.00220956		0.0179251	0.488977	27	669
OR10G7	14.239	0.603181		-9.29274	0.0909768		-0.0860398	0.0277724	11	685
TLL2	3.71216	0.797769		11.0417	0.549447		0.0383309	0.994504	16	680
GPR133	-5.19406	0.916509		-11.0723	0.315311		-0.0434113	0.378038	25	671
PRDM16	-16.7133	0.938197		-9.33043	0.734432		0.00172179	0.88544	22	674
ATP11A	17.7021	0.462462		-8.66849	0.189956		-0.0563472	0.163332	16	680
TTC21A	-16.0836	0.627994		8.11719	0.270456		0.070097	0.170778	14	682
PREP	32.3022	0.234436		4.90136	0.974753		-0.065597	0.0879261	12	684
ZSWIM5	-14.0886	0.449952		3.69283	0.998353		0.0898158	0.124757	15	681
PTGER4	54.7749	0.0189217		-0.612095	0.974759		-0.120038	0.034296	13	683
CDKN2A	-12.6734	0.00975549		-5.77346	0.296791		-0.00769475	0.0486528	54	642
POLR1A	28.4697	0.0572797		-5.4715	0.784844		-0.092165	0.0304044	22	674
RUNX3	7.10452	0.984851		-2.6918	0.630262		-0.0124195	0.936191	10	686
ABCC2	-5.62518	0.760887		-8.80775	0.519564		-0.0503393	0.224828	17	679
TAS2R16	-11.8021	0.485547		7.03284	0.838559		0.0811452	0.195399	12	684
HTT	-11.3203	0.866149		-4.58051	0.63541		0.0138745	0.497911	26	670
TOX2	-27.5368	0.235364		-4.70654	0.276728		0.0304208	0.912133	15	681
OR5M8	18.3862	0.409089		17.3038	0.153961		0.0641418	0.439596	15	681
CNTNAP5	-18.092	0.141431		3.67094	0.952458		0.0633776	0.0970403	52	644
C16orf62	-24.416	0.423086		6.23541	0.34318		0.131379	0.0215278	15	681
BAZ1A	39.1244	0.0567029		-2.37187	0.951693		-0.0702208	0.159491	14	682
PDZRN4	-3.35387	0.812221		8.61136	0.196795		0.0716459	0.167333	26	670
SLC25A22	19.0706	0.492417		15.6082	0.0784945		0.0506097	0.215491	10	686
THEMIS	5.94968	0.505065		2.03284	0.653015		-0.0177361	0.53952	23	673
OR11H12	5.37005	0.608179		2.00449	0.683292		-0.0157143	0.718499	12	684
GRIA3	-19.0364	0.243685		6.15534	0.802142		0.114577	0.0189458	18	678
TPI1	-5.99834	0.616484		5.18961	0.907966		0.0377791	0.547029	12	684
HSPA4L	-13.3347	0.665523		2.34115	0.190585		0.0452195	0.441395	11	685
TRIM46	0.10942	0.442275		-5.64122	0.49099		-0.0224063	0.972321	13	683
PDZD4	-7.91375	0.958533		6.53042	0.555071		0.0302984	0.805073	10	686
PHEX	26.1504	0.230422		25.9258	0.0155738		0.0841736	0.271775	11	685
MALT1	5.55182	0.35		5.90209	0.237564		0.0188275	0.929197	14	682
HERC2	-4.3284	0.681721		-0.00071247	0.556351		-0.0129457	0.338092	65	631
GPR158	-9.94743	0.520258		4.17519	0.642838		0.0612443	0.0834516	48	648
TBCK	-5.33712	0.714879		-5.04722	0.593903		-0.0313931	0.641026	14	682
ADAMTS18	-17.1449	0.423796		-1.71784	0.669667		0.0226359	0.789139	35	661
SLC37A3	-16.443	0.609517		7.38143	0.762607		0.124504	0.14776	10	686
WFS1	35.8196	0.0810153		-2.46063	0.634737		-0.0675186	0.380848	10	686
ZNFX1	0.515448	0.759184		-2.48749	0.872743		-0.0170147	0.825871	19	677
KIF21B	13.8399	0.36224		6.35224	0.564391		0.0695155	0.214226	22	674
ZNF264	-12.0513	0.676154		3.74953	0.75038		0.0470827	0.477862	13	683
DTX3	-3.31622	0.955776		4.26857	0.918959		-0.0282015	0.326656	10	686
GLYATL1	17.9652	0.338917		-4.0596	0.633601		-0.0639573	0.154001	13	683
PLEKHA4	13.1625	0.168756		-10.9965	0.981823		-0.0474429	0.39279	12	684
MAP6	-21.5611	0.434275		-7.64549	0.662566		0.00272795	0.707961	12	684
MAGEB18	-22.1323	0.433428		-0.261428	0.59888		0.0814029	0.366537	10	686
ZFP36L1	-12.0226	0.589623		1.55566	0.194541		0.0113704	0.924253	13	683
LILRB2	-11.1364	0.690742		-1.64388	0.755232		0.0551242	0.297904	20	676
MOGS	-4.2057	0.664716		22.9274	6.24e-05		0.176087	1.92231e-05	20	676
PC	4.20272	0.948249		-0.42541	0.774542		-0.0311544	0.907891	14	682
KLC2	-7.22668	0.885513		10.8838	0.142493		0.0783915	0.195878	10	686
AMPD2	83.6247	0.000650342		15.3562	0.0855353		-0.0862668	0.139654	10	686
PNLIPRP1	-43.022	0.0343888		-13.4739	0.066786		0.012538	0.731835	13	683
HEATR6	21.5511	0.606812		3.67551	0.962472		-0.057605	0.261208	10	686
KCND2	-19.2064	0.237203		-7.63805	0.16995		-0.0111761	0.766142	20	676
PLA2G4F	25.9241	0.936758		-1.99401	0.0841196		-0.0796959	0.0618446	11	685
NCKAP1L	-3.58388	0.860162		-6.46677	0.272678		0.00340507	0.971552	24	672
MAML2	9.28753	0.43762		12.6662	0.118708		0.0394954	0.607576	10	686
H6PD	-2.38506	0.850055		6.37487	0.476962		0.0534151	0.51089	12	684
AP3D1	48.1016	0.0542831		11.7361	0.103132		-0.0375041	0.856573	12	684
OR52B4	-25.6373	0.518861		1.86587	0.951952		0.0655773	0.573185	12	684
FNBP4	-21.8807	0.79008		-9.08874	0.68576		0.0168289	0.846597	14	682
SLFN5	26.3457	0.0855076		10.1098	0.0268142		-0.00431958	0.699156	13	683
RNF123	9.57035	0.356038		13.4879	0.0457888		0.0188306	0.819568	16	680
HDX	-3.67719	0.955088		4.86063	0.52408		0.0396958	0.375701	23	673
WDR60	36.3109	0.134784		10.8531	0.323391		-0.0584433	0.204488	14	682
KCNH8	-9.17927	0.645039		-0.139463	0.573574		0.0462892	0.456961	38	658
C1orf168	-12.1624	0.771732		3.54705	0.850498		0.0425572	0.736105	17	679
MEF2C	-5.63666	0.78092		-11.3542	0.418019		-0.0636125	0.524049	15	681
SPATA5	-23.1512	0.500358		-16.4518	0.186934		-0.0630076	0.336384	13	683
ZNF813	-40.1365	0.179927		-9.68178	0.194806		0.0414792	0.856268	12	684
PSMD11	-2.70531	0.938622		14.1085	0.232364		0.0589903	0.662286	10	686
HK1	-23.5303	0.367794		-8.30229	0.344714		0.0597586	0.26887	18	678
RAD50	-17.5713	0.957467		-7.2554	0.941368		0.0273756	0.689563	15	681
CTSG	-20.3575	0.632277		-12.0707	0.272249		0.00340011	0.850653	11	685
IMMT	-26.9551	0.395033		-7.15755	0.445196		0.0102595	0.961417	11	685
TAAR9	-8.36714	0.343402		-3.59334	0.0742581		-0.0335667	0.245377	10	686
GPI	10.2939	0.776519		3.27776	0.951825		-0.0190517	0.631568	13	683
EFHB	4.61004	0.576911		3.74097	0.649604		0.00674782	0.842809	15	681
CSE1L	-31.6909	0.718924		-13.8779	0.620281		-0.0244558	0.571434	12	684
ASXL1	7.48376	0.291857		13.925	0.0035987		0.0652743	0.0690783	26	670
INTS4	9.84144	0.290168		-0.892314	0.481485		-0.05812	0.336578	13	683
SBF1	-18.4071	0.394243		-14.659	0.144794		-0.0542845	0.477528	21	675
FGFR1	101.833	2.18e-05		7.33977	0.076989		-0.139278	0.0755237	10	686
CRYBA4	71.7509	0.0128784		39.3052	0.000402385		0.0758455	0.212693	10	686
SLC13A5	-27.1761	0.578419		-13.0721	0.588141		-0.0277264	0.838915	10	686
GLI3	20.056	0.0160016		5.8629	0.0607548		-0.0150752	0.448887	39	657
PLXNA1	23.1199	0.299214		-1.81633	0.844302		-0.0565945	0.369313	25	671
ADAMTSL4	88.3542	6.97e-06		8.1891	0.131229		-0.0390031	0.347244	15	681
MARK4	-26.4354	0.372341		-9.06506	0.34849		0.023376	0.72829	14	682
SH3TC1	9.50185	0.227272		7.93618	0.0599874		0.0610658	0.203227	14	682
TOM1L2	-6.83032	0.821278		-1.3805	0.375279		0.0143998	0.431972	10	686
DYSF	0.919059	0.474305		-1.45037	0.729058		-0.00936837	0.746789	34	662
GPR124	-18.9953	0.757697		1.88616	0.477113		0.0569568	0.275664	15	681
TRAPPC10	18.0283	0.0890139		7.6212	0.0279667		-0.00153405	0.823262	15	681
ZNF98	-39.8327	0.0479474		0.642849	0.983128		0.103882	0.0156124	16	680
TBC1D22A	11.3838	0.424256		-9.70334	0.592579		-0.0975759	0.114897	10	686
FRY	11.673	0.277853		10.8639	0.0309829		0.0102123	0.877535	49	647
PLXNB3	-9.32195	0.920086		-4.40433	0.951496		-0.0190311	0.871687	20	676
HRNR	0.58574	0.678162		2.61049	0.962734		0.0137779	0.782297	71	625
PLEKHA3	9.28606	0.545352		0.641832	0.723065		-0.0389625	0.53256	10	686
AP4E1	23.1495	0.291097		-9.08126	0.670499		-0.112787	0.098535	13	683
FIGN	-2.68388	0.82388		-11.0539	0.13602		-0.0468447	0.396429	21	675
LUM	-9.0608	0.706878		1.27408	0.543505		0.0301606	0.94944	13	683
FANCD2	20.0861	0.0194968		-3.62439	0.122879		-0.0586956	0.359904	16	680
AKAP11	13.8005	0.111978		12.2382	0.00739876		0.0147581	0.705604	17	679
PFKFB1	32.4141	0.22371		4.75309	0.795488		-0.0816781	0.139197	10	686
HIST1H1B	9.30512	0.563977		-4.90002	0.678695		-0.0249584	0.72895	13	683
TXNDC16	-3.86599	0.535097		8.91082	0.090201		0.0381332	0.541125	12	684
POTEF	-0.163039	0.974037		4.29915	0.799927		0.0235582	0.829938	22	674
PRKG1	-15.1208	0.483808		6.09613	0.669735		0.0629858	0.280506	20	676
ATP6V0A4	28.5058	0.242199		15.0022	0.122134		-0.0156492	0.824682	10	686
HTR7	7.77648	0.861599		6.8246	0.44064		0.00580874	0.675973	11	685
NHLRC1	-21.7001	0.99782		5.61668	0.0636821		0.0500906	0.207272	11	685
OR4C46	-21.6265	0.505889		13.8261	0.115176		0.111599	0.0569409	19	677
MVP	15.1269	0.396238		7.33217	0.360304		-0.0280867	0.480582	12	684
PRKCB	-13.4444	0.667304		-3.33625	0.362547		0.00852544	0.619664	24	672
CLK1	8.50086	0.572097		7.54702	0.229684		0.0943781	0.0601715	12	684
SPATA17	-10.165	0.674646		5.29175	0.929063		0.108636	0.220836	10	686
COL16A1	-37.9988	0.167993		-10.3379	0.339697		0.0283826	0.577374	16	680
PTPRT	-9.2225	0.817264		0.928537	0.266167		0.0222806	0.199768	61	635
MGAT1	11.8168	0.200471		8.26541	0.146443		0.051735	0.628277	10	686
ZNF671	0.978507	0.785263		24.754	0.0035087		0.0785361	0.109578	11	685
FGD1	-2.02088	0.989451		-10.2034	0.209215		-0.0638702	0.132786	20	676
ZMYM4	21.1858	0.139341		28.2254	0.000193192		0.0821789	0.153771	15	681
OR13A1	-36.9174	0.201316		1.79653	0.905362		0.175934	0.00391876	11	685
SNAP91	11.5104	0.74701		5.0543	0.865952		-0.00656753	0.560084	11	685
TAP1	1.32202	0.627622		5.82639	0.0718419		0.0505534	0.0945912	11	685
ZNF626	-0.0411708	0.417975		1.68168	0.208857		0.108204	0.0310874	14	682
SNX8	-5.3884	0.807898		-4.47528	0.910406		-0.0196904	0.902189	11	685
KALRN	-6.71899	0.483289		-2.55499	0.618001		-0.0265387	0.505119	56	640
AOC3	59.9711	0.00675463		10.3185	0.156619		-0.0549849	0.311999	10	686
RNF10	16.401	0.121293		10.1552	0.0314092		0.0146453	0.744707	13	683
ZNF624	23.0763	0.181062		2.61463	0.646866		-0.022486	0.44034	11	685
OPHN1	-0.54736	0.849527		-3.41499	0.230596		-0.0326367	0.22104	12	684
AVPR1A	0.503835	0.983484		6.03133	0.33562		0.0287156	0.340582	17	679
SPG7	48.2874	0.028079		14.8017	0.0468105		-0.0236086	0.850191	11	685
NAV1	34.1307	0.082329		8.77469	0.232971		-0.027534	0.640225	23	673
HCN3	6.84299	0.374535		-6.84819	0.918456		-0.0647117	0.307809	12	684
HPS4	-19.3317	0.786398		-13.1966	0.426294		-0.0133594	0.833248	12	684
BCL9L	-8.9522	0.96902		-0.862292	0.92226		0.0217822	0.855454	22	674
P4HA2	-1.85158	0.901028		-9.88068	0.39623		-0.0570845	0.326832	10	686
ABCB1	-8.62578	0.746406		1.44044	0.836518		0.0258729	0.879657	41	655
CRB2	7.66158	0.672091		3.61174	0.585107		-0.0115831	0.921147	17	679
GADL1	-8.35933	0.709687		-4.22147	0.256723		-0.0409759	0.228482	10	686
MYO16	-0.483221	0.875639		9.09241	0.106653		0.0234059	0.555414	43	653
OGT	-13.2441	0.924011		-7.40105	0.574723		-0.012612	0.640726	11	685
TBC1D8	19.9756	0.0860975		3.70038	0.106039		-0.0428178	0.568787	14	682
PRSS36	-16.4735	0.597382		1.83708	0.703906		0.0431243	0.408217	21	675
PGBD1	-16.9944	0.556318		-5.10854	0.602438		0.0257526	0.574742	26	670
CACNA2D1	-25.4475	0.0765691		-5.27311	0.0832003		0.0417847	0.509325	31	665
CCDC136	-23.1091	0.152236		2.87869	0.421772		0.101308	0.207147	16	680
PIWIL3	-12.5898	0.916949		-4.14788	0.95548		-0.0242177	0.558876	10	686
ISLR2	22.5186	0.30911		-5.56161	0.682848		-0.0828559	0.163206	14	682
MED23	35.1975	0.00672877		8.72007	0.033382		-0.0530689	0.216887	25	671
CBL	-6.28934	0.823405		-3.04371	0.909767		-0.0359731	0.428142	10	686
SNPH	15.2062	0.577924		2.33231	0.600819		-0.0113577	0.846407	12	684
CLSTN3	29.6087	0.199423		9.16052	0.378255		-0.0388306	0.417454	14	682
SLC9A1	-17.1585	0.881938		-1.48849	0.61342		0.00147806	0.881725	13	683
VHL	3.11761	0.0150537		-4.03052	1e-07		-0.033178	0.000250663	16	680
HK2	-6.07776	0.890807		-1.12435	0.759817		0.00203505	0.932612	12	684
RPTN	-11.7838	0.425764		6.81166	0.571594		0.0364769	0.435765	19	677
SHPRH	6.75006	0.584872		2.66557	0.874098		0.00478853	0.797971	26	670
TNR	-16.6092	0.162582		-0.609099	0.0696971		0.032695	0.774772	62	634
HCK	-14.7287	0.61204		-9.36422	0.0775476		-0.0338947	0.174297	10	686
SRGAP3	-13.2338	0.387255		-8.07157	0.020542		0.00599638	0.431816	20	676
STK11IP	-40.4447	0.147672		1.13701	0.764622		0.12977	0.0841333	12	684
AGL	3.32588	0.304619		0.230893	0.503223		-0.0220229	0.359302	22	674
TRPC3	7.80287	0.475817		-4.30373	0.820625		-0.0185325	0.707931	18	678
SPTAN1	3.07147	0.150832		-0.572933	0.0781497		0.00762902	0.515045	42	654
OR4C12	25.7171	0.43059		6.88144	0.819334		-0.0223475	0.314216	16	680
SLC4A5	-7.13789	0.931723		4.95108	0.848651		0.0283058	0.809219	15	681
TRPC7	-5.14097	0.881267		-4.70725	0.381242		-0.0149117	0.546236	20	676
ELFN2	-20.0279	0.49563		1.87001	0.974528		0.0617272	0.368119	12	684
C1orf112	11.4776	0.497821		16.3181	0.180319		0.097009	0.24464	10	686
PTGFR	22.8387	0.17976		7.2781	0.416761		0.00794704	0.754659	10	686
VARS2	11.0983	0.188567		9.75237	0.0222913		0.0169029	0.550937	12	684
NPNT	-12.7225	0.492535		-0.0068191	0.358275		0.0167143	0.685365	13	683
HORMAD1	-1.49916	0.41388		12.2286	0.0138813		0.0707253	0.166074	15	681
FBXO34	30.2726	0.0533916		2.78262	0.177508		-0.0403383	0.609635	10	686
TFIP11	16.38	0.659425		1.95292	0.613221		0.00423838	0.660954	12	684
TINAG	-32.5926	0.180909		-6.10359	0.284427		0.0609753	0.441644	14	682
BLK	0.793029	0.918098		-3.56329	0.630245		-0.0399443	0.419742	13	683
PTPN4	-6.01839	0.873729		2.2574	0.812182		0.00712922	0.996649	18	678
PCDH15	-23.7997	0.026049		-4.74291	0.0542806		0.0429234	0.210249	91	605
ACTN1	-21.1534	0.453101		-6.17367	0.680893		0.0140659	0.724963	11	685
TAB2	15.6416	0.374069		0.850888	0.745746		-0.0335123	0.46648	10	686
SLC29A4	-26.4619	0.573192		-10.1386	0.564653		-0.0133725	0.82822	10	686
ADAM18	9.25273	0.93254		0.877648	0.349595		-0.0282233	0.22199	16	680
AQR	-4.71073	0.777048		4.91538	0.500731		0.0548835	0.530065	16	680
FAM65B	-25.8942	0.399988		-13.7207	0.232991		0.0375183	0.40721	14	682
HDLBP	-5.14297	0.556064		-1.50239	0.571589		-0.00640463	0.723509	23	673
ATRNL1	-20.4652	0.180389		-2.2055	0.784319		0.0657544	0.0302399	38	658
IGF1R	21.3647	0.0694077		1.81687	0.144106		-0.0533009	0.385935	19	677
GRIA4	-13.821	0.633094		-1.80872	0.713278		0.00991491	0.848659	28	668
FAM110B	0.153923	0.629685		-0.437555	0.264332		0.0262843	0.264143	11	685
ZC3H12B	19.3064	0.425861		3.54787	0.797984		-0.0207085	0.304908	10	686
SAP130	-20.5111	0.69274		-8.49113	0.277452		-0.00307273	0.485667	13	683
SLC45A4	14.6818	0.209129		-11.5453	0.87469		-0.090905	0.167175	14	682
ITGAV	-33.5209	0.266875		16.3286	0.0480879		0.162893	0.0026416	13	683
SPAG1	-13.1338	0.921795		-2.3144	0.622829		0.0252135	0.585609	15	681
OR6B1	-42.5361	0.101526		4.15803	0.900298		0.145498	0.0215282	12	684
MGEA5	30.9471	0.0497754		11.4101	0.0448924		0.00202319	0.991098	16	680
RGS9	31.2537	0.137079		-2.8841	0.726663		-0.0928549	0.235072	12	684
TRAF3IP3	-17.42	0.826256		-8.11132	0.35886		-0.0293757	0.273711	12	684
YLPM1	13.3487	0.245256		2.19333	0.662404		-0.0254644	0.350668	29	667
DOCK9	2.44931	0.477548		1.39616	0.419563		-0.0105987	0.819792	24	672
CNGA1	6.79645	0.599967		2.75815	0.643498		0.014264	0.806013	13	683
C1orf127	-1.23474	0.659662		17.1195	0.0579346		0.0694724	0.405773	10	686
YTHDC1	15.6058	0.199355		-1.31284	0.372939		-0.039418	0.675621	17	679
TEX11	-6.07328	0.708851		-5.87317	0.218504		-0.0153538	0.487437	18	678
SLC2A10	-23.7567	0.44508		-4.31797	0.508515		0.026581	0.993295	19	677
PKD2	-32.9592	0.0972641		-2.31676	0.189376		0.0744206	0.51068	11	685
RALYL	44.8837	0.0760682		20.8858	0.0367967		0.0213157	0.727031	13	683
SLC30A10	-33.9223	0.241552		-13.289	0.0527673		0.0237872	0.706322	11	685
SOS2	-32.3967	0.114047		-4.43433	0.747203		0.0542432	0.134371	21	675
GALNT13	-21.0756	0.132225		5.8432	0.964803		0.0863686	0.06857	22	674
ZNF675	-12.5727	0.76314		0.623711	0.653079		0.0679856	0.591072	11	685
CYP4B1	27.032	0.179447		10.8601	0.281246		0.0215652	0.904307	15	681
ARAP2	-8.03446	0.852534		-6.09373	0.451864		-0.0143973	0.37666	34	662
TMEM168	8.25712	0.735907		-5.07929	0.687313		-0.065745	0.340356	15	681
OSBP2	21.8373	0.210508		-3.59258	0.726266		-0.0689751	0.372122	13	683
OR14J1	26.3771	0.23335		6.67533	0.226647		-0.00316078	0.710123	11	685
FCN1	11.4339	0.701635		6.956	0.957646		-0.0297357	0.265571	11	685
OTX2	-14.4726	0.895351		-12.6816	0.415268		-0.0348663	0.572941	10	686
HDAC4	39.5946	0.013856		18.1133	0.0208538		-0.00225358	0.564914	21	675
PNPLA6	54.6538	0.0184542		9.42607	0.389787		-0.0462622	0.206775	12	684
NSMAF	-1.31334	0.497017		-1.54182	0.525612		0.0242556	0.648891	14	682
CADPS	-7.62532	0.889678		2.18026	0.884622		0.0346725	0.679713	33	663
MCTP1	-23.1916	0.220073		-2.03798	0.604742		0.0786415	0.123347	15	681
LRPPRC	-15.4017	0.439656		0.698302	0.897109		0.00929059	0.63299	12	684
SLC38A8	-21.9965	0.354971		-1.76088	0.600187		0.0437074	0.632178	12	684
YTHDF1	6.36815	0.70601		8.06981	0.480046		0.024217	0.847215	13	683
ITGAD	-11.0262	0.601449		0.662362	0.408849		0.0207652	0.60987	27	669
MAN2B2	11.0648	0.358832		7.21123	0.227266		0.0184817	0.832591	11	685
WTAP	81.4631	0.000351124		39.6453	3.05e-06		0.00281446	0.813387	12	684
TNXB	11.7862	0.2313		0.318244	0.966093		-0.0228152	0.268466	44	652
SLCO3A1	-7.49639	0.927334		-2.72936	0.876238		0.002786	0.876781	12	684
OR6F1	3.3493	0.74998		-0.0693395	0.244355		-0.0227797	0.288115	28	668
TUBB8	-22.3779	0.579441		-12.1833	0.178755		-0.0469068	0.206941	13	683
RBM14	2.5424	0.450044		-12.9434	0.316755		-0.0836312	0.050028	14	682
VWA3B	2.80435	0.745843		2.70324	0.821736		0.00285435	0.80051	25	671
RAPGEF2	-2.77284	0.795982		-0.144751	0.885601		0.0157708	0.841837	25	671
PRICKLE2	12.4335	0.413075		-3.92357	0.8843		-0.063348	0.223785	18	678
PTPN14	-22.7929	0.320211		-9.40186	0.189798		-0.00884497	0.63567	22	674
MMRN1	-16.7439	0.474866		1.60481	0.532433		0.053542	0.721804	22	674
GABRA4	-25.9739	0.346371		-10.0051	0.131673		0.0281	0.920023	23	673
PDE6C	-30.0456	0.257075		-10.7259	0.232774		-0.00282265	0.882661	11	685
MYO18B	1.26638	0.913916		2.51404	0.838951		-0.00118473	0.468422	50	646
SLC46A3	0.455112	0.578811		2.82051	0.363366		-0.016875	0.787303	10	686
KIF1A	18.9002	0.206172		7.57876	0.386566		-0.0105508	0.454702	31	665
AMOT	-11.6931	0.803695		-6.4535	0.467155		-0.0284672	0.441151	18	678
TBX2	0.0604925	0.538455		-1.91428	0.603495		-0.029305	0.649535	12	684
SCAP	-6.00687	0.58811		-1.07652	0.454701		-0.0375747	0.464418	12	684
MYH4	-4.13352	0.614571		-1.25049	0.244604		0.0271078	0.829599	41	655
TACR3	8.92399	0.627059		0.935978	0.930418		-0.0195617	0.558212	17	679
CCPG1	-23.5848	0.331941		1.24633	0.738349		0.118628	0.0187247	10	686
CHST1	7.03698	0.58706		19.474	0.00868022		0.048543	0.266758	20	676
FAM120A	3.4967	0.586378		-2.44759	0.946556		-0.0362355	0.341431	19	677
C11orf30	-11.5226	0.855789		19.0307	0.0526216		0.181536	0.00379374	12	684
WLS	21.4813	0.331404		5.45574	0.548078		-0.0214787	0.611602	10	686
SPATA2	15.931	0.792231		-6.7757	0.480786		-0.0452114	0.64617	10	686
LY6G6C	1.6632	0.762362		0.515941	0.778419		0.0179394	0.84404	16	680
RIC3	9.4124	0.368693		-3.26133	0.879062		-0.060656	0.270473	10	686
MUM1L1	-5.21696	0.570413		5.83998	0.866959		0.00810347	0.917835	11	685
SERPINB10	-14.3032	0.552943		0.17938	0.744774		0.0473522	0.528923	10	686
CDC27	23.997	0.0545289		37.2985	5.38e-06		0.13502	0.0530495	10	686
OR10K1	-37.8578	0.192117		-3.60445	0.701122		0.0730181	0.269654	15	681
NAV2	15.3043	0.451128		1.00503	0.962785		-0.0284069	0.454982	30	666
OR10A5	3.40231	0.576718		3.00944	0.864245		0.0113469	0.688157	10	686
ANXA13	-21.3774	0.680678		-2.58476	0.91424		0.0233953	0.910627	10	686
SLCO6A1	43.5025	0.00601576		7.448	0.119245		-0.0348969	0.526999	25	671
ITGA3	4.47352	0.627178		-5.19897	0.724806		-0.0462543	0.322738	13	683
NR3C1	35.6164	0.0648936		4.90544	0.266449		-0.0688117	0.306561	13	683
CNGA3	19.01	0.246067		18.8968	0.0198233		0.048102	0.393121	11	685
OR4D11	-33.8658	0.0527317		-7.4418	0.0605254		0.0532401	0.581392	14	682
OR5B12	16.2906	0.868908		13.8936	0.943985		0.0533944	0.981661	14	682
PCDHA4	-10.5262	0.787094		-2.06327	0.736014		0.00461177	0.862163	25	671
OR5K1	-46.171	0.0739652		1.71703	0.507356		0.107264	0.292757	10	686
TUB	1.15391	0.487623		-4.06991	0.940069		-0.0449283	0.318607	11	685
GBP4	45.2104	0.0961958		27.1656	0.109623		0.0762454	0.669722	14	682
ELMO2	16.086	0.313453		10.6327	0.0911004		0.00581173	0.733943	10	686
PLA2G4A	-18.8399	0.269403		9.46416	0.837805		0.0866261	0.389663	15	681
RIMBP2	-16.4064	0.395881		9.12668	0.328392		0.0888969	0.0560514	29	667
RBM15B	-0.7639	0.611248		-3.86791	0.674757		0.000768575	0.812735	11	685
TRIM25	7.13116	0.262903		-15.0481	0.532776		-0.108285	0.0506775	11	685
CDK12	-13.8635	0.468078		6.48224	0.338045		0.0810042	0.0515524	30	666
UGT2B10	-17.2031	0.425718		9.41742	0.553059		0.0674788	0.301247	12	684
ZNF135	-11.5704	0.382175		2.84619	0.626483		0.0345886	0.672313	15	681
AGTPBP1	17.6163	0.373854		-3.81038	0.87652		-0.0628382	0.462656	15	681
ARAP3	4.54804	0.975894		8.83607	0.862584		0.042113	0.866901	18	678
SLC24A5	-21.073	0.347394		7.13997	0.990768		0.118332	0.122628	12	684
DENND3	-0.960574	0.338417		-0.660669	0.283922		0.00656535	0.853669	23	673
LRP1B	-12.3706	0.0188659		0.959862	0.0806404		0.0433345	0.112868	167	529
TUBB3	8.31042	0.172698		-6.24938	0.404118		-0.0624874	0.407906	13	683
ATXN1	-13.964	0.853589		-1.831	0.729542		0.0367115	0.365974	20	676
SARS	10.8577	0.632129		-8.89817	0.327612		-0.0707508	0.150003	11	685
SF3B2	-28.3772	0.383254		-4.07313	0.712908		0.0816588	0.162632	18	678
NOL4	-1.97495	0.862962		7.53571	0.575245		0.0321736	0.609727	14	682
PLA2G4B	35.7741	0.028602		7.04012	0.0549416		-0.0477575	0.593305	11	685
CCDC73	5.20309	0.685275		14.3861	0.117939		0.0690945	0.273667	21	675
FREM2	-2.42997	0.438461		1.33744	0.185194		0.0207287	0.496719	43	653
NUP155	4.31867	0.717834		2.95527	0.679029		0.0106726	0.854932	20	676
MYBPC3	-10.8389	0.872862		-10.6437	0.23928		-0.0424783	0.290524	12	684
DLC1	-32.05	0.206646		0.963314	0.490759		0.10762	0.00555494	31	665
TMEM67	30.9428	0.0998368		8.86112	0.315851		-0.0396358	0.281701	18	678
N4BP1	29.8451	0.384909		10.0142	0.718033		-0.0361365	0.389594	12	684
ZEB2	-31.4339	0.0383773		-0.408715	0.511128		0.0788965	0.0569941	37	659
PASK	10.369	0.511441		-3.4885	0.528735		-0.0692395	0.0733811	12	684
MBTPS1	-2.1979	0.963498		0.832086	0.582981		-0.0104198	0.910212	16	680
HMGCLL1	-29.5969	0.552345		7.60435	0.120372		0.109052	0.0390809	15	681
VGLL3	-15.359	0.628316		16.0563	0.412338		0.187539	0.0161523	11	685
CYP4F2	10.4037	0.412332		-7.51145	0.661645		-0.0850442	0.102149	15	681
OR8K1	1.06857	0.727652		12.3067	0.376532		0.116769	0.187061	10	686
TIMELESS	12.6576	0.209908		3.36808	0.265268		-0.0136264	0.766717	21	675
SNCAIP	-1.19283	0.692954		-11.7084	0.356664		-0.0636656	0.198509	16	680
ZBTB16	-11.5849	0.733368		5.03267	0.359582		0.073258	0.0881171	13	683
MERTK	-15.2816	0.994196		-16.2133	0.281142		-0.0362046	0.436518	10	686
TDP1	-26.9052	0.533804		-3.02405	0.785919		0.0817478	0.101962	15	681
SCNN1G	156.292	3.76e-08		32.1899	0.0158028		-0.0390095	0.295195	10	686
SCN1A	-0.699549	0.692582		0.329173	0.417322		0.0132184	0.436587	55	641
CKAP5	16.8319	0.258148		4.39751	0.622362		0.0118968	0.966379	22	674
PCF11	16.9426	0.0847115		1.7447	0.345385		-0.019919	0.467096	18	678
ARHGAP24	-20.9094	0.613112		9.61432	0.41099		0.142099	0.0371691	12	684
COL27A1	-0.730702	0.576796		4.69743	0.18219		0.0331649	0.423185	26	670
NLGN1	28.3469	0.115215		11.2916	0.208881		-0.0139192	0.569332	28	668
KLHL14	40.9863	0.0619163		18.5791	0.0519674		0.0061484	0.953932	16	680
CNTN3	-3.60296	0.905145		0.587407	0.754745		0.0244327	0.798287	33	663
ABCA7	-40.5368	0.06394		-12.343	0.0452994		0.0344037	0.859159	15	681
GBP1	1.32544	0.370359		2.4549	0.211151		0.00983393	0.849093	12	684
GPRIN1	31.699	0.165597		13.4635	0.536266		-0.0403814	0.112836	16	680
NPFFR2	18.0455	0.249304		7.54996	0.310561		0.0373035	0.501036	19	677
IGSF3	-0.1845	0.805952		5.65209	0.72549		0.0253597	0.854751	17	679
JPH1	-17.9249	0.266566		-3.18406	0.456642		0.0237583	0.547732	16	680
DNAH3	-7.22614	0.77034		1.99941	0.132		0.0585254	0.0171767	71	625
CCDC40	-4.48765	0.771155		-2.55816	0.756679		0.00652896	0.772178	30	666
TTF1	4.0503	0.483216		11.5633	0.0929251		0.0434483	0.509476	16	680
BBS12	-28.766	0.498963		-15.7738	0.178306		-0.0167504	0.620001	12	684
IRS4	-28.013	0.344537		-3.83246	0.65971		0.0510456	0.43294	22	674
SLC12A5	0.401273	0.978102		10.5775	0.150321		0.0842676	0.030704	30	666
PHRF1	-18.4362	0.346133		2.40796	0.753678		0.0933675	0.0320756	15	681
CLCN2	17.8312	0.462694		-3.96159	0.886516		-0.0603559	0.445793	10	686
CCR3	-27.6199	0.558459		-13.3576	0.465613		-0.0248323	0.711602	12	684
PKD2L1	-21.9266	0.300425		-1.2666	0.437185		0.0598522	0.542824	13	683
DNAH5	-6.47692	0.537402		-2.23089	0.797987		0.0109913	0.31199	102	594
GLB1L2	-0.875447	0.577146		-3.22055	0.746318		-0.0178443	0.758401	13	683
NCF2	-1.35772	0.819299		-1.466	0.698694		-0.0124398	0.980825	15	681
USP19	22.1531	0.255991		3.57186	0.467885		-0.00894449	0.918627	21	675
PDE4C	17.1751	0.632236		0.758755	0.811013		-0.0466259	0.299359	12	684
PHKG2	25.144	0.185349		0.925489	0.789043		-0.0802094	0.10994	13	683
FRMD7	-3.6883	0.855943		13.1922	0.136025		0.0686803	0.149957	18	678
MC5R	-4.91436	0.889042		-7.97119	0.0928003		-0.0247594	0.23342	18	678
RAB3GAP1	1.55825	0.534948		11.8779	0.0435453		0.0542808	0.345798	17	679
OAS3	105.232	2.24e-05		37.5944	9.38e-05		0.0257459	0.770175	10	686
COL4A3	-20.9919	0.829172		8.61821	0.0366803		0.100315	0.0228167	16	680
LIPE	30.0118	0.0398177		2.25153	0.129507		-0.0103289	0.951463	12	684
ZNF425	-0.782063	0.933052		-9.23245	0.228758		-0.0582013	0.167322	16	680
NEBL	4.56119	0.524946		15.3758	0.0206811		0.107545	0.0206131	22	674
ADARB1	-8.00793	0.917737		-3.98057	0.476819		-0.0344745	0.270439	14	682
HADHB	47.7076	0.117421		24.5823	0.130934		0.00666613	0.515226	11	685
DZIP1L	4.29062	0.580366		-9.43626	0.37389		-0.0286937	0.440102	12	684
HIP1	33.352	0.169873		22.8557	0.0240326		-0.00208227	0.806083	14	682
GABRB1	10.6285	0.555501		-3.61626	0.402842		-0.0487807	0.142923	15	681
VPS13D	5.48643	0.27218		8.37378	0.00557078		0.0182045	0.327371	44	652
OR4D10	-31.6743	0.311054		-8.53633	0.453177		0.0123986	0.853217	10	686
PDE6B	4.07559	0.914803		1.30198	0.394966		-0.0220463	0.268612	13	683
CACNA2D3	-19.6	0.600325		5.7902	0.441067		0.0994655	0.066622	21	675
SSTR1	10.5355	0.410405		5.56948	0.23731		0.0294849	0.439241	13	683
GPR174	-13.8307	0.668433		1.74567	0.728123		0.0299686	0.964335	12	684
PRMT7	35.71	0.128563		-0.993415	0.784346		-0.0765412	0.258467	13	683
CDH13	-5.65534	0.754282		9.95273	0.129267		0.0766875	0.198372	12	684
NRXN2	21.6645	0.177593		-1.36966	0.706652		-0.0621216	0.0738679	27	669
NFATC2	12.6252	0.139214		-0.77152	0.374056		-0.0480196	0.311759	21	675
GTF2IRD1	-28.9439	0.453656		2.61297	0.37151		0.141141	0.00482935	14	682
C15orf52	-24.4406	0.763132		-6.627	0.97688		0.00583128	0.996355	12	684
KIAA1522	18.9773	0.173538		5.23302	0.294908		-0.0291515	0.5092	14	682
UBR5	3.25738	0.296985		8.14331	0.0292282		0.0195755	0.717685	40	656
HOXA3	-21.1434	0.524775		-6.85191	0.292988		-0.00257424	0.543076	16	680
LAMC1	57.1773	0.000459062		8.98743	0.332156		-0.0177312	0.288264	26	670
OR2G6	-33.4217	0.0151064		-8.02026	0.00862249		0.0393901	0.780241	24	672
SENP6	-11.2599	0.696278		-2.88852	0.894355		-0.00171077	0.974232	12	684
BRAF	-35.3873	0.0550959		-8.41453	0.0441039		0.0212312	0.772094	27	669
PAPPA	-5.05913	0.811134		4.59067	0.153234		0.0569195	0.0877379	28	668
COL12A1	-29.4065	0.166807		1.91271	0.525169		0.0888652	0.0130145	51	645
ADCY3	6.75065	0.892221		3.61469	0.649468		0.0561189	0.203475	11	685
CPS1	1.87508	0.85744		1.79567	0.32574		-0.00813523	0.275319	55	641
DSG3	-6.01776	0.737624		4.80594	0.941876		0.0122908	0.770337	22	674
OR5J2	-6.30215	0.346032		3.77194	0.369115		0.010232	0.734792	23	673
SLC13A2	-6.50781	0.716838		-1.6428	0.596374		0.0259083	0.800972	13	683
CHRND	16.7838	0.369879		4.30346	0.845128		0.00802624	0.844926	16	680
OR4P4	1.10615	0.873813		-0.984963	0.153262		-0.0248498	0.0888488	19	677
RGS12	12.1951	0.142591		1.39523	0.265874		-0.00168391	0.953911	27	669
NOD1	3.90343	0.713505		15.5292	0.067573		0.0716931	0.185251	10	686
CPZ	-19.6446	0.493536		7.33983	0.895244		0.101323	0.264945	11	685
HOXA5	-0.0370505	0.921871		0.113704	0.515508		-0.0231595	0.295063	10	686
FGFR2	16.3301	0.186418		-3.54461	0.869081		-0.0340664	0.47653	18	678
LRRC66	2.5147	0.60919		6.46938	0.307863		0.0397077	0.501069	22	674
CNOT3	3.7734	0.734528		11.4333	0.226121		0.0159461	0.923204	12	684
MUC4	-7.83522	0.246788		-2.86392	0.0978489		-0.00648267	0.492232	40	656
TTLL5	22.3257	0.126797		14.9796	0.0569624		0.033595	0.900163	17	679
CLUL1	-1.64137	0.773192		0.108407	0.952525		-0.0161395	0.567033	10	686
ITPR2	-7.3399	0.884119		-2.9203	0.614932		-0.0167116	0.392419	45	651
DDR2	3.443	0.6866		3.59003	0.756279		-0.0209959	0.469471	15	681
SLC44A1	-10.8204	0.509177		-7.86816	0.174392		0.00417941	0.92315	15	681
T	53.0067	0.0179671		20.7101	0.0222828		-0.00810219	0.818007	11	685
NRIP1	0.169123	0.717947		-7.1165	0.891318		-0.0445563	0.559917	14	682
WDR63	-4.34962	0.843938		-5.0018	0.54016		-0.0149675	0.832545	14	682
FHOD3	3.6983	0.62906		3.07989	0.700644		0.0016653	0.852264	23	673
CR1L	15.5983	0.507284		-2.8003	0.465333		-0.0381506	0.278727	16	680
TBC1D5	28.1904	0.0717867		10.2301	0.086707		-0.0396629	0.40754	17	679
IARS	29.2801	0.134361		16.4644	0.0320431		-0.0129687	0.937588	14	682
HSPA4	9.85607	0.832529		0.316581	0.453106		0.00262873	0.969654	11	685
KIAA2018	-24.7324	0.573287		-7.79223	0.807335		0.0238772	0.607773	30	666
RBL1	6.02443	0.967154		-5.6939	0.821554		-0.0852628	0.403381	13	683
GPR75	-3.39481	0.896892		-0.148219	0.485371		-0.0154979	0.872543	12	684
HTR4	24.3319	0.393543		-0.50862	0.696686		-0.0640971	0.196318	10	686
UGT3A2	12.2451	0.780758		-3.76446	0.238202		-0.0407231	0.212142	11	685
AVPR1B	-21.4369	0.1282		-0.108094	0.330234		0.00588872	0.949578	11	685
MAP7	-17.9654	0.315011		-0.254824	0.381517		0.0587371	0.562043	14	682
INSR	30.5547	0.0426612		0.314541	0.619086		-0.0450109	0.276515	23	673
DAGLB	4.84756	0.870095		-2.75343	0.927357		-0.0521095	0.46887	10	686
EIF4ENIF1	50.7845	0.00159229		-0.183015	0.185598		-0.0794336	0.167728	14	682
POLM	19.1269	0.127332		-3.1609	0.531603		-0.0538027	0.386169	11	685
TRANK1	0.260933	0.533586		2.25623	0.293389		0.0118275	0.712574	35	661
KCNC2	-21.0232	0.213022		-1.60967	0.1511		0.0399048	0.977749	22	674
SLK	-36.2801	0.330562		-6.74177	0.536789		0.0767973	0.452327	11	685
GPRC5C	-17.0852	0.312912		-4.87985	0.234928		-0.010927	0.708655	10	686
THNSL2	44.8909	0.0476562		20.5875	0.0407388		0.047499	0.565982	11	685
CCDC85A	-8.72196	0.637287		-4.03934	0.411534		-0.0201473	0.520699	16	680
TIAM2	3.04571	0.309104		-2.91429	0.477537		-0.0256156	0.659512	24	672
CDK15	-11.0585	0.870166		-0.966447	0.906986		-0.000343232	0.741628	12	684
EXOC4	10.8083	0.43543		-4.17972	0.993929		-0.0562225	0.364045	26	670
FGFR4	-6.13727	0.594354		-5.32333	0.515117		-0.0160044	0.938824	16	680
TMPRSS15	-9.99346	0.32716		-5.14607	0.00908457		-0.0111062	0.11604	34	662
ABCB10	27.7583	0.22677		13.207	0.21712		0.00357821	0.918745	11	685
F13A1	-20.7297	0.460162		-1.98285	0.567413		0.0491016	0.585009	20	676
BMS1	-14.5953	0.853066		8.1097	0.157955		0.110485	0.021944	22	674
KIAA2026	-20.1694	0.677705		-4.99274	0.942947		0.0116349	0.863183	21	675
UHRF1	3.64058	0.857446		5.302	0.781283		0.0234126	0.575061	13	683
ZNF878	-4.55976	0.840906		-15.5802	0.197357		-0.0787898	0.0810985	11	685
GJA8	-1.39433	0.528684		-3.12089	0.174033		-0.000242617	0.814835	15	681
MYO6	1.64502	0.602918		-15.7341	0.139198		-0.0930492	0.0494423	18	678
PNLIP	-14.3641	0.478292		1.54361	0.661818		0.0161588	0.905784	12	684
PLEKHA6	14.6758	0.243925		14.4638	0.0113699		0.0855277	0.0353714	17	679
TMF1	-11.3098	0.953905		13.2173	0.0893161		0.101526	0.108279	11	685
SNURF	-3.97113	0.85986		3.11333	0.527167		0.0270908	0.603151	11	685
NPAS4	17.3609	0.451795		4.35321	0.803347		-0.0345382	0.362574	19	677
ZNF608	13.5501	0.164645		-0.261128	0.194829		-0.00619419	0.681205	18	678
SLC26A7	-22.8948	0.304287		-11.0971	0.0684816		0.0120526	0.906099	22	674
PPARGC1A	-17.4676	0.412639		7.79674	0.788438		0.141703	0.0162942	18	678
PLCG1	7.41628	0.39131		1.09612	0.428134		-0.0284887	0.593064	16	680
ATP6V1H	6.96675	0.665669		-5.26356	0.966773		-0.0370379	0.747897	10	686
MYO1G	-16.1864	0.496368		-4.02224	0.454239		-0.0108213	0.720324	11	685
CHST5	-19.1627	0.477871		-9.75219	0.280986		-0.0211956	0.692515	11	685
XIRP1	-1.56079	0.846529		3.24339	0.548166		0.0248431	0.614179	21	675
ATAD5	-4.85917	0.895415		-6.07426	0.671598		0.00200984	0.699629	29	667
ADAM2	4.28738	0.923714		1.89058	0.898406		0.00396715	0.900267	28	668
MAP9	31.8716	0.240989		7.34307	0.502543		0.0236673	0.644132	11	685
ZNF226	-33.9122	0.188058		-13.113	0.0627157		0.0522102	0.648047	13	683
UBR2	-3.00238	0.789315		3.15858	0.990752		-0.0145309	0.674979	14	682
SLA	-24.6357	0.442391		-11.9249	0.0953403		-0.00144847	0.458042	10	686
AGXT2	-19.2029	0.591279		-3.76356	0.682048		0.00630286	0.94665	14	682
DDX5	-0.515997	0.191551		-1.75542	0.149482		0.0728035	0.177901	13	683
ACCSL	-4.7706	0.758666		2.84619	0.630253		-0.0272839	0.476758	10	686
KIF17	-13.335	0.969786		4.81497	0.302467		0.0619596	0.247609	18	678
LINGO2	-8.7521	0.43248		-3.99831	0.798616		0.0402476	0.0913445	17	679
KCNB1	-4.76118	0.90749		-8.84686	0.212753		-0.0153112	0.471271	21	675
ATP2A2	3.87674	0.640401		6.99012	0.312849		0.0102772	0.856692	11	685
GPR101	-15.7718	0.638125		-5.5656	0.264257		0.0451949	0.731626	22	674
KIAA1377	13.7403	0.257008		17.1915	0.00392325		0.017391	0.571394	19	677
RASGRP2	20.5429	0.262327		-13.0611	0.359226		-0.0960182	0.094315	12	684
ZNF236	17.8815	0.196305		9.15193	0.19734		0.0393584	0.425013	32	664
C9orf84	-12.219	0.876066		-3.32594	0.97863		0.0338073	0.595672	12	684
TRIP11	-25.4911	0.264125		-2.82673	0.774823		0.0515785	0.0969509	19	677
BMPER	0.810549	0.931201		7.84781	0.544321		0.0237043	0.854687	15	681
LILRA1	-9.12108	0.943963		-11.1089	0.150954		-0.0470851	0.114642	20	676
TDRD6	-0.0357421	0.402166		-5.12014	0.720049		0.0143314	0.535513	30	666
HS3ST5	-30.1071	0.151064		-2.2102	0.513187		0.0553743	0.337277	17	679
ELL2	1.11802	0.888066		-12.6354	0.344324		-0.0669131	0.385974	10	686
PREPL	-26.2593	0.431964		-13.6849	0.120181		-0.014484	0.541387	11	685
TRIML2	-29.1975	0.360115		-7.95866	0.412596		0.0172241	0.883041	12	684
EGF	6.43554	0.891286		9.74	0.363858		0.0522513	0.285971	16	680
ALX4	-10.4783	0.782242		-3.87922	0.81113		0.00685785	0.875756	13	683
COL5A1	-22.3318	0.339197		4.7806	0.360921		0.121078	0.00129057	40	656
NLRP4	0.0505518	0.922993		5.90215	0.369143		0.0338089	0.397536	35	661
SEL1L3	-2.24131	0.459561		-4.55727	0.504045		-0.035654	0.647558	16	680
CENPE	23.1116	0.184005		4.80305	0.841171		-0.040189	0.141076	27	669
FRAS1	2.76494	0.321646		6.61894	0.0452436		0.0180753	0.652559	47	649
WDFY3	10.6945	0.194724		7.43421	0.232252		0.00537999	0.489724	52	644
ZNF365	-21.013	0.612386		0.767574	0.698747		0.107277	0.0523771	13	683
IRGQ	-6.09943	0.666025		-10.8817	0.227936		-0.0338488	0.695075	11	685
CRYBB1	-16.581	0.65676		-15.5346	0.120336		-0.0867265	0.0864684	11	685
MYOF	62.8699	2.37e-05		13.7166	0.00639121		-0.0249963	0.539857	25	671
MANBA	-33.2358	0.402539		-3.18556	0.949291		0.0422364	0.613838	11	685
USP36	9.78681	0.842863		11.6095	0.625129		0.124777	0.149597	10	686
MAPKBP1	-0.411047	0.87323		-9.62362	0.290296		-0.088686	0.115984	20	676
TBX15	4.04342	0.717324		20.2216	0.0977391		0.102525	0.222344	15	681
OR2T33	-47.2195	0.00251953		-5.15511	0.0184138		0.0996537	0.143808	27	669
NXF3	-30.2661	0.277784		-6.94714	0.382628		0.0201714	0.868425	12	684
ASPM	-11.4032	0.185912		-1.28553	0.134646		0.00278952	0.586459	67	629
JAG1	4.56586	0.381089		-1.33639	0.713057		-0.013243	0.522046	18	678
PVRL3	-9.32366	0.957079		-6.01106	0.850279		-0.0331443	0.591998	10	686
ASH1L	-14.0822	0.878311		-1.43646	0.725645		0.0252392	0.644014	40	656
LPA	-2.00374	0.991424		1.61989	0.87823		2.04727e-05	0.58145	36	660
MPRIP	1.70646	0.429418		-3.85693	0.478109		-0.0159553	0.979593	11	685
ACTN4	-26.5101	0.423389		7.17438	0.377322		0.131803	0.0328673	10	686
PABPC5	-31.6966	0.113219		-7.85522	0.2028		0.00712664	0.876578	14	682
OR5L1	-25.6444	0.139183		0.541697	0.408304		0.0572261	0.447447	25	671
ACE	-9.55977	0.907938		5.79529	0.247631		0.0401708	0.563397	19	677
ELTD1	-38.3605	0.00433188		-2.8339	0.0938649		0.100816	0.0206676	34	662
DMBT1	-22.3283	0.21428		-2.44938	0.558138		0.0287062	0.635164	35	661
SLC27A3	19.6519	0.203983		-11.7246	0.323533		-0.10492	0.0326806	12	684
DSC1	-24.3559	0.141578		5.46273	0.508458		0.0880034	0.358864	13	683
AMY2B	8.15604	0.809312		1.19854	0.900917		-0.023691	0.603757	22	674
USP9X	-6.52157	0.731689		-2.79527	0.612271		-0.0103536	0.668667	30	666
AQP10	18.6407	0.413063		7.21632	0.678013		-0.0140464	0.541764	10	686
MYOCD	33.6994	0.0268242		10.0522	0.188207		-0.0265265	0.29585	25	671
ZBTB11	-4.31407	0.90401		-4.71135	0.716212		0.0229325	0.512851	19	677
ZBTB46	-2.20592	0.47369		-7.50568	0.662772		-0.0573927	0.49534	13	683
TRIM9	-5.97368	0.654188		-6.95827	0.908601		-0.04071	0.527822	14	682
NAPEPLD	-16.5466	0.905355		-1.60959	0.288128		0.0613045	0.0781993	12	684
SOS1	-6.89209	0.723449		-10.9822	0.0955137		-0.0568541	0.162012	17	679
OR13G1	-29.8821	0.417008		5.84446	0.446892		0.109427	0.0862691	15	681
EMR1	42.3976	0.180497		5.90362	0.980025		-0.0857411	0.0905456	15	681
SARDH	-31.0628	0.0430488		-10.5741	0.0546489		0.0575274	0.219588	15	681
CXorf22	-35.4012	0.051979		-4.54431	0.219552		0.0882784	0.102436	22	674
ZNF484	-35.1692	0.225682		-6.15752	0.506322		0.0994251	0.114149	11	685
ZBTB41	-4.38014	0.956483		0.0907555	0.864092		0.0221139	0.994957	20	676
OR2G3	-17.9816	0.565993		9.42271	0.55629		0.0909875	0.26268	22	674
ZFP91	11.4491	0.680018		24.408	0.0181688		0.128889	0.0240356	12	684
NRXN3	7.0663	0.547225		7.48343	0.191067		0.0223258	0.477612	44	652
SLC5A7	-23.3517	0.356058		-2.34579	0.839957		0.038409	0.439219	19	677
UNC13D	-50.5438	0.181147		14.2953	0.120718		0.198978	0.00329426	10	686
DIS3L2	-31.2569	0.460326		-7.27593	0.775611		0.0354237	0.575233	16	680
GCC1	15.4724	0.332764		8.07277	0.180492		-0.00305763	0.891433	16	680
UBC	-21.7354	0.301981		0.942044	0.683265		0.0747547	0.276221	14	682
VARS	3.4752	0.48827		-1.72269	0.523047		-0.0254877	0.842918	18	678
FREM1	3.66765	0.759841		0.483491	0.929529		-0.00320966	0.759748	36	660
DDX60L	-11.087	0.917046		0.0377071	0.569734		0.0473061	0.244367	19	677
SLITRK3	-29.5423	0.00615408		-7.95434	0.00230544		0.00904297	0.739982	37	659
TTLL4	25.3476	0.315795		9.86453	0.251669		-0.00403551	0.897835	11	685
CNNM2	-15.6855	0.902151		-19.4055	0.300916		-0.0952139	0.216943	10	686
SLC17A1	21.1319	0.541861		2.31079	0.837781		-0.0646715	0.208041	11	685
RARS2	-25.2204	0.388106		-1.76511	0.645041		0.0321881	0.852472	11	685
MATK	16.2284	0.28896		-9.53028	0.499523		-0.0481273	0.295245	10	686
FSCN3	-1.16199	0.898445		-10.1138	0.0847794		-0.0609253	0.0924495	18	678
SGCZ	-16.1838	0.448934		-11.6524	0.0300582		-0.0343695	0.18602	11	685
NUP133	-13.131	0.46052		-2.81614	0.325356		0.00575195	0.775356	14	682
SLC25A12	3.25181	0.435686		6.21963	0.201875		0.0192653	0.803317	12	684
ADARB2	16.6382	0.13289		7.98814	0.0590322		-0.0305283	0.635018	12	684
MAPK8IP3	24.24	0.241003		-3.10484	0.694059		-0.055422	0.662804	12	684
CPD	-25.9732	0.899495		1.5273	0.189382		0.104864	0.0433765	16	680
GALC	13.4567	0.338936		-3.26373	0.965037		-0.0517308	0.272827	13	683
KIAA0586	1.03923	0.857936		-1.08154	0.739149		-0.0254724	0.909094	13	683
NEUROD1	0.454934	0.65763		0.938892	0.43682		-0.0118222	0.956683	10	686
LDLR	-13.6304	0.560598		-14.0351	0.05883		-0.0451722	0.248958	14	682
DOCK1	16.9112	0.11341		6.32978	0.0720672		0.0383706	0.238049	25	671
DDX43	18.4849	0.315219		7.3	0.256177		-0.00320485	0.908228	10	686
TCERG1L	-37.2989	0.220304		0.632527	0.906745		0.103859	0.148185	10	686
SLC24A4	-39.3044	0.0948073		-3.67997	0.45072		0.07861	0.218267	12	684
CROCC	-15.673	0.574177		3.62432	0.788662		0.0834422	0.13723	20	676
URGCP	-16.785	0.30908		-2.48842	0.248541		0.0861442	0.213188	15	681
PCDH12	-13.7266	0.785433		-3.86321	0.77471		0.0383589	0.579848	17	679
FSIP2	-22.855	0.094386		5.11346	0.859605		0.143654	8.19387e-05	35	661
FAM135A	-13.0374	0.893277		0.492529	0.770303		0.0339705	0.622684	13	683
SRRT	56.5086	0.00302641		16.2657	0.00139745		-0.0308899	0.823644	14	682
SLC5A12	-20.3498	0.167733		-3.13804	0.0453695		0.00911442	0.395102	14	682
WIZ	3.69647	0.92191		4.18488	0.396041		0.011347	0.449221	10	686
TRPM8	-10.5597	0.607786		-3.23222	0.308498		0.006798	0.736746	17	679
OR1Q1	25.0268	0.142053		33.9514	0.000259555		0.0835278	0.234688	11	685
CYP7B1	-6.25214	0.681416		5.88181	0.109229		0.0734653	0.106528	12	684
USP48	-20.9212	0.620041		-7.64786	0.357712		-0.014037	0.404491	17	679
DNMT3A	-5.05039	0.466309		4.38422	0.401551		0.0301745	0.893003	16	680
ZNF230	6.05669	0.623598		-3.70586	0.974774		-0.0617109	0.281134	11	685
OR4D2	-20.2206	0.156982		7.59752	0.67119		0.0718378	0.385667	13	683
ZNF251	-20.3275	0.429518		-1.97979	0.655203		0.0914277	0.0164604	14	682
ARID1A	-1.84473	0.0148322		0.42039	0.000379218		-0.00234953	0.761711	86	610
TDRD5	-12.2894	0.241913		1.27642	0.260089		0.00922526	0.712318	19	677
PAM	7.90865	0.647888		10.144	0.240415		0.0250969	0.592961	12	684
LMBRD2	-22.0633	0.0462066		-6.30414	0.01866		-0.00423946	0.651105	13	683
RFC4	-11.4415	0.604363		-6.0212	0.54331		-0.0113268	0.862032	12	684
PIK3C2B	8.93306	0.493895		-6.45826	0.498542		-0.0343654	0.476817	25	671
ZNF107	-0.978767	0.768146		1.46915	0.844892		-0.00595984	0.678594	18	678
VSIG4	19.8183	0.425192		-1.89973	0.568751		-0.0522325	0.157875	10	686
ZNF827	-18.5514	0.458658		-6.62274	0.4703		0.0808003	0.0735786	20	676
SYMPK	-17.0223	0.336836		3.93939	0.884609		0.0740715	0.13091	20	676
RP1L1	-15.6392	0.340831		-1.77932	0.24366		0.0289411	0.925488	67	629
CAMTA2	19.8804	0.081403		-0.857448	0.325486		-0.0455078	0.390522	21	675
UGT2B15	47.5184	0.105065		38.091	0.008804		0.0465779	0.930026	12	684
RIN1	7.05846	0.456817		2.18264	0.631459		0.00187317	0.81978	16	680
SLC22A16	0.209183	0.982511		-1.10418	0.673316		0.00582537	0.398107	14	682
ACCS	-22.7948	0.495171		-11.5539	0.187595		-0.000255951	0.691673	15	681
IL9R	27.2053	0.50081		18.162	0.399584		-0.000660132	0.588944	14	682
BCO2	25.1268	0.225811		8.35396	0.399026		-0.0375616	0.415905	12	684
MOV10L1	14.5444	0.420491		0.459087	0.932736		-0.0280538	0.37959	15	681
PTPN3	-6.92616	0.585388		-10.2303	0.98036		-0.0492377	0.407286	15	681
CHN2	-9.32178	0.711665		-15.5759	0.066254		-0.0667295	0.172317	12	684
UGT2B4	2.01418	0.815444		7.21557	0.710835		0.0628461	0.170408	22	674
FN1	-18.0358	0.312904		-5.44846	0.613028		0.00271922	0.717462	33	663
ZBTB17	40.0983	0.0683671		8.37657	0.119771		-0.0600756	0.580992	10	686
GJA9	-8.58332	0.375117		13.5114	0.540322		0.143626	0.0128992	16	680
RREB1	-17.3484	0.585918		2.21956	0.369397		0.0802356	0.030397	25	671
MAPKAPK5	-17.7945	0.187582		2.23385	0.274932		0.0550105	0.721742	11	685
OR2W5	-34.3864	0.0169367		3.94419	0.475955		0.134782	0.00593764	23	673
SYN3	0.314127	0.792956		6.74886	0.402628		-0.0143973	0.741316	11	685
PALLD	2.36635	0.376234		13.9174	0.0193829		0.0919426	0.0908376	16	680
UMODL1	34.8861	0.0164838		9.3433	0.0978066		-0.00693719	0.69713	23	673
ITGA2B	8.63952	0.134061		3.20859	0.0935196		0.0404367	0.355384	20	676
HSPA2	-2.08181	0.59237		0.257534	0.706696		-0.00630104	0.668459	12	684
HTR3C	135.085	3.08e-06		16.5728	0.414947		-0.0848168	0.0817645	10	686
SENP1	53.4286	0.00694181		16.9899	0.00496407		-0.0386017	0.813606	12	684
ZNF829	-13.5362	0.951766		-0.447132	0.414512		0.0459515	0.299704	13	683
HNF4G	4.46898	0.649604		5.23119	0.369683		0.0470448	0.319611	15	681
KHDRBS2	1.04679	0.407233		-9.24619	0.660877		-0.0584154	0.142422	15	681
KNTC1	-7.90669	0.838907		13.4336	0.0300086		0.064678	0.107285	28	668
MEP1A	1.80742	0.858966		1.21809	0.716155		0.019191	0.820926	20	676
EFTUD2	-4.32203	0.930666		16.9335	0.0654332		0.124794	0.0419206	11	685
SH3KBP1	1.39538	0.937988		11.5227	0.138854		0.0315684	0.377581	14	682
AGBL1	4.24726	0.384459		4.90546	0.183081		0.0420216	0.294062	28	668
ZNF761	-16.3388	0.233778		-2.6316	0.40772		-0.0125594	0.902339	17	679
GPR64	-4.81751	0.983567		1.04366	0.752227		0.0329052	0.504665	17	679
SLCO1C1	0.0526839	0.913574		-8.56666	0.358901		-0.0494638	0.299092	22	674
OR8B4	-5.12889	0.554669		1.26059	0.564896		0.0196434	0.980363	13	683
ARHGAP9	30.0086	0.111788		2.55114	0.563368		0.00110291	0.985838	13	683
PXDNL	12.1725	0.316204		11.0142	0.161749		0.0315851	0.680826	64	632
OR56B4	-52.5911	0.14674		-20.2173	0.0455818		0.0290474	0.906762	10	686
FRMPD1	-24.4213	0.150738		-8.82251	0.0117477		0.0152667	0.435628	24	672
CNTN4	-2.0227	0.882892		-3.60723	0.339757		-0.0265622	0.34779	27	669
ZNF461	22.3718	0.290526		7.70244	0.530979		-0.0284335	0.423067	11	685
CORO1C	-1.51042	0.966121		-7.85708	0.442892		-0.0652752	0.286391	10	686
C10orf2	0.591063	0.72637		-11.6997	0.209847		-0.0662602	0.0948694	10	686
WISP1	7.41246	0.484543		4.72597	0.461172		-0.0199575	0.672685	10	686
CSMD3	-15.805	0.00994705		-1.09325	0.0309177		0.0276831	0.400263	201	495
ZCCHC6	27.9397	0.0254839		2.00274	0.0911716		-0.0426937	0.549221	15	681
CHRNA4	-0.862993	0.97462		1.01526	0.567497		-0.000734462	0.534192	17	679
DIAPH2	-20.9783	0.418373		-2.71739	0.42471		0.0513166	0.703012	12	684
BMP6	-10.3982	0.708354		6.17396	0.611513		0.0353455	0.658955	14	682
HJURP	0.479498	0.36937		12.3572	0.0103926		0.0908677	0.0512156	14	682
PSEN1	5.26141	0.209471		3.69893	0.155631		-0.0207982	0.575001	10	686
VAV3	-18.4482	0.431471		2.35469	0.87127		0.0957186	0.0818186	26	670
CHIT1	-13.2793	0.833096		-10.8956	0.532617		-0.0338176	0.349503	12	684
CTCF	7.8078	0.585746		-6.07816	0.97682		-0.0533353	0.602921	17	679
ROBO3	-7.11253	0.667558		9.77484	0.740511		0.0349879	0.919881	18	678
GPR98	-8.22941	0.82893		-1.75748	0.688722		0.0113102	0.450087	77	619
KHSRP	-9.55955	0.901749		-4.60512	0.590512		-0.0042256	0.72215	10	686
CSF1R	-22.4817	0.928337		-10.4078	0.715161		0.00425866	0.872571	17	679
PLAT	44.207	0.112839		11.6488	0.816248		-0.0556828	0.0619524	11	685
LPHN1	-1.92504	0.572678		-3.3476	0.521482		0.052741	0.196147	16	680
KDM4D	-9.90761	0.444564		7.30803	0.994536		0.0717632	0.29764	17	679
CTTN	40.1521	0.0649437		7.63117	0.222931		-0.0447291	0.612154	17	679
CSNK1E	29.8455	0.143265		-5.60079	0.880534		-0.096829	0.117705	10	686
TCF4	-2.93032	0.946732		-7.7296	0.282734		-0.0332939	0.332598	17	679
FLRT3	-7.75096	0.774092		-12.305	0.342188		-0.0137798	0.824472	16	680
UGDH	10.5271	0.388097		5.10364	0.288365		-0.00405062	0.989512	13	683
SYNJ1	-3.93966	0.824469		-15.9301	0.222346		-0.108284	0.0611563	12	684
ATP9B	37.1074	0.084453		3.01396	0.511043		-0.0558861	0.366544	10	686
NTM	-2.24904	0.814834		0.42445	0.441944		0.00088456	0.584607	18	678
ZBTB24	-23.6326	0.593753		-14.365	0.170906		-0.00144332	0.761649	13	683
KIF3A	-4.92832	0.73671		7.26881	0.362452		0.0468454	0.247194	12	684
PPP1R3A	-14.5602	0.494027		-5.33148	0.26988		0.0128359	0.992681	34	662
OR5M11	-12.0702	0.417807		8.21838	0.905183		0.0768575	0.40184	12	684
TFAP2D	5.69627	0.816929		-1.13785	0.598677		-0.00584833	0.696257	14	682
WDR49	-4.99516	0.937265		-2.32264	0.516666		0.0176534	0.981485	28	668
HLA-A	-7.03036	0.936668		-13.8272	0.249997		-0.0833036	0.148195	15	681
PRKAA2	-10.5781	0.749484		-0.413814	0.874756		0.0376275	0.654237	13	683
MYH3	9.33979	0.221748		9.98018	0.0238898		0.0443723	0.231518	28	668
BCKDHA	48.1378	0.052897		-6.65984	0.844325		-0.117654	0.0874335	10	686
SND1	-20.2268	0.671293		-14.5388	0.067587		-0.049361	0.0702925	27	669
CCDC18	1.59225	0.950952		5.94103	0.270721		0.00917156	0.628387	18	678
CDH17	8.39048	0.707094		-1.91483	0.314825		-0.0188398	0.315423	19	677
ADAMTS17	-28.7858	0.107209		-3.50259	0.156431		0.0851772	0.228322	17	679
SERPINA9	-16.2	0.711001		15.8251	0.184602		0.126753	0.0864859	14	682
HERC4	6.42958	0.428985		-8.46887	0.699837		-0.0595893	0.277024	14	682
PLEKHG4B	1.4215	0.79586		7.2442	0.867324		0.0773203	0.213763	31	665
ZNF572	46.1324	0.141794		37.4015	0.00186204		0.0601694	0.396801	10	686
PIK3C3	22.9618	0.0597144		9.55623	0.0441972		0.0137532	0.830094	16	680
MDH1B	-18.0281	0.680486		-4.94229	0.758991		-7.16801e-05	0.933429	12	684
ARHGEF11	-20.1553	0.684168		-0.336981	0.708761		0.05794	0.263674	17	679
EIF4G1	8.18495	0.548918		-1.63403	0.638417		-0.0196281	0.426736	27	669
DNMBP	-9.03288	0.274538		-2.24335	0.280159		0.0215718	0.590477	17	679
CCDC7	11.3513	0.663235		5.03455	0.713422		0.0159068	0.819284	11	685
STXBP1	13.1056	0.389223		6.22838	0.337802		0.00430476	0.945674	10	686
LATS2	-0.210708	0.974371		4.54348	0.776168		0.0354509	0.900068	14	682
MED12	10.7549	0.246807		13.1244	0.0142103		0.0614304	0.123776	40	656
APOB	-23.3377	0.0397917		2.09016	0.692659		0.0853107	0.00563279	87	609
ASB4	11.9216	0.363174		-4.94931	0.821594		-0.0500858	0.494082	10	686
ASMT	-41.0812	0.119195		4.82866	0.91222		0.172731	0.00781736	10	686
OR12D2	13.6249	0.666094		0.380985	0.690469		-0.0242358	0.52942	11	685
OR5B3	-35.6767	0.103752		0.119976	0.383937		0.142636	0.0462467	12	684
PCDHB5	-18.632	0.331424		0.310226	0.803825		0.0573661	0.248631	25	671
AOX1	-7.84786	0.788631		-1.08952	0.474241		0.00136171	0.53767	18	678
KIAA1462	-2.30367	0.62727		2.99355	0.907225		0.00399906	0.911194	17	679
SLC28A3	-3.03998	0.431991		11.9437	0.0359636		0.0581825	0.433029	14	682
SLCO5A1	6.21761	0.582422		5.06382	0.662439		0.0174219	0.963394	29	667
NID1	-8.14597	0.607934		-5.65034	0.158843		0.0135625	0.920221	38	658
COL11A2	-22.2144	0.308384		-1.80579	0.662383		0.0624003	0.238137	22	674
SUV420H1	4.50777	0.26183		7.67929	0.0229451		0.0641197	0.0988315	18	678
SCG3	1.17724	0.557614		-14.5741	0.173299		-0.0446309	0.217395	12	684
ABCD2	-20.9315	0.202775		-1.9027	0.436898		0.0738548	0.15456	19	677
RLIM	-24.936	0.329891		-11.4227	0.0776898		-0.0104639	0.455501	12	684
GEMIN5	10.0798	0.840232		11.6509	0.45467		0.0954937	0.131388	13	683
MAP2K7	7.19454	0.339449		-5.20507	0.74122		-0.0449944	0.50454	13	683
DPY19L3	22.5417	0.51429		-6.91524	0.308245		-0.109737	0.0597602	15	681
LSAMP	8.4771	0.993109		5.50715	0.910203		0.0165574	0.720129	12	684
WDR17	-0.572979	0.665402		6.31853	0.997952		0.036816	0.622776	22	674
ERN2	-23.2003	0.635294		-5.81291	0.980095		0.00577327	0.912374	18	678
MMP13	-26.2328	0.276325		-1.43634	0.265043		0.0408061	0.965376	10	686
DENND2A	26.8192	0.201397		7.40393	0.645173		-0.0120037	0.547658	25	671
SHROOM4	20.4051	0.144574		12.2709	0.110296		0.0342524	0.85806	11	685
MAGEB2	-10.5969	0.426325		-14.0923	0.0231982		-0.0588532	0.187401	11	685
DGKI	34.9801	0.0104315		13.7575	0.0384693		0.0049225	0.689916	31	665
ARPP21	26.2114	0.0853005		9.87444	0.321645		-0.0148128	0.315402	29	667
TBXAS1	-42.8091	0.119161		-13.508	0.0701684		-0.00303324	0.50865	12	684
GALNT10	-15.2142	0.539322		2.93864	0.985733		0.117672	0.0704745	10	686
FYN	-4.2406	0.882632		-7.88873	0.836546		-0.00130997	0.80321	10	686
NOX1	-10.0539	0.583124		2.80012	0.90065		0.0749939	0.288304	10	686
KRT6A	-20.7398	0.42793		4.80926	0.754189		0.0641985	0.745034	11	685
SLC7A13	22.8925	0.366786		-0.97543	0.491129		-0.0682319	0.0891043	12	684
PCDHA10	9.17971	0.398445		1.16363	0.97797		-0.0324365	0.196426	23	673
PLXNB2	0.505063	0.624516		4.53492	0.152752		0.0349973	0.222279	32	664
AGPS	20.5666	0.417579		11.4773	0.315102		0.0259377	0.82562	10	686
PLCL2	-22.102	0.301269		-3.72116	0.875561		0.0936667	0.0269801	13	683
TTC16	-13.9295	0.827072		-6.80148	0.934518		0.014751	0.883694	12	684
EYA2	-9.329	0.90833		3.70866	0.808743		0.0458057	0.651037	10	686
ARHGAP21	-7.42324	0.45494		1.18734	0.358092		0.0150657	0.732444	19	677
ZNF142	9.30201	0.487294		-6.11353	0.617998		-0.0542499	0.280083	18	678
ASXL2	-11.9004	0.454887		-13.4349	0.548786		-0.0344755	0.227702	23	673
ATRN	-14.2614	0.502306		6.53875	0.990898		0.0694197	0.540758	13	683
HRG	-8.99578	0.798107		7.34678	0.412251		0.0526364	0.351607	11	685
ZNF521	-2.61592	0.886519		11.8998	0.130121		0.0584958	0.22425	50	646
MAPT	15.2625	0.808193		3.59386	0.959417		-0.0825419	0.138783	11	685
FOXN3	71.688	0.00264149		0.408139	0.65412		-0.124773	0.0326793	10	686
SIGLEC5	-26.8092	0.309568		15.5478	0.194845		0.142544	0.0247047	12	684
DRP2	25.9929	0.200927		13.5689	0.0666534		-0.0278927	0.67496	18	678
SETD2	8.1137	0.308987		3.65601	0.745509		0.0192687	0.720143	47	649
CWH43	-10.6792	0.660111		-0.507629	0.349427		-0.0022836	0.383889	15	681
KCTD3	-3.59213	0.81456		-3.3019	0.648545		-0.0158558	0.44983	11	685
RBM26	-17.9124	0.816511		-8.34639	0.7391		-0.0117603	0.762193	23	673
POM121	-16.8927	0.746213		-2.24605	0.840825		0.0259883	0.66289	12	684
OR2L8	1.62479	0.677227		5.87099	0.773033		0.0244873	0.8344	24	672
PHACTR4	-2.23063	0.624975		2.52365	0.44328		-0.013545	0.715001	10	686
IL10RA	-12.2764	0.887942		-1.20183	0.513159		0.0043023	0.646801	11	685
A2M	23.9957	0.0449643		-3.0034	0.777474		-0.081888	0.0382648	24	672
OR52K2	-23.2098	0.430095		7.86086	0.581595		0.144333	0.0294454	10	686
FCRL2	-24.0686	0.212931		-1.98745	0.441312		0.0890066	0.11632	18	678
PADI2	17.4892	0.173832		-1.91486	0.859838		-0.0496464	0.166678	12	684
ELMOD1	-11.6757	0.948868		8.02714	0.420587		0.0749602	0.34231	10	686
GBA2	8.40329	0.915223		-3.40443	0.916628		-0.0670163	0.584053	14	682
MCM5	10.0433	0.588904		5.47139	0.486192		0.0169996	0.694895	12	684
COL17A1	-24.3301	0.571749		-15.3846	0.188938		-0.0149244	0.718812	16	680
UNC45B	-21.6088	0.417485		-0.0435156	0.879064		0.0521889	0.442089	17	679
ZNF317	5.45015	0.529837		17.8816	0.0485555		0.0690648	0.342571	10	686
KIAA1210	6.06938	0.784672		3.09022	0.888615		-0.0268774	0.296766	21	675
AACS	18.7417	0.44259		-5.50465	0.43766		-0.0720245	0.154931	10	686
SLC35F1	-14.3833	0.506373		11.1214	0.72895		0.0723727	0.507852	16	680
UBN2	23.9191	0.0556704		9.95642	0.0965066		0.0145868	0.984569	24	672
PCK1	24.1773	0.0973815		1.77272	0.818243		-0.0214509	0.333354	18	678
WBSCR17	-8.74468	0.523473		-0.272791	0.560282		0.0321773	0.522486	40	656
CHD4	29.4765	0.0080123		2.69535	0.136191		-0.040471	0.319182	31	665
PLOD2	2.79454	0.992924		5.82906	0.418265		0.00456522	0.747616	21	675
TRPM3	-20.3285	0.520212		2.41427	0.653831		0.069059	0.169569	23	673
ESRRB	-33.5682	0.103466		1.84857	0.736196		0.124665	0.0271298	15	681
INTS1	-32.6207	0.315966		1.97565	0.411217		0.109207	0.0182543	19	677
RFWD2	-24.2439	0.347376		0.116721	0.681478		0.109007	0.101327	15	681
FGD4	5.03737	0.749723		9.72934	0.405713		0.0173151	0.96452	14	682
FH	-17.9901	0.697259		-6.57552	0.577776		0.065152	0.391021	11	685
GPR179	8.31813	0.389012		1.51604	0.39297		-0.0316117	0.623314	18	678
PKN2	-27.4795	0.570905		-6.50799	0.980877		0.0454434	0.343892	13	683
NCAPH	4.34556	0.949174		7.00697	0.565795		0.0604121	0.251804	17	679
PEG3	-2.83932	0.761025		-0.804244	0.202662		0.00283848	0.472352	59	637
MMEL1	-3.69115	0.751392		3.42681	0.613916		0.00480141	0.773812	11	685
RIT2	-15.0152	0.528443		-7.66198	0.300825		0.0196891	0.888123	11	685
ZNF649	17.5492	0.218201		-4.93045	0.811138		-0.0806668	0.0821754	11	685
PAK2	1.84412	0.926414		-1.08761	0.81431		0.0124136	0.955876	12	684
ZMYM1	6.2258	0.831138		6.67268	0.558689		0.00795654	0.92837	15	681
CNGA4	-5.94952	0.537487		2.01209	0.689687		0.0160192	0.9383	20	676
CSNK2A1	-13.1809	0.338851		-9.31022	0.242052		-0.0439197	0.679418	13	683
ANKAR	25.2476	0.055999		13.0472	0.0139016		-0.00806279	0.927784	13	683
COL13A1	-4.65994	0.674978		4.04451	0.869784		0.0199237	0.942506	14	682
GBP6	-7.48409	0.788411		8.09755	0.876441		0.0655402	0.589645	17	679
XDH	11.0961	0.362046		-0.885837	0.96345		-0.0444063	0.162959	27	669
CD5L	-14.3499	0.733903		21.4852	0.0109527		0.166542	0.00161769	20	676
BUB1	-40.1822	0.436556		1.19	0.412409		0.128083	0.0398701	11	685
SCML4	-21.5369	0.408212		-3.35385	0.147611		0.0693508	0.896461	10	686
OR4D5	-37.4678	0.0925254		-6.6432	0.0671194		0.136618	0.1622	10	686
KCNH2	17.6841	0.285976		15.8858	0.0802966		0.00982488	0.826638	17	679
RSPRY1	-0.441659	0.597726		-1.88725	0.214404		0.00304715	0.560605	11	685
C1orf177	-4.21974	0.799524		4.54268	0.758385		0.0228726	0.651205	13	683
PCDHGA5	2.86848	0.606995		-8.5287	0.118783		-0.0534008	0.053743	34	662
FBXL13	38.8089	0.0947908		-0.596016	0.878366		-0.0687161	0.313242	16	680
TECPR1	-23.0565	0.268514		4.85515	0.603002		0.0704338	0.670552	14	682
PITPNM3	25.7417	0.0855934		18.4615	0.0178686		0.0609038	0.413794	14	682
MAG	2.32429	0.692505		-4.68805	0.791398		-0.0528297	0.343398	12	684
LHX8	-1.03789	0.51187		4.32395	0.405075		0.0137421	0.872939	13	683
TEP1	-8.95648	0.82332		-0.586253	0.894109		0.00680821	0.821856	36	660
ZNF560	-18.7728	0.141661		-8.09536	0.0383329		-0.00990467	0.614582	21	675
PI4KB	10.4637	0.332405		-9.91821	0.431152		-0.069994	0.0851524	12	684
AGBL5	28.4795	0.35557		-0.703727	0.894017		-0.0491143	0.662324	11	685
RTN3	15.2391	0.255751		15.6053	0.0219524		0.0795148	0.116776	16	680
OR4A5	-27.4767	0.155104		-8.40074	0.0353119		0.00774087	0.508352	23	673
MAMLD1	-4.24752	0.882669		8.95126	0.188546		0.0589255	0.239635	16	680
KRTAP15-1	-14.6338	0.672849		-6.67868	0.200373		-0.0275108	0.264189	10	686
ADAR	40.1898	0.0206478		6.82911	0.136964		-0.0720517	0.195905	14	682
EYS	-9.94179	0.333842		-0.77981	0.224644		0.0147708	0.930799	35	661
PPP1R9A	-4.67582	0.826337		-4.48033	0.747597		-0.00705054	0.732053	24	672
PCDHB8	-6.31141	0.826491		-7.39267	0.106736		-0.0266441	0.218963	31	665
FCRLA	-18.272	0.539311		-7.47965	0.417699		-0.0101585	0.814614	15	681
ZNF514	-3.81945	0.837891		4.3131	0.515616		0.0782568	0.217072	12	684
TBC1D19	-14.1231	0.844333		-6.04817	0.406599		0.015336	0.754532	10	686
GAN	7.20101	0.836892		5.98497	0.974085		0.0670952	0.393934	13	683
OR10C1	-15.2323	0.776059		3.50047	0.784641		0.0744515	0.370656	12	684
VCPIP1	-14.989	0.672332		-0.271474	0.797857		0.0425389	0.386859	12	684
SHMT2	-6.31458	0.874603		-14.0805	0.332062		-0.0938622	0.223615	10	686
SPAG9	0.817528	0.686693		-2.03995	0.935471		-0.0328792	0.383987	17	679
RECQL	15.8334	0.193013		-6.68824	0.928891		-0.041141	0.515219	13	683
CCNA1	-1.94014	0.852767		-3.94972	0.533483		-0.0366892	0.413797	15	681
WSCD2	3.82621	0.681166		5.16202	0.723111		-0.0143915	0.435252	21	675
ADAMTSL1	-7.46107	0.747563		-5.6844	0.254829		-0.0206341	0.383775	29	667
GDF5	6.20133	0.588739		-1.70267	0.54283		-0.00724596	0.40364	16	680
KCNJ3	10.8717	0.462013		0.236096	0.506166		-0.0291472	0.14851	25	671
PARP1	10.1777	0.389467		13.7196	0.0434314		0.0464056	0.401403	15	681
CORIN	-11.0667	0.698238		2.00701	0.812984		0.025988	0.965401	22	674
RPGRIP1	0.839943	0.821506		-6.57591	0.450529		-0.0301698	0.4661	18	678
AFAP1L1	23.8091	0.0669469		7.46225	0.052537		-0.018774	0.846827	10	686
OR7D4	-11.2888	0.727506		-8.17044	0.384469		0.000680595	0.919432	10	686
HM13	4.85354	0.439194		-2.18344	0.559823		-0.0322106	0.747455	10	686
MAGEL2	-10.4387	0.415722		5.21304	0.750024		0.0590047	0.140241	27	669
AP1G1	-2.61965	0.612854		-2.3866	0.402351		0.0254403	0.375317	12	684
ADAMTS12	-18.5411	0.0984887		-2.14449	0.0687493		0.0203732	0.699806	79	617
FAM47B	8.19576	0.435246		12.4136	0.228884		0.0824476	0.199162	31	665
TMPRSS13	-25.0251	0.179218		-9.96734	0.278296		0.0145499	0.530259	11	685
SSH2	12.7614	0.595068		-4.22287	0.386538		-0.063063	0.0610229	22	674
MKS1	62.859	0.00570143		42.0739	3.54e-05		0.0612559	0.61115	11	685
GPR149	7.61274	0.892908		-1.10047	0.189844		0.0118951	0.791658	18	678
MME	-15.7433	0.0946305		0.487071	0.414291		0.038561	0.292328	27	669
KDM4A	-2.91627	0.807798		0.608472	0.572803		-0.00240646	0.969321	15	681
PCDH11Y	-18.3216	0.233958		-6.57274	0.0238119		-0.00371024	0.299997	14	682
ACSM5	-13.5292	0.557341		12.7471	0.102807		0.153722	0.000592656	20	676
GAPDHS	-15.111	0.877197		7.49028	0.281559		0.0465228	0.453711	10	686
LONP2	7.3858	0.742218		-0.85792	0.771519		-0.0357908	0.420625	11	685
KIF6	-37.0699	0.0212249		-9.43545	0.221176		0.0572629	0.0466118	25	671
SLC9A8	31.3665	0.0528091		-8.13496	0.685334		-0.108088	0.131951	10	686
CLASP1	-2.69713	0.862443		3.97409	0.49367		0.159388	0.00198629	15	681
KIAA0196	22.6848	0.172351		-7.81994	0.811547		-0.0815057	0.173726	13	683
TRIM29	3.06716	0.686529		-1.94524	0.583364		-0.00644964	0.510344	14	682
SLC12A6	0.407682	0.811919		0.742137	0.791969		0.0256488	0.668583	12	684
MTSS1	65.5092	0.00203173		14.3654	0.0169309		-0.0692854	0.394386	12	684
ITGB8	-13.018	0.917787		-2.88866	0.669596		-0.00174683	0.98503	15	681
DYRK1A	25.8936	0.289556		6.42647	0.468925		-0.045437	0.481881	12	684
KIAA0226	11.6696	0.539146		13.4017	0.112468		0.0669487	0.205754	12	684
ACAP2	5.10297	0.927798		-1.73076	0.637474		-0.0282071	0.599477	14	682
PCDH17	-24.3005	0.0960251		-1.35898	0.556034		0.0784097	0.0200781	48	648
SLC2A9	0.688156	0.68291		8.85572	0.185015		0.0398522	0.424206	12	684
LZTS1	-12.0052	0.875311		0.813615	0.983513		0.0528517	0.566202	14	682
CHPF	-24.2606	0.510388		-7.25021	0.58618		0.00919908	0.935763	12	684
EFCAB6	-9.74688	0.628914		-4.70872	0.659064		-0.00701929	0.917091	33	663
SLC30A8	0.784002	0.876876		15.5517	0.158269		0.0927987	0.0815361	13	683
MFSD10	-5.25612	0.454434		0.88712	0.160496		0.0191123	0.604089	10	686
KIAA1211	-5.67734	0.705871		7.11259	0.503775		0.0568654	0.202765	39	657
GCKR	-9.32902	0.925932		-2.62977	0.988884		0.00729844	0.983651	11	685
PMFBP1	-12.9107	0.692503		-6.89363	0.441519		-0.0200985	0.588557	21	675
ACSM2B	5.88997	0.775609		10.9797	0.533093		0.0239717	0.64065	26	670
CCDC108	13.2327	0.188707		9.63238	0.110419		0.0323604	0.706307	28	668
ALOX5	-27.2165	0.524815		-0.536375	0.577659		0.103203	0.0393692	15	681
DIP2A	-3.40791	0.692385		12.9812	0.21086		0.0971792	0.0317175	19	677
ROS1	5.03555	0.846589		0.901119	0.722745		-0.0181243	0.349128	30	666
TUBGCP2	-27.6305	0.128856		0.245482	0.435809		0.0767439	0.272158	13	683
SLC28A2	5.10271	0.921157		8.73552	0.853274		-0.00167004	0.553915	12	684
XIRP2	-10.645	0.350657		5.88339	0.39677		0.0662963	0.0174159	138	558
RPTOR	-6.84052	0.829446		11.1766	0.21018		0.0667754	0.198475	15	681
G3BP1	-7.31884	0.741555		-5.09157	0.864369		0.00328987	0.795253	12	684
GPR125	24.7018	0.295682		15.0188	0.225024		-0.00337244	0.678475	13	683
CDKAL1	14.2656	0.364392		6.37003	0.294153		0.0701084	0.245487	10	686
OR13F1	-0.365329	0.88678		-2.23989	0.696599		-0.0195669	0.517481	12	684
ACTG2	10.8759	0.652472		11.5628	0.383368		0.0267047	0.821308	14	682
ZWINT	-29.505	0.303569		4.3839	0.616946		0.0822522	0.163813	18	678
ALOX15	12.2607	0.568114		-7.24012	0.297996		-0.0954539	0.0386686	12	684
ITGB3	25.2155	0.258287		0.348557	0.680674		-0.0146039	0.951833	10	686
CCR2	15.0083	0.575397		-6.48721	0.644114		-0.0777968	0.315869	11	685
PPIP5K2	4.18893	0.700487		5.76773	0.273699		0.00926821	0.631662	18	678
ULK2	-1.37216	0.47215		-9.74896	0.864908		-0.0588359	0.255357	15	681
YTHDC2	4.19592	0.541891		10.8326	0.0290323		0.0101843	0.481438	15	681
HEXIM1	1.97835	0.82241		16.2407	0.179894		0.0557105	0.736196	12	684
GPR141	-3.13297	0.828005		-7.85345	0.451835		-0.0280233	0.412828	11	685
RBBP6	-12.7677	0.798831		0.635748	0.801571		0.00959705	0.877568	26	670
TRIM71	143.407	7.8e-09		13.4748	0.0670169		-0.102527	0.10706	11	685
CNGB1	3.0515	0.706641		-1.86133	0.512196		-0.0251931	0.935128	21	675
MED1	-8.17724	0.852567		-1.06384	0.831644		0.0514226	0.397665	22	674
CPAMD8	-18.352	0.305535		-3.55452	0.999827		0.0748869	0.00757436	33	663
SETD3	14.2791	0.441304		4.46659	0.3036		-0.0183947	0.93921	10	686
OR2A25	12.8422	0.484404		6.5634	0.762434		-0.00612779	0.53626	13	683
KCND3	2.42637	0.842585		6.33064	0.708287		0.036636	0.734264	16	680
DZIP3	-5.83465	0.695495		10.5959	0.802693		0.110543	0.131196	18	678
ZNF33B	-6.75007	0.977264		2.74563	0.623487		0.0382857	0.579031	13	683
TTN	-6.91638	0.555607		0.77385	0.502119		0.0215792	0.132241	354	342
SYNE2	-4.98743	0.412627		3.38917	0.0339185		0.0176877	0.541047	75	621
ZNF548	-36.1968	0.143508		2.68552	0.764229		0.0905837	0.114548	17	679
QSOX1	17.2191	0.588341		2.72496	0.930704		-0.0107849	0.757984	10	686
ALLC	6.97924	0.875202		5.38033	0.745814		0.0041221	0.970034	11	685
TRIM5	-21.9794	0.807383		-2.18358	0.368566		0.0333704	0.349369	11	685
RIPK4	-16.1218	0.835942		2.70257	0.259833		0.041657	0.271525	15	681
CDC42BPA	-37.7929	0.472722		8.97125	0.0853974		0.162942	0.00696233	15	681
A1CF	51.2057	0.0159805		24.6831	0.00505939		-0.0074462	0.810901	14	682
ZFP42	-16.7287	0.772929		-6.73315	0.788297		6.24994e-05	0.965244	14	682
GRM8	-24.1683	0.0494349		2.03744	0.600811		0.104782	0.00424978	37	659
ZNF768	-13.8654	0.779158		-2.37452	0.917849		-0.00255897	0.991933	12	684
ADAMTS8	19.4606	0.156954		-4.78705	0.493024		-0.082851	0.312844	11	685
MYCBPAP	16.1833	0.224922		-3.8843	0.586701		-0.018461	0.954215	11	685
YY1AP1	-33.1277	0.954866		8.49435	0.0266911		0.129218	0.0345834	12	684
MFSD1	-13.519	0.793987		5.4859	0.476213		0.0690141	0.277812	11	685
MED15	-13.4196	0.973216		-15.7684	0.203827		-0.0585307	0.186998	14	682
OR8K5	-4.52517	0.748706		-2.88205	0.3439		-0.0221824	0.4138	15	681
CNST	1.85797	0.491122		6.24689	0.172031		0.0525655	0.319776	20	676
OR10AG1	4.57882	0.744933		12.1598	0.331979		0.0744549	0.317601	13	683
TRAK1	14.6273	0.324806		2.84243	0.498448		-0.0432979	0.348315	14	682
GON4L	-3.09191	0.943372		1.38115	0.719077		0.0069305	0.920703	23	673
CENPB	5.08531	0.604912		-5.01367	0.770342		-0.0570216	0.60743	11	685
KIAA0408	-4.44233	0.740445		6.19862	0.651204		0.0308046	0.665566	17	679
PRG4	6.5527	0.376894		6.29315	0.275893		0.00279323	0.792266	24	672
PARP10	29.4763	0.0498209		16.6826	0.00542682		0.00244398	0.831329	12	684
USP4	15.1084	0.115448		-6.70206	0.519024		-0.0667291	0.299554	11	685
OR2T4	-20.8635	0.126658		1.30564	0.293646		0.0490163	0.604876	29	667
SNIP1	8.61345	0.318257		12.4054	0.076496		0.0313164	0.726593	10	686
ATP8B4	10.0183	0.589002		5.55168	0.562102		0.0214358	0.682344	22	674
PSG7	-12.2692	0.132727		-8.91086	0.000209263		-0.01863	0.0575409	34	662
TAAR6	-2.44526	0.938092		7.1564	0.847101		0.00367678	0.709226	11	685
ASTL	-28.1111	0.258672		1.04886	0.325262		0.101761	0.395264	13	683
SERPINB2	-3.2165	0.961951		0.671163	0.788804		0.0180173	0.998544	14	682
RGS18	-10.8143	0.911999		24.2877	0.0159564		0.247854	6.7178e-05	12	684
CCT8L2	-36.9762	0.0974345		-0.101991	0.655687		0.0976489	0.104665	20	676
PARP8	2.42363	0.830299		5.69509	0.353764		0.0136712	0.748156	20	676
MFN1	21.3463	0.124522		-3.72577	0.416968		-0.0535332	0.675566	17	679
NOS1	7.99851	0.502461		9.1784	0.223725		0.0288762	0.69353	29	667
NBEAL2	7.02911	0.885829		0.144722	0.965705		0.00599146	0.739396	14	682
PACS2	-7.46569	0.81938		-7.66789	0.414264		-0.0346978	0.454152	15	681
RBM27	20.765	0.313232		-1.8521	0.972541		0.000260355	0.971206	10	686
GPD2	-16.7927	0.700881		-10.0387	0.294549		-0.00699907	0.68889	10	686
UGT1A1	-27.0199	0.55651		-11.347	0.483936		0.0145575	0.865098	10	686
DUOX2	18.8973	0.135202		5.76231	0.429882		-0.0362504	0.164906	21	675
OR10T2	-17.0116	0.593987		-3.4996	0.795149		-0.0171485	0.736388	14	682
DUSP27	4.34483	0.88815		4.72536	0.691247		0.00398591	0.417851	38	658
GRHL3	6.60455	0.406066		-14.5124	0.476953		-0.104919	0.0884856	12	684
LUZP1	0.393011	0.40698		8.75653	0.112749		0.043718	0.599138	10	686
NAT10	24.4336	0.294953		-0.682222	0.829656		-0.0707973	0.116755	10	686
NRK	34.634	0.0902659		3.9921	0.969777		0.00984594	0.937896	23	673
SLCO4A1	7.22719	0.622973		5.59327	0.615307		-0.00349015	0.766539	10	686
SERPINA10	-15.3696	0.734536		-15.7299	0.234996		-0.0766458	0.265166	10	686
CYP4A11	-16.6847	0.247513		0.189405	0.905963		0.108839	0.00503659	13	683
IPO5	15.3669	0.22101		-0.478411	0.418817		-0.0485401	0.507968	11	685
DPF3	27.3002	0.100609		3.56892	0.567113		-0.0507028	0.220782	15	681
PTGS2	19.6734	0.261975		7.63678	0.422692		-0.00288722	0.614297	10	686
KRBA1	-38.0893	0.105006		-17.483	0.0231185		-0.0344906	0.342242	14	682
ZNF835	8.43456	0.925174		4.94773	0.451624		-0.0183174	0.618325	18	678
STRN	0.343622	0.535621		-6.19613	0.103551		-0.0597103	0.19122	12	684
POTEG	-7.85747	0.491842		3.88265	0.698779		0.0337462	0.794451	26	670
ZKSCAN5	-12.8819	0.983188		-3.20372	0.610319		0.0378503	0.274474	17	679
MCCC2	15.5947	0.463528		-14.5288	0.31699		-0.118884	0.0896981	10	686
PRICKLE1	2.00876	0.917778		0.315056	0.835333		-0.00742513	0.916508	23	673
CHD7	-2.67551	0.819569		-0.193816	0.821304		0.0243205	0.88738	53	643
SECISBP2	-15.9759	0.238046		4.07355	0.451391		0.0488506	0.843477	14	682
RALGAPA2	5.55773	0.597588		-0.91168	0.846447		-0.0293286	0.319625	26	670
KCNT1	7.40791	0.622798		7.32134	0.642217		0.00340603	0.63078	14	682
ABCG4	18.1659	0.460699		-1.74491	0.609016		-0.0409269	0.31082	13	683
ABCC8	13.9329	0.183137		3.57799	0.241546		-0.0171264	0.766068	26	670
KDM5A	33.9176	0.019449		-2.1056	0.849955		-0.0683321	0.072251	22	674
UNC5A	-23.3642	0.371999		-3.95452	0.576777		0.0698332	0.199856	20	676
EPB41L4A	-15.9128	0.838306		5.58753	0.170278		0.043045	0.497392	10	686
AP3B2	-12.2607	0.523264		3.19674	0.798597		0.081677	0.0657791	22	674
RTN2	13.7954	0.210674		-7.16089	0.825508		-0.0468107	0.275075	15	681
SLC6A17	-24.2026	0.402763		-10.0795	0.193978		0.0221276	0.991554	13	683
ATP10B	8.55239	0.51607		4.74143	0.511255		0.00807644	0.929479	24	672
BZRAP1	17.3621	0.16315		-1.61312	0.51405		-0.0603641	0.300978	18	678
WHSC1L1	-23.5102	0.307286		-1.22435	0.76248		0.063892	0.243593	18	678
HSPG2	-1.95025	0.567184		-4.43053	0.952414		-0.0291099	0.430964	38	658
GRIN1	11.2923	0.152788		12.1214	0.0219306		0.0208654	0.783621	10	686
DGKH	3.35222	0.590644		-5.97688	0.695918		-0.0134911	0.73222	15	681
CHD1L	16.6003	0.281892		-2.88066	0.87623		-0.0638048	0.286833	14	682
NEK1	-6.99008	0.526124		-4.29658	0.309497		-0.0227708	0.601705	15	681
ABCB6	31.976	0.160921		12.2029	0.0691403		-0.0291808	0.975772	13	683
CDHR2	6.73267	0.408944		-0.262403	0.953367		-0.0109675	0.460934	22	674
LMTK2	-13.403	0.674817		-9.11012	0.29867		-0.0186891	0.600859	16	680
CDK5RAP2	20.2725	0.176776		-2.28167	0.793814		-0.0756511	0.0338757	21	675
TNPO2	13.8905	0.62613		-3.2607	0.595594		-0.0628234	0.213025	16	680
ARHGAP5	-4.94312	0.76819		2.54842	0.152679		0.0669187	0.0394129	20	676
RC3H1	-7.12461	0.798135		-4.90181	0.958889		-0.0164492	0.706595	17	679
ESCO1	-9.10171	0.632695		3.52348	0.895532		0.0150765	0.92374	11	685
OR5T3	-11.9038	0.310329		3.69752	0.593601		0.0419537	0.599399	23	673
RIMS2	-18.4824	0.185803		0.64931	0.905059		0.0429407	0.209252	88	608
MDC1	-3.36867	0.593267		0.401042	0.439309		0.0170539	0.722558	32	664
VPS13B	-3.28455	0.90152		-0.0467566	0.75023		-0.00807912	0.647274	65	631
RGS3	39.1269	0.0383097		15.6779	0.077584		-0.0083279	0.622202	23	673
NBN	-14.4711	0.890774		-14.5991	0.346954		-0.0411459	0.295531	16	680
UGT2B11	39.1702	0.136382		2.79082	0.859433		-0.0557462	0.239917	16	680
HERC3	-3.84132	0.516192		-6.30991	0.240663		-0.0426221	0.503862	11	685
SLC44A5	-15.974	0.4151		2.31053	0.430689		0.114407	0.149501	17	679
POLRMT	18.437	0.248768		-0.263769	0.428167		-0.0594637	0.455133	12	684
TRPM7	5.18556	0.788746		-3.147	0.364575		-0.00279372	0.963744	20	676
UMOD	8.39633	0.941914		15.3946	0.520384		0.0799343	0.397107	16	680
MICALL2	-32.3737	0.561		-0.879496	0.528262		0.0572982	0.370531	13	683
OR10G8	-3.4378	0.479652		10.7024	0.893001		0.0846063	0.284559	16	680
ESRP1	3.26598	0.36534		-7.25165	0.78777		-0.0338752	0.658788	14	682
ECM1	15.2594	0.200019		0.943942	0.165622		-0.0500993	0.710956	12	684
MYH8	-0.710358	0.707276		-2.62744	0.0426664		0.000822297	0.312254	44	652
CAMTA1	-15.2753	0.49978		-6.21005	0.216801		0.0108226	0.85891	32	664
CENPI	8.70213	0.794779		12.6794	0.559033		0.0603682	0.605896	14	682
MYO3A	-18.0357	0.422621		-7.01223	0.129329		0.0144357	0.790926	36	660
MICAL1	-1.6353	0.971287		10.4173	0.068029		0.0921039	0.0146339	17	679
ARSE	20.1869	0.301573		15.775	0.105922		-0.00402833	0.83412	10	686
BBS10	2.14139	0.703524		-1.78925	0.98205		-0.0486188	0.309226	13	683
FMOD	-0.0213819	0.515435		-5.82727	0.668349		-0.0528598	0.570836	12	684
CUL1	-13.9039	0.986719		-5.39155	0.978934		-0.0213437	0.466793	22	674
WT1	0.856549	0.912545		20.9061	0.262687		0.112744	0.254319	10	686
MPO	20.9719	0.247717		26.7788	0.00391457		0.0739349	0.247198	11	685
SLC39A6	1.86652	0.803858		0.485575	0.992873		0.00851835	0.988598	13	683
RETSAT	11.2983	0.343325		-1.47839	0.943661		-0.0328128	0.273789	14	682
MUC21	-5.13953	0.957051		0.387831	0.96779		0.0320227	0.849193	10	686
TAS2R60	-20.3609	0.503616		-9.58973	0.230781		-0.00173464	0.680657	11	685
SBF2	-5.49789	0.844706		10.6846	0.0567142		0.0829081	0.0675642	20	676
PPEF2	-7.64726	0.82074		12.866	0.0310075		0.080762	0.0940699	17	679
STK32B	11.91	0.909494		15.3811	0.297929		0.0469798	0.426727	13	683
HCN1	-8.4355	0.73696		1.41002	0.859007		0.0323354	0.73216	45	651
C2	-12.894	0.920943		-8.20048	0.540768		-0.0498313	0.246411	10	686
PSMC2	22.0537	0.121405		15.3974	0.00415775		0.0116538	0.472183	12	684
NOTCH3	17.4289	0.513114		4.47405	0.902429		-0.0333174	0.281314	26	670
ATP7A	-2.2238	0.903534		-12.9685	0.0443707		-0.0657648	0.0833636	20	676
AKAP2	-0.663542	0.762872		-8.62334	0.117679		-0.0616089	0.142396	22	674
PRPF8	8.20425	0.547149		3.53386	0.59384		-0.0153311	0.638251	15	681
TRHDE	0.551276	0.764205		5.55743	0.568003		0.0495429	0.388288	39	657
IL1RAPL2	-11.3402	0.566843		-4.25564	0.335979		-0.0200456	0.42914	17	679
DYNC2H1	-6.09952	0.979158		-0.0931333	0.941059		0.054374	0.184356	44	652
OCA2	-20.6844	0.464399		-10.6249	0.125168		0.00846193	0.846413	22	674
IQUB	-25.9528	0.346095		3.37662	0.973475		0.0565194	0.571828	12	684
VEZT	-11.3864	0.45823		-1.81194	0.95853		0.0154743	0.329443	10	686
DEPDC5	11.6195	0.0571465		5.7091	0.0180257		-0.00557001	0.963984	22	674
PGR	-17.5712	0.476737		5.92262	0.69801		0.0771783	0.201687	15	681
HPS3	7.21477	0.444346		0.163273	0.644711		-0.0192878	0.553658	12	684
KIF1B	11.5293	0.499287		0.516863	0.686863		-0.0336513	0.2029	38	658
E2F8	5.31911	0.319518		-12.2851	0.92959		-0.0864764	0.244873	13	683
ATXN2	2.60253	0.849755		4.08463	0.455233		0.013321	0.692397	14	682
SCN5A	3.15042	0.789201		6.46346	0.539272		0.0324999	0.60362	30	666
KNDC1	-0.685033	0.475259		-6.64334	0.577405		-0.0195391	0.355119	25	671
BICC1	-13.6574	0.589863		-3.57632	0.731362		0.0357808	0.329729	26	670
FAM47C	-20.412	0.0745928		5.65044	0.674623		0.0612153	0.265946	37	659
SDK1	-3.20266	0.800785		3.97425	0.308545		0.0190495	0.712775	38	658
HELQ	-12.0368	0.688666		3.45857	0.629884		0.00870895	0.853341	16	680
COL5A2	-8.12411	0.626993		8.11685	0.522812		0.0712023	0.161332	44	652
POLL	3.61242	0.613092		-4.1683	0.166285		-0.0200007	0.517531	10	686
GTSE1	-13.7795	0.635657		-11.0197	0.303003		-0.013273	0.80448	10	686
HERC6	33.6481	0.0477785		21.9082	0.0031558		0.0126298	0.862817	12	684
NLGN3	-18.3668	0.551824		0.0289986	0.809293		0.0608064	0.432178	13	683
PCDHGA6	8.03231	0.463285		9.94406	0.378166		0.0369184	0.864767	25	671
LRFN1	-25.165	0.232589		-6.90782	0.346399		0.0152696	0.720516	12	684
SVIL	2.7752	0.513971		4.73571	0.0647769		0.0226789	0.197266	35	661
SHROOM2	-2.59452	0.995485		2.78201	0.761668		-0.014201	0.648936	18	678
APBB2	19.0141	0.293709		1.15241	0.970617		-0.0413049	0.260889	12	684
CTNND1	21.7315	0.477754		9.79181	0.689535		-0.0388277	0.216226	19	677
MYO7A	-15.3398	0.657635		-1.77501	0.737939		0.020133	0.919735	25	671
NES	5.47177	0.417743		-6.30637	0.501589		-0.0588846	0.0576943	28	668
ARHGAP32	2.99105	0.176276		7.16888	0.0222104		0.00499685	0.962774	26	670
GABRG1	-14.835	0.460202		-1.27562	0.58259		0.0383729	0.586866	23	673
ASCC2	-23.0096	0.939121		-10.3663	0.738698		-0.00801722	0.622413	10	686
CACNA1B	0.813956	0.696323		-0.96362	0.830614		-0.00487354	0.633119	31	665
ALPK3	8.00901	0.446912		2.87313	0.285071		-0.0199133	0.923997	22	674
FMO1	5.3193	0.995689		-1.45135	0.620322		-0.0199377	0.748994	14	682
SLTM	-6.80575	0.663477		11.9249	0.156627		0.0577855	0.168936	16	680
CASR	-25.3468	0.0787446		-2.06599	0.137028		0.0468193	0.7194	29	667
USP14	7.75765	0.411717		-7.40097	0.691603		-0.0635265	0.199376	11	685
NPY1R	-29.1501	0.139098		-5.73942	0.123281		0.00737585	0.702884	12	684
DCAF12L1	-7.73315	0.662585		7.30945	0.582781		0.0582417	0.326391	32	664
DLK1	12.2999	0.768767		18.1181	0.183814		0.0696757	0.301985	14	682
ZNF440	1.84289	0.903599		-1.63821	0.802535		-0.026864	0.807055	14	682
MAMDC4	41.1754	0.0606212		-3.04258	0.688647		-0.0971226	0.211849	11	685
SEC63	-7.53901	0.955898		-9.83648	0.284907		-0.00650929	0.663659	15	681
EPHA8	6.55703	0.389961		-5.08767	0.789127		-0.0194873	0.538581	17	679
NR1H4	-16.9697	0.184155		-1.78109	0.169761		-0.0169283	0.563517	10	686
FUBP1	-3.9132	0.721107		-11.0225	0.568253		-0.0524256	0.383333	15	681
FASN	18.327	0.249232		15.1421	0.0330244		0.0114991	0.79051	17	679
PRKACB	16.3909	0.370167		10.8427	0.248955		-0.0425073	0.405843	10	686
SMC4	-2.70957	0.830057		0.327717	0.444796		-0.00912649	0.909038	18	678
CDKN1A	1.63258	0.0161779		8.96297	4.19e-05		0.0241566	0.537745	18	678
TTYH2	7.60023	0.571837		10.0762	0.343693		0.0596161	0.457318	12	684
KCNQ5	-8.23032	0.869801		1.95252	0.520631		0.0707194	0.238632	16	680
KIF9	51.5013	0.0727285		10.0421	0.379986		-0.0403106	0.637594	12	684
DCAF6	-21.8181	0.866545		8.86432	0.0516373		0.083523	0.0878682	13	683
GBA	-32.0497	0.63682		-6.04554	0.910285		0.0119733	0.921518	11	685
HIST1H1C	13.2916	0.412715		5.01888	0.231891		0.0220676	0.437613	11	685
GAA	-9.97056	0.95139		-7.82954	0.869923		0.0118871	0.696878	12	684
ZSCAN20	-1.01893	0.768532		-5.711	0.0875834		-0.0343392	0.114846	15	681
GABRB2	5.17313	0.844017		22.0197	0.00616877		0.0795487	0.0531562	13	683
CDYL	-13.1791	0.971145		4.0039	0.511724		0.0616903	0.373542	20	676
TFAP2B	18.6768	0.509234		18.9229	0.263116		0.117648	0.15331	12	684
DHX37	-15.1484	0.479992		-1.03543	0.72823		0.0340811	0.59245	19	677
LRRC16B	1.32897	0.775503		-0.132789	0.980295		-0.00965098	0.745797	15	681
ANK2	-8.96563	0.751233		1.07474	0.832753		0.0282669	0.776463	84	612
CCAR1	-8.94105	0.66618		-6.68642	0.428079		-0.0368457	0.496919	13	683
OR4D6	-21.9238	0.190277		4.36234	0.535114		0.0706165	0.457222	19	677
FSIP1	29.7083	0.163698		-10.9238	0.77344		-0.119169	0.147276	11	685
ARHGEF1	-1.7206	0.306133		-2.83679	0.210601		-0.0117807	0.980378	11	685
F9	-40.6242	0.0905272		-2.98904	0.266615		0.0684226	0.56034	17	679
RELN	3.44842	0.741551		1.58469	0.902012		0.00216944	0.808765	79	617
HRAS	65.6819	0.0032458		10.3363	0.0398804		-0.0868437	0.336466	14	682
LCP1	-20.6446	0.0599106		-4.70805	0.186823		0.0517306	0.160779	15	681
KRT7	63.9091	0.00690658		21.0216	0.0367031		-0.0419893	0.347246	11	685
FRG2B	-26.3246	0.195534		-11.813	0.0518606		-0.0244344	0.418055	12	684
CAPRIN2	-11.5292	0.604335		-5.59676	0.395826		-0.0246534	0.570234	13	683
TBC1D9B	10.9115	0.297696		-6.26139	0.940587		-0.059943	0.320054	12	684
SLC12A9	3.86366	0.639128		0.18001	0.876088		-0.0160723	0.62616	19	677
QRFPR	43.8061	0.0773852		26.9283	0.00670619		0.0537292	0.381667	11	685
EPHA1	2.60173	0.631636		4.15261	0.205369		-5.71327e-06	0.619682	14	682
CACNA1F	1.76443	0.994511		-0.768885	0.57078		-0.013699	0.529738	22	674
ANKRD34B	-14.4602	0.475953		4.49319	0.891847		0.00585392	0.764502	12	684
AHSG	-12.2281	0.838476		5.37913	0.443302		0.0297732	0.727175	13	683
NR3C2	27.7808	0.121082		4.03321	0.258761		-0.0396274	0.636857	12	684
ZNF334	-4.88664	0.951328		-8.1552	0.512095		-0.0101657	0.96101	20	676
OSBPL6	-12.0994	0.650219		5.00917	0.711722		0.04279	0.568158	17	679
SENP7	-20.3861	0.207052		2.27961	0.460119		0.0592379	0.548605	19	677
MTR	-4.43544	0.931564		-2.14102	0.959207		-0.0173246	0.651431	22	674
ATP13A4	4.07881	0.960111		1.69137	0.816877		-0.014945	0.997402	15	681
CNTN1	-13.8877	0.527796		-3.81751	0.257007		0.00956841	0.673161	33	663
COPS2	-36.4825	0.574999		-7.80163	0.925434		0.0644746	0.500133	10	686
PIK3CB	-0.316908	0.851259		-4.17177	0.793197		-0.0226731	0.687029	14	682
POLA1	3.29512	0.583898		5.16299	0.531871		0.0173668	0.970323	15	681
LARP4	-22.7113	0.684213		-7.93606	0.684103		0.0469897	0.431284	14	682
PDZD2	-4.17503	0.696024		7.65073	0.0105536		0.0530493	0.0359868	47	649
LRRC14	-19.977	0.927389		-14.2455	0.608985		-0.0403577	0.653287	10	686
DPP10	-1.65556	0.818894		6.36494	0.48395		0.00141072	0.949461	35	661
REG3G	-5.16604	0.698614		4.78991	0.686325		0.0290322	0.869701	17	679
MBD5	-15.4383	0.437402		-4.78087	0.776112		-0.0159143	0.99386	25	671
FAM179B	-9.94585	0.937894		8.30202	0.0582282		0.0775168	0.0498083	29	667
ECT2	4.61011	0.985589		-6.35868	0.408448		-0.065848	0.303236	11	685
TAOK3	-12.3275	0.903004		10.5662	0.149976		0.115609	0.0845568	10	686
SLC9A4	-20.203	0.703088		-7.39688	0.574794		0.0161663	0.933725	23	673
ADAM12	4.61113	0.991649		-1.53158	0.354863		-0.0134831	0.530577	21	675
CXXC1	-8.789	0.750916		-8.19877	0.705015		-0.0103511	0.683074	15	681
SORBS1	-10.1438	0.928535		-6.1763	0.303776		-0.0191836	0.264313	18	678
RECK	-34.4077	0.284645		-16.3237	0.253517		0.0316777	0.421732	11	685
VWA3A	-8.54825	0.580196		-10.2999	0.0686107		-0.058734	0.150309	11	685
NPHP3	29.2625	0.288884		-2.50988	0.744322		-0.0715912	0.650941	13	683
NOX4	-10.2666	0.993769		-8.21416	0.4141		-0.0348703	0.267709	16	680
IL16	-24.5887	0.0561388		-1.15149	0.483829		0.071068	0.0472865	24	672
MRPS30	15.0808	0.39541		8.24886	0.225415		0.00198234	0.841809	11	685
ZNF534	-58.9235	0.0891695		-8.09264	0.637346		0.137725	0.0390406	10	686
PDE1A	-17.3084	0.782692		-12.5274	0.168772		-0.0209175	0.405644	14	682
CIT	16.6849	0.188675		5.48025	0.268094		-0.0087383	0.759185	28	668
STARD13	-25.3188	0.26749		0.610366	0.969452		0.0474569	0.317739	18	678
NOX5	-7.06461	0.619211		-0.551592	0.56697		0.0187745	0.905776	16	680
BCORL1	7.15514	0.363918		14.8105	0.0116828		0.045864	0.298436	24	672
COL7A1	8.06452	0.0480403		-4.61747	0.831429		-0.0561144	0.0155854	47	649
KIAA1467	-8.25655	0.895872		14.4102	0.229267		0.0996884	0.235525	10	686
CLVS2	-13.5166	0.668472		-12.6457	0.0965162		-0.0190641	0.444811	14	682
ARHGAP31	-1.80067	0.756996		-1.32184	0.834181		-0.0125639	0.773484	24	672
TRIM67	-22.5328	0.56233		-4.99278	0.947139		0.0310816	0.555743	10	686
ZNF470	12.901	0.512809		-11.7	0.405746		-0.0906427	0.171615	11	685
PIK3R5	19.3442	0.55391		10.1479	0.302744		0.0286576	0.404107	12	684
DSTYK	4.27138	0.433414		2.01406	0.4032		0.0124839	0.808175	17	679
USP24	-1.46932	0.904501		-3.30558	0.753905		-0.0041609	0.863568	16	680
SLITRK4	-13.5276	0.0752004		-1.62823	0.0489049		0.0123804	0.938263	31	665
ALB	-1.40974	0.813403		-0.300977	0.955172		0.0182783	0.649909	11	685
GPR85	27.1725	0.444482		3.78405	0.50077		0.0130629	0.535725	10	686
EZH1	26.4189	0.504494		15.9071	0.217086		0.0539352	0.308459	10	686
L3MBTL4	16.8983	0.379091		-15.4405	0.246496		-0.127491	0.0394535	10	686
PTCHD3	7.50474	0.644016		-0.0704524	0.626949		0.00553576	0.676473	23	673
TNS1	16.5507	0.0408493		11.2443	0.00578569		0.0085344	0.981673	40	656
KTN1	12.2602	0.958109		10.6347	0.931677		0.0119154	0.791551	14	682
RLTPR	4.20961	0.442743		0.134508	0.83656		-0.00891291	0.553631	18	678
ATP2A3	-1.50163	0.966482		8.04708	0.331453		0.015308	0.701671	10	686
KCNH5	-45.7603	0.0424016		-4.28558	0.547366		0.114512	0.0214612	20	676
RBM12B	-20.1063	0.375522		-6.82248	0.246311		0.0471317	0.617492	13	683
ZPBP	1.53299	0.77822		2.62355	0.811947		-0.029423	0.429633	13	683
TCEAL5	-15.9893	0.392695		-2.92173	0.237687		-0.0207944	0.377368	12	684
HNRNPCL1	-23.5469	0.184803		-8.75527	0.0611577		-0.0105321	0.534927	13	683
DNMT3B	-4.66901	0.963148		7.63717	0.438736		0.0358548	0.58638	11	685
ZHX1	-29.6885	0.496484		-1.04779	0.49874		0.071244	0.119248	10	686
PVRL4	-25.5009	0.375467		0.784263	0.773389		0.0930966	0.0702779	14	682
BCOR	-5.49091	0.835136		-2.94994	0.797724		-0.000948647	0.881079	25	671
ARHGAP12	-15.1536	0.863448		-1.50357	0.789301		-0.0154227	0.737662	12	684
TMTC4	23.3615	0.144976		6.41157	0.220579		-0.0445818	0.420114	12	684
PSME4	-2.44874	0.688332		10.4325	0.240499		0.0427695	0.841966	14	682
FER	-10.8972	0.704218		-1.74145	0.456793		0.00248392	0.983491	14	682
ERBB3	-7.25382	0.223242		3.08682	0.00971179		0.0164226	0.58379	29	667
OR4K13	-35.6436	0.138633		8.48341	0.88999		0.167152	0.0354307	11	685
SALL4	-15.8086	0.835929		-2.50457	0.897609		0.0181231	0.960831	19	677
MFI2	49.6575	0.0381132		-5.83909	0.69672		-0.12933	0.164038	10	686
MYO1B	-9.50934	0.821817		1.3366	0.5739		0.00787794	0.814412	18	678
ITIH1	8.07704	0.526828		-0.598219	0.993203		-0.0193978	0.490589	15	681
IWS1	11.6244	0.471981		3.12959	0.207242		-0.00529862	0.499709	16	680
ATF6	39.2018	0.0096346		3.75565	0.209646		-0.0509921	0.208009	13	683
[truncated: 3,314 more rows]
