# Supplementary material for: Ribosomal DNA copy number amplification and loss in human cancers is linked to tumor genetic context, nucleolus activity, and proliferation
Source: PLoS Genet. 2017 Sep 7;13(9):e1006994. doi: 10.1371/journal.pgen.1006994 (PMC5605086; doi:10.1371/journal.pgen.1006994)
Supplement: S6 Table — (XLSX) [file pgen.1006994.s016.xlsx]

## Sheet: Sheet1
S6 Table. The lists of cytoplasmic ribosomal protein genes and nucleolar protein genes
A. cytoplasmic ribosomal protein genes (cRPGs)					B. nucleolar protein genes
OA1	ENSG00000106603				AATF	ENSG00000275700
EIF2D	ENSG00000143486				ABCB8	ENSG00000197150
FAU	ENSG00000149806				ABHD14B	ENSG00000114779
MCTS1	ENSG00000232119				ABL1	ENSG00000097007
NHP2	ENSG00000145912				ABT1	ENSG00000146109
RPL10	ENSG00000147403				ABTB1	ENSG00000114626
RPL10A	ENSG00000198755				ACACA	ENSG00000278540
MRTO4	ENSG00000053372				ACADVL	ENSG00000072778
RPL10L	ENSG00000165496				ACAT2	ENSG00000120437
RPL11	ENSG00000142676				ACIN1	ENSG00000100813
RPL12	ENSG00000197958				ACOX1	ENSG00000161533
RPL13	ENSG00000167526				ACSL5	ENSG00000197142
RPL13A	ENSG00000142541				ACTL6B	ENSG00000077080
RPL14	ENSG00000188846				ADAR	ENSG00000160710
RPL15	ENSG00000174748				ADARB1	ENSG00000197381
RPL17	ENSG00000265681				AEN	ENSG00000181026
RPL18	ENSG00000063177				AGAP2	ENSG00000135439
RPL18A	ENSG00000105640				AGPS	ENSG00000018510
RPL19	ENSG00000108298				AKAP8	ENSG00000105127
RPL21	ENSG00000122026				AKTIP	ENSG00000166971
RPL22	ENSG00000116251				ANG	ENSG00000214274
RPL22L1	ENSG00000163584				ANKRD1	ENSG00000148677
RPL23	ENSG00000125691				ANP32B	ENSG00000136938
RPL23A	ENSG00000198242				APEX1	ENSG00000100823
RPL24	ENSG00000114391				APEX2	ENSG00000169188
RPL26	ENSG00000161970				APTX	ENSG00000137074
RPL26L1	ENSG00000037241				ARFGEF1	ENSG00000066777
RPL27	ENSG00000131469				ARID3A	ENSG00000116017
RPL27A	ENSG00000166441				ARID5A	ENSG00000196843
RPL28	ENSG00000108107				ARL4A	ENSG00000122644
RPL29	ENSG00000162244				ARL4D	ENSG00000175906
RPL3	ENSG00000100316				ARL6IP4	ENSG00000182196
RPL30	ENSG00000156482				ARNTL2	ENSG00000029153
RPL31	ENSG00000071082				ASNA1	ENSG00000198356
RPL32	ENSG00000144713				ATF3	ENSG00000162772
RPL34	ENSG00000109475				ATF7IP2	ENSG00000166669
RPL35	ENSG00000136942				ATXN1L	ENSG00000224470
RPL35A	ENSG00000182899				ATXN7	ENSG00000163635
RPL36	ENSG00000130255				BAZ2A	ENSG00000076108
RPL36A	ENSG00000241343				BCAR1	ENSG00000050820
RPL36A-HNRNPH2	ENSG00000257529				BCAS2	ENSG00000116752
RPL36AL	ENSG00000165502				BCAS3	ENSG00000141376
RPL37	ENSG00000145592				BCL9L	ENSG00000186174
RPL37A	ENSG00000197756				BCLAF1	ENSG00000029363
RPL38	ENSG00000172809				BEND3	ENSG00000178409
RPL39	ENSG00000198918				BHLHE40	ENSG00000134107
RPL39L	ENSG00000163923				BLM	ENSG00000197299
RPL3L	ENSG00000140986				BMS1	ENSG00000165733
RPL4	ENSG00000174444				BOP1	ENSG00000261236
RPL41	ENSG00000229117				BRIX1	ENSG00000113460
RPL5	ENSG00000122406				BRWD1	ENSG00000185658
RPL6	ENSG00000089009				BTBD10	ENSG00000148925
RPL7	ENSG00000147604				BTN3A3	ENSG00000111801
RPL7A	ENSG00000148303				BYSL	ENSG00000112578
RPL7L1	ENSG00000146223				C14orf169	ENSG00000170468
RPL8	ENSG00000161016				C1D	ENSG00000197223
RPL9	ENSG00000163682				C1QBP	ENSG00000108561
RPLP0	ENSG00000089157				C2CD4B	ENSG00000205502
RPLP1	ENSG00000137818				C6orf89	ENSG00000198663
RPLP2	ENSG00000177600				C8orf4	ENSG00000176907
RPS10	ENSG00000124614				C9orf3	ENSG00000148120
RPS10-NUDT3	ENSG00000270800				CA9	ENSG00000107159
RPS11	ENSG00000142534				CAMK4	ENSG00000152495
RPS12	ENSG00000112306				CAPG	ENSG00000042493
RPS13	ENSG00000110700				CARF	ENSG00000138380
RPS14	ENSG00000164587				CASK	ENSG00000147044
RPS15	ENSG00000115268				CBFA2T3	ENSG00000129993
RPS15A	ENSG00000134419				CBX5	ENSG00000094916
RPS16	ENSG00000105193				CCDC106	ENSG00000173581
RPS17	ENSG00000182774				CCDC110	ENSG00000168491
RPS18	ENSG00000231500				CCDC137	ENSG00000185298
RPS19	ENSG00000105372				CCDC86	ENSG00000110104
RPS2	ENSG00000140988				CCND2	ENSG00000118971
RPS20	ENSG00000008988				CCT5	ENSG00000150753
RPS21	ENSG00000171858				CD2AP	ENSG00000198087
RPS23	ENSG00000186468				CD3EAP	ENSG00000117877
RPS24	ENSG00000138326				CDC14B	ENSG00000081377
RPS25	ENSG00000118181				CDC5L	ENSG00000096401
RPS26	ENSG00000197728				CDCA7L	ENSG00000164649
RPS27	ENSG00000177954				CDCA8	ENSG00000134690
RPS27A	ENSG00000143947				CDK12	ENSG00000167258
RPS27L	ENSG00000185088				CDK4	ENSG00000135446
RPS28	ENSG00000233927				CDKN2AIP	ENSG00000168564
RPS29	ENSG00000213741				CDV3	ENSG00000091527
RPS3	ENSG00000149273				CEBPA	ENSG00000245848
RPS3A	ENSG00000145425				CENPP	ENSG00000188312
RPS4X	ENSG00000198034				CENPW	ENSG00000203760
RPS4Y1	ENSG00000129824				CEP85	ENSG00000130695
RPS4Y2	ENSG00000280969				CERKL	ENSG00000188452
RPS5	ENSG00000083845				CETN3	ENSG00000153140
RPS6	ENSG00000137154				CHAF1A	ENSG00000167670
RPS7	ENSG00000171863				CHCHD1	ENSG00000172586
RPS8	ENSG00000142937				CHD2	ENSG00000173575
RPS9	ENSG00000170889				CHD3	ENSG00000170004
RPSA	ENSG00000168028				CHD7	ENSG00000171316
RSL1D1	ENSG00000171490				CHTOP	ENSG00000160679
RSL24D1	ENSG00000137876				CIAPIN1	ENSG00000005194
UBA52	ENSG00000221983				CIRBP	ENSG00000099622
ZCCHC17	ENSG00000121766				COG7	ENSG00000168434
ZNF622	ENSG00000173545				COIL	ENSG00000121058
					CPS1	ENSG00000021826
					CPT2	ENSG00000157184
					CPTP	ENSG00000224051
					CRACR2A	ENSG00000130038
					CRBN	ENSG00000113851
					CRIPT	ENSG00000119878
					CRYL1	ENSG00000165475
					CSTB	ENSG00000160213
					CTCF	ENSG00000102974
					CTSB	ENSG00000164733
					CTSV	ENSG00000136943
					CUL2	ENSG00000108094
					CUTC	ENSG00000119929
					DAB1	ENSG00000173406
					DAB2	ENSG00000153071
					DAXX	ENSG00000204209
					DCAF1	ENSG00000145041
					DCAF13	ENSG00000164934
					DCAF17	ENSG00000115827
					DCLRE1A	ENSG00000198924
					DDX11	ENSG00000013573
					DDX17	ENSG00000100201
					DDX18	ENSG00000088205
					DDX21	ENSG00000165732
					DDX23	ENSG00000174243
					DDX24	ENSG00000089737
					DDX27	ENSG00000124228
					DDX28	ENSG00000182810
					DDX31	ENSG00000125485
					DDX47	ENSG00000213782
					DDX5	ENSG00000108654
					DDX50	ENSG00000107625
					DDX51	ENSG00000185163
					DDX52	ENSG00000278053
					DDX54	ENSG00000123064
					DDX56	ENSG00000136271
					DDX6	ENSG00000110367
					DEAF1	ENSG00000177030
					DEDD	ENSG00000158796
					DEDD2	ENSG00000160570
					DFFB	ENSG00000169598
					DGCR8	ENSG00000128191
					DHX15	ENSG00000109606
					DHX33	ENSG00000005100
					DHX37	ENSG00000150990
					DHX40	ENSG00000108406
					DHX9	ENSG00000135829
					DIAPH2	ENSG00000147202
					DIEXF	ENSG00000117597
					DIMT1	ENSG00000086189
					DKC1	ENSG00000130826
					DMP1	ENSG00000152592
					DNAJB1	ENSG00000132002
					DNAJB9	ENSG00000128590
					DNAJC14	ENSG00000135392
					DNTTIP1	ENSG00000101457
					DNTTIP2	ENSG00000067334
					DPH6	ENSG00000134146
					DROSHA	ENSG00000113360
					DTL	ENSG00000143476
					E2F5	ENSG00000133740
					EBNA1BP2	ENSG00000117395
					EDF1	ENSG00000107223
					EED	ENSG00000074266
					EEF1A1	ENSG00000156508
					EEF1D	ENSG00000104529
					EIF3A	ENSG00000107581
					EIF3L	ENSG00000100129
					EIF6	ENSG00000242372
					ELL3	ENSG00000128886
					ELP3	ENSG00000134014
					EME1	ENSG00000154920
					EMG1	ENSG00000126749
					ENC1	ENSG00000171617
					ENDOV	ENSG00000173818
					ERCC6	ENSG00000225830
					ERGIC2	ENSG00000087502
					ERI1	ENSG00000104626
					ESF1	ENSG00000089048
					ESRRA	ENSG00000173153
					ETV4	ENSG00000175832
					ETV6	ENSG00000139083
					EWSR1	ENSG00000182944
					EXOSC1	ENSG00000171311
					EXOSC10	ENSG00000171824
					EXOSC2	ENSG00000130713
					EXOSC3	ENSG00000107371
					EXOSC4	ENSG00000178896
					EXOSC5	ENSG00000077348
					EXOSC6	ENSG00000223496
					EXOSC7	ENSG00000075914
					EXOSC8	ENSG00000120699
					EXOSC9	ENSG00000123737
					EZR	ENSG00000092820
					FAM129B	ENSG00000136830
					FAM21A	ENSG00000099290
					FAM21C	ENSG00000172661
					FAM32A	ENSG00000105058
					FAM64A	ENSG00000129195
					FAM9A	ENSG00000183304
					FANCD2	ENSG00000144554
					FANCG	ENSG00000221829
					FBL	ENSG00000105202
					FBXO11	ENSG00000138081
					FBXW7	ENSG00000109670
					FCF1	ENSG00000119616
					FEN1	ENSG00000168496
					FGF1	ENSG00000113578
					FGF13	ENSG00000129682
					FGF18	ENSG00000156427
					FGF22	ENSG00000070388
					FLNA	ENSG00000196924
					FMN2	ENSG00000155816
					FMR1	ENSG00000102081
					FMR1NB	ENSG00000176988
					FOXA1	ENSG00000129514
					FOXJ2	ENSG00000065970
					FRG1	ENSG00000109536
					FTSJ3	ENSG00000108592
					FXR1	ENSG00000114416
					G2E3	ENSG00000092140
					GAR1	ENSG00000109534
					GATA3	ENSG00000107485
					GCFC2	ENSG00000005436
					GEMIN2	ENSG00000092208
					GEMIN4	ENSG00000179409
					GLTSCR2	ENSG00000105373
					GNL2	ENSG00000134697
					GNL3	ENSG00000163938
					GNL3L	ENSG00000130119
					GOLGA3	ENSG00000090615
					GORAB	ENSG00000120370
					GPATCH2	ENSG00000092978
					GPRC5B	ENSG00000167191
					GRB2	ENSG00000177885
					GRWD1	ENSG00000105447
					GTF2B	ENSG00000137947
					GTF2H5	ENSG00000272047
					GTF3C1	ENSG00000077235
					GTF3C3	ENSG00000119041
					GTPBP10	ENSG00000105793
					GTPBP4	ENSG00000107937
					GZF1	ENSG00000125812
					H1FX	ENSG00000184897
					H2AFY	ENSG00000113648
					HAND1	ENSG00000113196
					HAUS7	ENSG00000213397
					HEATR1	ENSG00000119285
					HELQ	ENSG00000163312
					HINT2	ENSG00000137133
					HIRIP3	ENSG00000149929
					HJURP	ENSG00000123485
					HLTF	ENSG00000071794
					HMGB2	ENSG00000164104
					HMGN5	ENSG00000198157
					HMOX1	ENSG00000100292
					HN1	ENSG00000189159
					HNRNPM	ENSG00000099783
					HOMER2	ENSG00000103942
					HOMEZ	ENSG00000215271
					HSPA8	ENSG00000109971
					HSPA9	ENSG00000113013
					HUS1	ENSG00000136273
					HUS1B	ENSG00000188996
					IFI16	ENSG00000163565
					IK	ENSG00000113141
					IKBKAP	ENSG00000070061
					IL37	ENSG00000125571
					ILF2	ENSG00000143621
					ILF3	ENSG00000129351
					IMP3	ENSG00000177971
					IMP4	ENSG00000136718
					ING3	ENSG00000071243
					INO80B	ENSG00000115274
					INO80C	ENSG00000153391
					INO80E	ENSG00000169592
					IP6K1	ENSG00000176095
					IPMK	ENSG00000151151
					IPO5	ENSG00000065150
					ISG20	ENSG00000172183
					ISG20L2	ENSG00000143319
					ITPR1	ENSG00000150995
					ITPR3	ENSG00000096433
					JAZF1	ENSG00000153814
					JMJD6	ENSG00000070495
					KANSL3	ENSG00000114982
					KAT5	ENSG00000172977
					KAT6A	ENSG00000083168
					KATNBL1	ENSG00000134152
					KDM2A	ENSG00000173120
					KDM2B	ENSG00000089094
					KDM4A	ENSG00000066135
					KDM5A	ENSG00000073614
					KDM7A	ENSG00000006459
					KIF20B	ENSG00000138182
					KIF2A	ENSG00000068796
					KIF2B	ENSG00000141200
					KLHL7	ENSG00000122550
					KLK6	ENSG00000167755
					KLLN	ENSG00000227268
					KNOP1	ENSG00000103550
					KRI1	ENSG00000129347
					KRR1	ENSG00000111615
					KRT18	ENSG00000111057
					LARP4B	ENSG00000107929
					LAS1L	ENSG00000001497
					LDOC1	ENSG00000182195
					LEO1	ENSG00000166477
					LIN28A	ENSG00000131914
					LIN28B	ENSG00000187772
					LLPH	ENSG00000139233
					LRP1	ENSG00000123384
					LSM6	ENSG00000164167
					LYAR	ENSG00000145220
					MAF1	ENSG00000179632
					MAK16	ENSG00000198042
					MALT1	ENSG00000172175
					MAP1S	ENSG00000130479
					MAP2	ENSG00000078018
					MBD6	ENSG00000166987
					MBIP	ENSG00000151332
					MCM10	ENSG00000065328
					MCRS1	ENSG00000187778
					MDFIC	ENSG00000135272
					MDM2	ENSG00000135679
					MDN1	ENSG00000112159
					MEAF6	ENSG00000163875
					MED1	ENSG00000125686
					MED12	ENSG00000184634
					MED27	ENSG00000160563
					METTL1	ENSG00000037897
					MIDN	ENSG00000167470
					MIF4GD	ENSG00000125457
					MINA	ENSG00000170854
					MKI67	ENSG00000148773
					MKNK2	ENSG00000099875
					MLLT1	ENSG00000130382
					MNX1	ENSG00000130675
					MOB2	ENSG00000182208
					MORF4L2	ENSG00000123562
					MPHOSPH10	ENSG00000124383
					MPHOSPH6	ENSG00000135698
					MPHOSPH8	ENSG00000196199
					MRI1	ENSG00000037757
					MRM2	ENSG00000122687
					MRO	ENSG00000134042
					MRPL23	ENSG00000214026
					MRPL40	ENSG00000185608
					MRPS31	ENSG00000102738
					MRPS9	ENSG00000135972
					MRTO4	ENSG00000053372
					MTDH	ENSG00000147649
					MUS81	ENSG00000172732
					MXI1	ENSG00000119950
					MYBBP1A	ENSG00000132382
					MYC	ENSG00000136997
					MYO10	ENSG00000145555
					MYO1C	ENSG00000197879
					N4BP1	ENSG00000102921
					NAA10	ENSG00000102030
					NANOG	ENSG00000111704
					NAT10	ENSG00000135372
					NBN	ENSG00000104320
					NCF2	ENSG00000116701
					NCL	ENSG00000115053
					NEDD1	ENSG00000139350
					NEK11	ENSG00000114670
					NEK2	ENSG00000117650
					NEPRO	ENSG00000163608
					NF1	ENSG00000196712
					NF2	ENSG00000186575
					NFATC3	ENSG00000072736
					NFIB	ENSG00000147862
					NFIC	ENSG00000141905
					NFS1	ENSG00000244005
					NFX1	ENSG00000086102
					NGDN	ENSG00000129460
					NIFK	ENSG00000155438
					NIN	ENSG00000100503
					NIP7	ENSG00000132603
					NKRF	ENSG00000186416
					NLE1	ENSG00000073536
					NLRP5	ENSG00000171487
					NMD3	ENSG00000169251
					NOC2L	ENSG00000188976
					NOC3L	ENSG00000173145
					NOC4L	ENSG00000184967
					NOL10	ENSG00000115761
					NOL11	ENSG00000130935
					NOL12	ENSG00000273899
					NOL3	ENSG00000140939
					NOL4	ENSG00000101746
					NOL6	ENSG00000165271
					NOL7	ENSG00000225921
					NOL8	ENSG00000198000
					NOL9	ENSG00000162408
					NOLC1	ENSG00000166197
					NOM1	ENSG00000146909
					NONO	ENSG00000147140
					NOP14	ENSG00000087269
					NOP16	ENSG00000048162
					NOP2	ENSG00000111641
					NOP56	ENSG00000101361
					NOP58	ENSG00000055044
					NOVA1	ENSG00000139910
					NOX4	ENSG00000086991
					NPM1	ENSG00000181163
					NPM3	ENSG00000107833
					NRIP1	ENSG00000180530
					NSA2	ENSG00000164346
					NSUN2	ENSG00000037474
					NSUN5	ENSG00000130305
					NUAK1	ENSG00000074590
					NUDT16	ENSG00000198585
					NUFIP1	ENSG00000083635
					NUP153	ENSG00000124789
					NUSAP1	ENSG00000137804
					NVL	ENSG00000143748
					OASL	ENSG00000135114
					OBFC1	ENSG00000107960
					OLA1	ENSG00000138430
					ORC1	ENSG00000085840
					ORC4	ENSG00000115947
					OSBP	ENSG00000110048
					OXR1	ENSG00000164830
					P3H4	ENSG00000141696
					PA2G4	ENSG00000170515
					PAFAH1B2	ENSG00000168092
					PAK1IP1	ENSG00000111845
					PANO1	ENSG00000274897
					PAPD5	ENSG00000121274
					PARN	ENSG00000140694
					PARP1	ENSG00000143799
					PARP10	ENSG00000178685
					PARP2	ENSG00000129484
					PAX2	ENSG00000075891
					PCGF5	ENSG00000180628
					PDCD11	ENSG00000148843
					PELP1	ENSG00000141456
					PER2	ENSG00000132326
					PES1	ENSG00000100029
					PEX14	ENSG00000142655
					PFDN2	ENSG00000143256
					PGRMC1	ENSG00000101856
					PHF2	ENSG00000197724
					PHF6	ENSG00000156531
					PHF8	ENSG00000172943
					PHLDA1	ENSG00000139289
					PHTF1	ENSG00000116793
					PIH1D1	ENSG00000104872
					PIK3CB	ENSG00000051382
					PIN4	ENSG00000102309
					PINX1	ENSG00000254093
					PITX1	ENSG00000069011
					PLK1	ENSG00000166851
					PLK3	ENSG00000173846
					PLK4	ENSG00000142731
					PLK5	ENSG00000185988
					PLRG1	ENSG00000171566
					PLSCR1	ENSG00000188313
					PML	ENSG00000140464
					PNKP	ENSG00000039650
					PNMA1	ENSG00000176903
					PNMA2	ENSG00000240694
					PNMA3	ENSG00000183837
					PNO1	ENSG00000115946
					POLA1	ENSG00000101868
					POLR1A	ENSG00000068654
					POLR1B	ENSG00000125630
					POLR1E	ENSG00000137054
					POLR2F	ENSG00000100142
					POLR2I	ENSG00000105258
					POLR3K	ENSG00000161980
					PPAN	ENSG00000130810
					PPID	ENSG00000171497
					PPM1E	ENSG00000175175
					PPP1CA	ENSG00000172531
					PPP1CB	ENSG00000213639
					PPP1CC	ENSG00000186298
					PPP1R26	ENSG00000196422
					PRKDC	ENSG00000253729
					PRKRIP1	ENSG00000128563
					PRMT2	ENSG00000160310
					PRMT7	ENSG00000132600
					PRRX1	ENSG00000116132
					PSPC1	ENSG00000121390
					PTBP1	ENSG00000011304
					PTPN6	ENSG00000111679
					PUM3	ENSG00000080608
					PWP1	ENSG00000136045
					PYCARD	ENSG00000103490
					PYM1	ENSG00000170473
					RAB8A	ENSG00000167461
					RAD17	ENSG00000152942
					RAD51	ENSG00000051180
					RAE1	ENSG00000101146
					RAN	ENSG00000132341
					RASL10A	ENSG00000100276
					RASL11A	ENSG00000122035
					RBBP5	ENSG00000117222
					RBBP6	ENSG00000122257
					RBBP8	ENSG00000101773
					RBBP9	ENSG00000089050
					RBL2	ENSG00000103479
					RBM14	ENSG00000239306
					RBM19	ENSG00000122965
					RBM28	ENSG00000106344
					RBM3	ENSG00000102317
					RBM34	ENSG00000188739
					RBM4	ENSG00000173933
					RBM4B	ENSG00000173914
					RBPJ	ENSG00000168214
					RCC2	ENSG00000179051
					RCL1	ENSG00000120158
					RCN2	ENSG00000117906
					RDM1	ENSG00000278023
					REV3L	ENSG00000009413
					REXO2	ENSG00000076043
					REXO4	ENSG00000148300
					RFC1	ENSG00000035928
					RGS2	ENSG00000116741
					RNF111	ENSG00000157450
					RNF20	ENSG00000155827
					RNF213	ENSG00000173821
					RNMT	ENSG00000101654
					RORC	ENSG00000143365
					RPAIN	ENSG00000129197
					RPAP2	ENSG00000122484
					RPF1	ENSG00000117133
					RPF2	ENSG00000197498
					RPL10A	ENSG00000198755
					RPL11	ENSG00000142676
					RPL12	ENSG00000197958
					RPL13A	ENSG00000142541
					RPL18	ENSG00000063177
					RPL19	ENSG00000108298
					RPL21	ENSG00000122026
					RPL23	ENSG00000125691
					RPL23A	ENSG00000198242
					RPL3	ENSG00000100316
					RPL34	ENSG00000109475
					RPL35	ENSG00000136942
					RPL36	ENSG00000130255
					RPL4	ENSG00000174444
					RPL5	ENSG00000122406
					RPL7	ENSG00000147604
					RPL7A	ENSG00000148303
					RPL7L1	ENSG00000146223
					RPL8	ENSG00000161016
					RPL9	ENSG00000163682
					RPP38	ENSG00000152464
					RPS10	ENSG00000124614
					RPS11	ENSG00000142534
					RPS13	ENSG00000110700
					RPS14	ENSG00000164587
					RPS19	ENSG00000105372
					RPS19BP1	ENSG00000187051
					RPS23	ENSG00000186468
					RPS25	ENSG00000118181
					RPS26	ENSG00000197728
					RPS27A	ENSG00000143947
					RPS3	ENSG00000149273
					RPS3A	ENSG00000145425
					RPS6	ENSG00000137154
					RPS6KA6	ENSG00000072133
					RPS7	ENSG00000171863
					RPS9	ENSG00000170889
					RREB1	ENSG00000124782
					RRN3	ENSG00000085721
					RRP1	ENSG00000160214
					RRP12	ENSG00000052749
					RRP15	ENSG00000067533
					RRP1B	ENSG00000160208
					RRP36	ENSG00000124541
					RRP8	ENSG00000132275
					RRP9	ENSG00000114767
					RRS1	ENSG00000179041
					RSL1D1	ENSG00000171490
					RSL24D1	ENSG00000137876
					RSPH4A	ENSG00000111834
					RTF1	ENSG00000137815
					S100A16	ENSG00000188643
					S100A3	ENSG00000188015
					SAP30L	ENSG00000164576
					SAPCD2	ENSG00000186193
					SBDS	ENSG00000126524
					SCAF11	ENSG00000139218
					SCNM1	ENSG00000163156
					SDAD1	ENSG00000198301
					SDR9C7	ENSG00000170426
					SELENBP1	ENSG00000143416
					SENP3	ENSG00000161956
					SENP5	ENSG00000119231
					SEPT2	ENSG00000168385
					SEPT7	ENSG00000122545
					SERTAD3	ENSG00000167565
					SETD4	ENSG00000185917
					SETD7	ENSG00000145391
					SETX	ENSG00000107290
					SF3B3	ENSG00000189091
					SIN3A	ENSG00000169375
					SIRT1	ENSG00000096717
					SIRT7	ENSG00000187531
					SIX1	ENSG00000126778
					SKIV2L2	ENSG00000039123
					SKP2	ENSG00000145604
					SLC14A1	ENSG00000141469
					SLC25A3	ENSG00000075415
					SLC29A2	ENSG00000174669
					SLC30A5	ENSG00000145740
					SMAD7	ENSG00000101665
					SMARCA4	ENSG00000127616
					SMARCA5	ENSG00000153147
					SMARCB1	ENSG00000099956
					SMC2	ENSG00000136824
					SMG6	ENSG00000070366
					SMUG1	ENSG00000123415
					SNAPC1	ENSG00000023608
					SNAPC5	ENSG00000174446
					SNAPIN	ENSG00000143553
					SNRPA	ENSG00000077312
					SNRPB2	ENSG00000125870
					SNU13	ENSG00000100138
					SNX15	ENSG00000110025
					SP110	ENSG00000135899
					SP140	ENSG00000079263
					SPATA2	ENSG00000158480
					SPATA24	ENSG00000170469
					SPATS2L	ENSG00000196141
					SPC24	ENSG00000161888
					SPG11	ENSG00000104133
					SPIN1	ENSG00000106723
					SPRN	ENSG00000203772
					SPTBN1	ENSG00000115306
					SPTY2D1	ENSG00000179119
					SRP19	ENSG00000153037
					SRP54	ENSG00000100883
					SRP68	ENSG00000167881
					SRP72	ENSG00000174780
					SRPK2	ENSG00000135250
					SRSF5	ENSG00000100650
					SRSF9	ENSG00000111786
					SSRP1	ENSG00000149136
					STAG2	ENSG00000101972
					STAT1	ENSG00000115415
					STAU2	ENSG00000040341
					STK24	ENSG00000102572
					STK35	ENSG00000125834
					STON2	ENSG00000140022
					STOX1	ENSG00000165730
					SUB1	ENSG00000113387
					SUMO1	ENSG00000116030
					SURF2	ENSG00000148291
					SURF6	ENSG00000148296
					SUZ12	ENSG00000178691
					TACC2	ENSG00000138162
					TAF13	ENSG00000197780
					TAF4B	ENSG00000141384
					TAOK2	ENSG00000149930
					TBCA	ENSG00000171530
					TBL3	ENSG00000183751
					TCEA1	ENSG00000187735
					TCERG1	ENSG00000113649
					TCOF1	ENSG00000070814
					TDP2	ENSG00000111802
					TERF1	ENSG00000147601
					TERT	ENSG00000164362
					TEX10	ENSG00000136891
					TFIP11	ENSG00000100109
					TFPT	ENSG00000105619
					TGS1	ENSG00000137574
					THAP1	ENSG00000131931
					THAP2	ENSG00000173451
					THUMPD3	ENSG00000134077
					THYN1	ENSG00000151500
					TIMELESS	ENSG00000111602
					TIMM13	ENSG00000099800
					TLE1	ENSG00000196781
					TMA16	ENSG00000198498
					TMUB1	ENSG00000164897
					TMX1	ENSG00000139921
					TNFAIP1	ENSG00000109079
					TNP2	ENSG00000178279
					TOE1	ENSG00000132773
					TOP1	ENSG00000198900
					TOP2A	ENSG00000131747
					TP53	ENSG00000141510
					TRA2A	ENSG00000164548
					TRAF6	ENSG00000175104
					TRAIP	ENSG00000183763
					TRIM41	ENSG00000146063
					TRIM68	ENSG00000167333
					TRMT10A	ENSG00000145331
					TSEN15	ENSG00000198860
					TSEN2	ENSG00000154743
					TSEN34	ENSG00000170892
					TSEN54	ENSG00000182173
					TSG101	ENSG00000074319
					TSPYL1	ENSG00000189241
					TSPYL2	ENSG00000184205
					TSR1	ENSG00000167721
					TTC3	ENSG00000182670
					TTF1	ENSG00000125482
					TULP3	ENSG00000078246
					TUT1	ENSG00000149016
					TWISTNB	ENSG00000105849
					TXN2	ENSG00000100348
					TXNDC2	ENSG00000168454
					TYMS	ENSG00000176890
					UBD	ENSG00000213886
					UBE2N	ENSG00000177889
					UBLCP1	ENSG00000164332
					UBTF	ENSG00000108312
					UPF3B	ENSG00000125351
					URB1	ENSG00000142207
					URB2	ENSG00000135763
					USO1	ENSG00000138768
					USP17L24	ENSG00000232264
					USP17L25	ENSG00000230430
					USP17L26	ENSG00000229579
					USP17L27	ENSG00000235780
					USP17L28	ENSG00000231051
					USP17L29	ENSG00000231637
					USP17L30	ENSG00000228856
					USP28	ENSG00000048028
					USP36	ENSG00000055483
					USP44	ENSG00000136014
					UTP11	ENSG00000183520
					UTP14A	ENSG00000156697
					UTP14C	ENSG00000253797
					UTP15	ENSG00000164338
					UTP18	ENSG00000011260
					UTP20	ENSG00000120800
					UTP23	ENSG00000147679
					UTP3	ENSG00000132467
					UTP4	ENSG00000141076
					UTP6	ENSG00000108651
					VCX	ENSG00000182583
					VCX2	ENSG00000177504
					VCX3A	ENSG00000169059
					VCX3B	ENSG00000205642
					VCY	ENSG00000129864
					VCY1B	ENSG00000129862
					VEZF1	ENSG00000136451
					VMP1	ENSG00000062716
					VPS25	ENSG00000131475
					VRK1	ENSG00000100749
					WBSCR22	ENSG00000071462
					WDR12	ENSG00000138442
					WDR3	ENSG00000065183
					WDR33	ENSG00000136709
					WDR36	ENSG00000134987
					WDR43	ENSG00000163811
					WDR46	ENSG00000227057
					WDR55	ENSG00000120314
					WDR74	ENSG00000133316
					WDR75	ENSG00000115368
					WEE1	ENSG00000166483
					WRN	ENSG00000165392
					WT1	ENSG00000184937
					XPC	ENSG00000154767
					XPO1	ENSG00000082898
					XPO6	ENSG00000169180
					XRCC5	ENSG00000079246
					XRCC6	ENSG00000196419
					XRN2	ENSG00000088930
					YBX2	ENSG00000006047
					YPEL2	ENSG00000175155
					YPEL3	ENSG00000090238
					YPEL4	ENSG00000166793
					ZBED6	ENSG00000257315
					ZBTB16	ENSG00000109906
					ZBTB33	ENSG00000177485
					ZC3H14	ENSG00000100722
					ZC3H15	ENSG00000065548
					ZCCHC11	ENSG00000134744
					ZCCHC17	ENSG00000121766
					ZCCHC7	ENSG00000147905
					ZCCHC9	ENSG00000131732
					ZDHHC7	ENSG00000153786
					ZFHX3	ENSG00000140836
					ZMAT3	ENSG00000172667
					ZNF106	ENSG00000103994
					ZNF146	ENSG00000167635
					ZNF207	ENSG00000010244
					ZNF274	ENSG00000171606
					ZNF330	ENSG00000109445
					ZNF346	ENSG00000113761
					ZNF385A	ENSG00000161642
					ZNF415	ENSG00000170954
					ZNF506	ENSG00000081665
					ZNF554	ENSG00000172006
					ZNF593	ENSG00000142684
					ZNF622	ENSG00000173545
					ZNF655	ENSG00000197343
					ZNF750	ENSG00000141579
					ZNF771	ENSG00000179965
					ZPR1	ENSG00000109917
					ZZZ3	ENSG00000036549
