# Supplementary material for: Ribosomal DNA copy number amplification and loss in human cancers is linked to tumor genetic context, nucleolus activity, and proliferation
Source: PLoS Genet. 2017 Sep 7;13(9):e1006994. doi: 10.1371/journal.pgen.1006994 (PMC5605086; doi:10.1371/journal.pgen.1006994)
Supplement: S8 Table — (XLSX) [file pgen.1006994.s018.xlsx]

## Sheet: Sheet1
S8 Table. Pan-cancer association of rDNA CN with somatic mutations and PRI.
# Coeff*: ANOVA coefficients of 45S CN (or 5S CN, or ratio of 5S/45S) for patients with non-silent mutation(s), or PRI, compared to patients without
# P*: P values from ANOVA
	45S					5S					5S / 45S
Gene	Coef_fmutant	P_mutant	Coeff_PRI	P_PRI		Coef_fmutant	P_mutant	Coeff_PRI	P_PRI		Coef_fmutant	P_mutant	Coeff_PRI	P_PRI		Tcount	Ncount
DDX42	-3.84338	0.854513	-5.05411	0.154106		-5.87422	0.455629	2.0967	0.115492		-0.0166972	0.71523	0.0298706	0.000123402		18	650
USP15	122.559	1.00076e-05	-5.86452	0.0938313		14.9105	0.155365	1.99978	0.133363		-0.0496571	0.415766	0.0302046	0.000105305		10	658
RBM6	5.21232	0.821083	-5.06359	0.153366		-4.71954	0.585707	2.10818	0.113619		-0.0393362	0.43433	0.0299563	0.000117536		15	653
NBEAL1	31.6012	0.25804	-5.03942	0.154917		-5.85227	0.577332	2.09602	0.115679		-0.0753976	0.216462	0.0298436	0.00012312		10	658
DPYS	12.3144	0.527626	-5.06047	0.153477		16.3422	0.0254233	2.0885	0.115695		0.0520777	0.221008	0.0298438	0.000123146		21	647
DDX26B	13.5205	0.628308	-5.05238	0.154183		1.86647	0.858833	2.09859	0.115309		-0.0350682	0.56524	0.0298744	0.000122872		10	658
BPTF	-14.3676	0.390858	-4.96946	0.161046		2.36166	0.707428	2.0848	0.117821		0.040662	0.26598	0.0296396	0.000138048		29	639
AHDC1	-20.6646	0.365994	-4.96253	0.161612		-5.11548	0.551497	2.12089	0.111557		0.0227669	0.648371	0.0297762	0.000130252		15	653
IRX2	-26.7595	0.338183	-4.91579	0.165738		-13.227	0.207542	2.1663	0.103934		-0.0053274	0.930437	0.0299031	0.000123065		10	658
HERC5	-28.8212	0.281651	-4.85085	0.171564		-5.81445	0.563323	2.13928	0.108852		0.00177369	0.975804	0.0298633	0.000126769		11	657
OR6Y1	-6.70631	0.777553	-5.01315	0.157778		18.0083	0.0431563	1.99173	0.134095		0.0760325	0.142097	0.0294249	0.000153462		14	654
TGS1	3.85874	0.890399	-5.09191	0.152357		26.2758	0.0123019	1.83302	0.168225		0.130104	0.0330509	0.0285612	0.000239417		10	658
FOXI1	-18.036	0.418326	-5.28735	0.137123		9.80008	0.24169	2.2259	0.0956628		0.11155	0.0216503	0.0313257	5.66564e-05		16	652
ZNF347	-23.8339	0.282593	-4.9394	0.163485		-7.05521	0.39731	2.13212	0.109597		0.0256047	0.597161	0.0297538	0.000131748		16	652
CASP5	-4.48959	0.844986	-5.05554	0.153991		1.59347	0.853464	2.09945	0.115162		-0.0115077	0.818465	0.029869	0.000123628		15	653
PGBD2	4.14166	0.882196	-5.04567	0.154836		4.11265	0.695306	2.10571	0.114083		-0.00540822	0.929385	0.0298663	0.000124038		10	658
KIAA1217	8.09124	0.68678	-5.1778	0.145778		-10.8019	0.151631	2.26524	0.0899397		-0.0626557	0.152419	0.0308428	7.69924e-05		20	648
DBH	-51.9227	0.0635591	-4.63018	0.191392		-0.564309	0.957256	2.10311	0.115286		0.28619	2.39794e-06	0.0275457	0.000323951		10	658
ZFYVE16	22.7645	0.393651	-5.09862	0.150348		8.59238	0.391474	2.08127	0.118182		-0.0293201	0.614914	0.0299346	0.000119416		11	657
LRRC4C	-19.0516	0.255523	-5.01477	0.156954		-7.87967	0.21064	2.11429	0.112217		-0.0081886	0.82298	0.0298922	0.000122233		29	639
VPS8	20.6666	0.351017	-4.96733	0.161165		11.5314	0.165875	2.14627	0.106908		-0.00721206	0.88155	0.0298459	0.000125798		16	652
USP28	-8.55791	0.676838	-4.9456	0.164192		17.1883	0.0256114	1.88297	0.157123		0.133481	0.0028167	0.0282019	0.000271077		19	649
LCTL	6.32484	0.821325	-5.07085	0.152845		8.89708	0.397683	2.07328	0.119652		0.105652	0.0836926	0.0295761	0.0001395		10	658
CYP4F8	-43.2189	0.0521231	-5.02822	0.155055		-13.4764	0.107158	2.10622	0.113297		0.0300468	0.536859	0.0298586	0.000123819		16	652
POMGNT1	9.55587	0.721014	-5.04871	0.154518		-1.83629	0.855083	2.09771	0.115462		-0.0525497	0.368332	0.0298527	0.000123578		11	657
HDAC7	19.4896	0.485305	-5.1675	0.145381		3.55929	0.734511	2.07759	0.119358		-0.0101658	0.867637	0.0299355	0.000121469		10	658
RORB	55.0382	0.0392812	-5.02225	0.155398		8.11107	0.419436	2.10304	0.114375		-0.0717493	0.218943	0.0298358	0.000123648		11	657
PARK2	6.6568	0.728321	-5.14236	0.148089		0.614479	0.931993	2.09026	0.117726		0.000547591	0.989559	0.0298684	0.00012886		22	646
TAF2	-2.6686	0.910606	-5.02617	0.157332		3.26332	0.714783	2.06581	0.121899		0.0166641	0.748137	0.0297087	0.000138908		14	654
OR4A47	-5.0456	0.831451	-5.02589	0.156676		12.0742	0.174922	2.03384	0.126665		0.0687872	0.183594	0.0295073	0.000147445		14	654
OR6K2	-16.6808	0.372989	-4.93967	0.163661		3.76597	0.59249	2.07295	0.119977		0.0701997	0.0857109	0.0293992	0.000153753		23	645
GTF2A1L	3.18652	0.884358	-5.05993	0.153675		13.1116	0.110845	2.06968	0.119725		0.0391311	0.413241	0.0297897	0.00012805		17	651
FMO3	-19.5866	0.411988	-4.92018	0.165534		-14.0525	0.116957	2.19375	0.0994859		-0.00906046	0.862052	0.0299372	0.000121304		14	654
KRTAP13-2	-23.725	0.373081	-4.88723	0.168484		0.156197	0.987551	2.09742	0.116019		0.0291233	0.616622	0.0296724	0.000139404		11	657
PDE3A	-37.3219	0.0303657	-4.54893	0.198908		-13.4581	0.0377235	2.28025	0.0867747		0.0320771	0.394761	0.0294426	0.000157803		27	641
VPS13A	8.04843	0.58636	-5.14589	0.147163		-6.04458	0.276589	2.16834	0.103834		-0.061339	0.0572295	0.0305843	8.29524e-05		38	630
OR51G2	-30.9636	0.248157	-4.89134	0.1677		-10.5046	0.297097	2.15333	0.106136		-0.0210421	0.719404	0.0299856	0.000117683		11	657
DHX30	36.9441	0.135063	-5.40764	0.127552		5.39978	0.561277	2.04667	0.125324		-0.0448675	0.406133	0.0303066	0.00010121		13	655
TRIM39	-12.1205	0.635815	-5.03537	0.155598		8.63413	0.369153	2.08602	0.117304		0.062458	0.263556	0.0297854	0.000127396		12	656
HK3	-2.19587	0.91447	-5.04425	0.155022		-3.97177	0.605087	2.11418	0.112665		-0.0161915	0.716822	0.0299396	0.000119545		19	649
OR5K2	-13.2192	0.591046	-5.01245	0.157537		-9.00523	0.329818	2.12608	0.110463		0.0128175	0.81143	0.0298365	0.000126144		13	655
DICER1	-36.9103	0.0774177	-5.22545	0.139864		-11.8836	0.130347	2.04297	0.124747		0.0205159	0.653418	0.0299717	0.000117701		18	650
PLCL1	5.45851	0.748683	-5.06568	0.153171		6.59202	0.302937	2.0831	0.117748		0.0135717	0.715252	0.029844	0.000125229		28	640
SIPA1L2	-19.7066	0.187056	-4.96908	0.160669		-8.64704	0.123269	2.1353	0.108525		-0.00440388	0.892659	0.0298945	0.00012235		37	631
TMTC2	-21.2617	0.445681	-5.1214	0.148665		-17.4561	0.0953365	2.04229	0.124709		-0.0471686	0.438427	0.0297238	0.000133051		10	658
MKL2	-10.5513	0.668705	-4.95947	0.162701		-10.7566	0.245384	2.19378	0.100054		-0.0481086	0.371439	0.0303018	0.000100773		13	655
IL18RAP	3.78234	0.864697	-5.06712	0.153164		11.8208	0.156056	2.05413	0.122744		0.0628181	0.194666	0.0296399	0.000137108		16	652
OR11H4	70.0861	0.0117668	-5.14933	0.144604		14.969	0.152814	2.07792	0.118387		-0.0617501	0.310387	0.0299607	0.000116636		10	658
EIF4G3	11.2183	0.525205	-5.14972	0.146734		1.7948	0.786767	2.08303	0.118352		-0.0414741	0.281911	0.0302336	0.000102396		26	642
CASS4	-6.49561	0.741212	-5.06383	0.15331		8.25136	0.263971	2.11238	0.112628		0.0251132	0.558684	0.029918	0.000120194		21	647
ROCK1	-36.328	0.0558319	-4.86848	0.168768		-6.72336	0.346698	2.13265	0.109438		0.0483637	0.244037	0.0296302	0.000138509		22	646
DCDC1	-4.15355	0.769881	-5.01021	0.158044		10.4051	0.0507925	1.99153	0.134238		0.0513514	0.0973163	0.0293478	0.000158702		41	627
PAPOLG	-4.58746	0.864117	-5.01883	0.157652		3.4039	0.735372	2.07322	0.120322		-0.00918829	0.875259	0.029944	0.000121888		11	657
PLXND1	-13.1791	0.530139	-4.99773	0.158759		-2.20919	0.77943	2.10777	0.113828		0.0228908	0.617527	0.0297799	0.000129759		18	650
NVL	-9.45665	0.680244	-5.0032	0.158488		-6.99887	0.416802	2.13531	0.109131		-0.0148429	0.767045	0.0299538	0.000119323		15	653
OR4C15	4.64207	0.78312	-5.10192	0.150753		8.08978	0.201428	2.01311	0.130872		0.0758149	0.0391976	0.0290754	0.000180362		29	639
DMRTB1	-8.48017	0.739855	-5.03143	0.156004		1.21687	0.899088	2.09543	0.11592		0.0120469	0.828969	0.0298453	0.000125477		12	656
COL6A3	-2.35097	0.838216	-5.03263	0.156021		3.64311	0.399605	2.06708	0.120816		0.0101893	0.685266	0.0297878	0.000129528		66	602
ASB15	3.0619	0.904736	-5.06845	0.153223		3.79866	0.692689	2.07924	0.118905		0.00409343	0.941587	0.029855	0.000125882		12	656
ABL1	-41.9962	0.133163	-4.97974	0.159584		7.46687	0.477583	2.08551	0.117492		0.0986763	0.106045	0.0297038	0.000130867		10	658
CEP290	28.126	0.271672	-5.30644	0.135075		0.562299	0.953379	2.09345	0.11698		-0.0646168	0.247431	0.0304582	9.25685e-05		12	656
ZNF677	-9.52857	0.709187	-5.01634	0.157327		8.3154	0.386242	2.0666	0.120886		0.0336355	0.546526	0.0297467	0.00013198		12	656
ART1	2.78827	0.921466	-5.08164	0.153265		5.5488	0.601504	2.04136	0.12675		-0.00129454	0.983276	0.0298891	0.000128942		10	658
FILIP1L	-21.2713	0.388478	-4.95423	0.16239		-0.316588	0.972756	2.09998	0.115265		0.0170884	0.751086	0.0297965	0.000129302		13	655
ABCC11	-21.7424	0.223418	-4.87392	0.169203		-4.64143	0.489259	2.13673	0.109045		0.00663355	0.864992	0.0298212	0.000128442		25	643
GAD1	2.35895	0.915378	-5.05018	0.154443		-6.42242	0.441211	2.09107	0.116469		-0.0216225	0.655534	0.0298507	0.000124631		16	652
SAMD9	-24.6305	0.139764	-5.0025	0.157692		-3.98073	0.525573	2.10666	0.113834		0.0380027	0.296942	0.029798	0.000126791		29	639
GRK5	-7.05102	0.792072	-5.07396	0.152589		9.27871	0.355692	2.12621	0.110478		0.0586511	0.315078	0.0300508	0.000111661		11	657
SIGLEC10	-30.3551	0.187268	-5.09302	0.150452		7.22791	0.403489	2.10806	0.11351		0.137259	0.00620363	0.0300571	0.000102669		15	653
MYH7B	-15.9186	0.459389	-5.01724	0.157005		-7.86476	0.330532	2.11614	0.112089		-0.0182911	0.697071	0.0299168	0.00012063		17	651
PLEKHO1	10.1913	0.702544	-5.11408	0.149664		-14.1146	0.158924	2.18323	0.101231		-0.100718	0.0835738	0.0304803	8.81142e-05		11	657
MAGEB6	5.35332	0.848782	-5.031	0.156211		0.834055	0.936979	2.10193	0.114929		-8.49883e-05	0.998894	0.0298754	0.00012429		10	658
MMP9	65.5182	0.00555114	-5.26298	0.13563		21.6907	0.0146058	2.02897	0.126233		-0.0242314	0.639504	0.0299535	0.000118514		14	654
CPB1	-0.933922	0.967582	-5.05568	0.154063		9.24341	0.284137	2.12589	0.110428		0.0207908	0.678595	0.0299373	0.000119492		15	653
EPRS	-5.78576	0.751572	-5.05368	0.15412		1.90814	0.781106	2.09877	0.115265		0.0415828	0.297236	0.0298812	0.000121355		24	644
GPNMB	-0.762646	0.977187	-5.05094	0.154452		-8.981	0.369951	2.12181	0.111206		-0.0718488	0.217009	0.0300622	0.000110218		11	657
FNDC7	0.453732	0.987033	-5.05016	0.154907		2.32803	0.824356	2.11264	0.113304		-0.0283688	0.641641	0.0297036	0.000136748		10	658
C6orf10	-23.1284	0.328752	-5.04719	0.154382		-5.88153	0.508681	2.09997	0.114959		0.0157656	0.760528	0.0298719	0.000123379		14	654
PLOD1	-9.85812	0.701397	-5.09988	0.150624		-5.62843	0.560083	2.0717	0.120167		0.00373409	0.94697	0.0298936	0.000123258		12	656
DOCK11	10.4387	0.590831	-5.04238	0.154988		-6.32461	0.385867	2.09213	0.116236		-0.0323575	0.445275	0.0298431	0.000124539		21	647
ZNF99	-9.43612	0.481187	-5.05708	0.15372		6.27626	0.212216	2.10129	0.114425		0.0518135	0.0762038	0.0298986	0.000117389		46	622
RAPGEF6	-19.6473	0.33522	-4.9479	0.162847		3.96716	0.604625	2.07731	0.119143		0.0666172	0.134355	0.0295197	0.000145346		19	649
CHRM2	-31.4228	0.0705413	-4.55999	0.198659		-6.53794	0.317018	2.20108	0.0993798		0.0571234	0.132314	0.0289797	0.000198406		27	641
MYO9A	-23.4317	0.211197	-4.44799	0.213356		6.41789	0.362188	1.93283	0.150396		0.135265	0.00090897	0.0263837	0.000694179		23	645
CDH9	4.16356	0.768464	-5.09868	0.150887		1.87006	0.724894	2.07796	0.119248		-0.00834811	0.786913	0.0299675	0.000119203		42	626
MAP3K5	-29.1348	0.219045	-4.72702	0.18324		-8.59093	0.334854	2.19461	0.100338		0.0113073	0.827168	0.0297493	0.000137261		14	654
ITSN1	-3.02078	0.868778	-5.01569	0.158095		3.94243	0.566001	2.04993	0.124643		0.0566455	0.155637	0.0291776	0.000177565		24	644
WDR90	7.7794	0.705641	-5.15248	0.147338		4.18537	0.588573	2.04495	0.125849		0.00931728	0.835873	0.0297565	0.000136684		19	649
GPLD1	-10.6412	0.622851	-4.88964	0.169726		-7.66716	0.345483	2.21616	0.097589		-0.0260094	0.581946	0.0302748	0.000106904		17	651
VPS13C	6.75553	0.632958	-5.03756	0.155412		12.5562	0.0179167	2.12705	0.108985		0.0606677	0.049198	0.0300136	0.000109681		41	627
SRCIN1	-7.92282	0.731194	-5.01317	0.157658		-2.14362	0.80461	2.10927	0.113657		0.0346913	0.490826	0.0297017	0.000135208		15	653
COL25A1	-10.3308	0.592294	-5.00667	0.158045		7.09723	0.327364	2.06675	0.120769		0.0567549	0.177612	0.0296217	0.000138222		22	646
BTN3A3	-8.71902	0.722452	-5.07145	0.152715		-5.95529	0.51843	2.08586	0.11746		-0.0218391	0.68368	0.0298293	0.000126224		13	655
ADAM29	18.6632	0.347079	-4.98968	0.159222		-1.24128	0.867847	2.09431	0.116117		-0.0341447	0.430841	0.0297601	0.000130273		20	648
MASP1	-20.6897	0.311091	-5.04639	0.154425		-5.0422	0.511254	2.10011	0.114937		0.0297763	0.504457	0.0298664	0.00012322		19	649
SIX3	10.0603	0.720685	-5.17858	0.146166		1.72651	0.870275	2.07695	0.12091		-0.0045769	0.940618	0.0299329	0.000129057		10	658
ADAMTS2	-3.85302	0.824274	-5.05178	0.154291		6.52344	0.316836	2.09658	0.115389		0.0483317	0.201814	0.0298615	0.000121829		27	641
CRNN	-21.4092	0.384308	-4.92275	0.165223		-6.01985	0.515045	2.13512	0.109337		-0.00166736	0.975253	0.0298859	0.000124316		13	655
KIF16B	-26.9584	0.147013	-4.98395	0.159278		-6.3851	0.360855	2.11485	0.112337		0.00512846	0.899539	0.0298627	0.000124251		23	645
SLC4A11	-12.2515	0.645285	-5.0178	0.157121		6.53332	0.513496	2.07979	0.118571		0.140589	0.0153349	0.0294728	0.000142273		11	657
SLC13A3	-19.9839	0.416091	-5.0635	0.15315		-7.39475	0.423179	2.0946	0.115834		-0.00925616	0.863073	0.0298709	0.000123544		13	655
FAM65C	-10.0059	0.708223	-4.95734	0.163187		8.50557	0.397044	2.01727	0.130856		0.0933933	0.109323	0.0289837	0.000196299		11	657
2017-03-01	-33.7814	0.193292	-4.71183	0.184562		1.05069	0.914295	2.08791	0.118175		0.0535847	0.344784	0.0293347	0.00016782		12	656
NYNRIN	-16.7291	0.436742	-4.96331	0.161669		-1.2292	0.879141	2.1051	0.11438		0.0137419	0.769894	0.0298022	0.00012896		17	651
RPS6KA6	-18.599	0.41742	-4.9413	0.163612		-5.72725	0.506334	2.13289	0.109653		0.0185995	0.710404	0.0297642	0.000131889		15	653
SF3B1	-11.7692	0.586025	-5.02292	0.156627		1.65279	0.838712	2.0943	0.116093		0.0393169	0.404651	0.0297755	0.000129008		17	651
XKR6	22.1317	0.42993	-4.92116	0.165494		10.1641	0.334582	2.15903	0.105372		0.0122564	0.841368	0.0299487	0.000120691		10	658
NUP160	22.5466	0.323985	-5.14238	0.146895		8.98283	0.295594	2.06287	0.121439		-0.0178207	0.72116	0.0299465	0.000119254		15	653
PIWIL1	-40.5251	0.0372458	-5.02152	0.155429		-7.81819	0.285379	2.10457	0.113977		0.0452922	0.286912	0.0298407	0.000123881		21	647
MNDA	-14.4926	0.489733	-5.04412	0.154784		-9.7732	0.214876	2.10444	0.113889		0.00545813	0.905182	0.0298725	0.000123465		18	650
HCFC1	-5.71391	0.760298	-4.96593	0.162742		-5.82153	0.407952	2.18714	0.101709		-0.0327083	0.423715	0.0303737	9.93185e-05		23	645
AHCTF1	18.7764	0.384019	-5.24895	0.139444		18.6024	0.0214817	1.9043	0.152135		0.130099	0.00561237	0.0285175	0.000232676		17	651
VEPH1	2.84148	0.895149	-5.03735	0.155707		-0.572533	0.943654	2.09538	0.116074		-0.0174852	0.710317	0.02978	0.000130417		17	651
PDPR	39.6274	0.0597209	-5.17268	0.143684		10.8264	0.171229	2.06579	0.120633		-0.0533121	0.246408	0.0300369	0.000111868		18	650
OTOP3	-26.9565	0.295071	-4.71253	0.185336		-5.47293	0.571637	2.16762	0.105225		0.0626187	0.265284	0.0290851	0.000193775		12	656
OR4Q3	26.2934	0.181355	-5.4603	0.124564		14.6409	0.0474232	1.87167	0.160397		0.0290761	0.498677	0.0294253	0.000163385		21	647
FZD3	-5.35376	0.84814	-5.03307	0.156		2.45752	0.81502	2.0894	0.117055		0.0104796	0.863702	0.0298369	0.000126553		10	658
MYLK	6.37817	0.716404	-5.10859	0.15007		-0.555756	0.932863	2.10337	0.11483		-0.0315957	0.40976	0.0301516	0.000107509		26	642
USH1C	-0.21643	0.991331	-5.05083	0.154985		10.3538	0.166208	1.99884	0.133613		0.110978	0.0105292	0.0288074	0.000201976		20	648
MUC2	4.71978	0.788895	-5.06873	0.152964		-2.22753	0.736617	2.10598	0.114064		-0.0283383	0.461505	0.0299707	0.000116847		26	642
RNF43	18.5393	0.402958	-5.33111	0.134304		5.69368	0.49424	2.01308	0.132424		-0.0293801	0.5439	0.0303166	0.000104555		17	651
PLCH1	-30.854	0.120604	-5.2202	0.140507		-2.89296	0.698725	2.08283	0.118196		0.0517512	0.23329	0.0301563	0.000105512		20	648
KCNF1	15.9442	0.516966	-5.04545	0.154692		3.97946	0.666872	2.10038	0.114959		-0.025478	0.635351	0.0298638	0.000123708		13	655
TEX13A	-13.9568	0.557499	-4.97333	0.160993		-8.15754	0.361425	2.14503	0.107539		-0.00651053	0.90029	0.0299129	0.000122272		14	654
NFATC4	27.9789	0.229214	-5.10836	0.149338		11.1035	0.204044	2.07651	0.118766		-0.024598	0.628455	0.0299245	0.000120015		15	653
EPHB3	14.6172	0.569619	-5.22569	0.141988		-6.14849	0.524378	2.17119	0.104448		-0.0710537	0.205347	0.0307156	8.261e-05		12	656
MYO18A	-0.679748	0.972073	-5.05389	0.154146		6.31346	0.386664	2.10757	0.113578		0.0371713	0.380481	0.0299291	0.000118879		21	647
FAM120C	0.934992	0.972257	-5.04756	0.155038		13.3402	0.186324	2.17497	0.102562		0.00700402	0.905029	0.0299159	0.000122484		11	657
APLP1	6.7542	0.808599	-5.04958	0.15447		-5.28958	0.613588	2.0959	0.115716		-0.0644285	0.289753	0.0298439	0.000123691		10	658
KRT72	-23.0801	0.365981	-5.06542	0.152946		0.0105476	0.999123	2.09852	0.115332		0.0571823	0.304958	0.0299068	0.000119822		12	656
HGF	44.127	0.00317669	-5.34045	0.129741		22.0254	8.52323e-05	1.955	0.137848		0.0972129	0.00291426	0.0292423	0.000155165		37	631
OR5H14	-23.6481	0.354869	-5.09589	0.150515		-9.25622	0.33511	2.08169	0.118042		0.0145865	0.79388	0.0299023	0.000121646		12	656
HEG1	-8.96603	0.660982	-5.05395	0.154069		0.0732674	0.99239	2.09852	0.115328		0.0474452	0.287688	0.0298812	0.000121294		19	649
UVRAG	16.4212	0.541266	-5.0582	0.153668		1.29608	0.897899	2.0981	0.115399		-0.0325499	0.579197	0.0298862	0.000122159		11	657
ZNF648	-40.6523	0.0531893	-4.55076	0.199287		3.14347	0.691097	2.05969	0.12316		0.128319	0.00512217	0.0282907	0.000262584		18	650
ATP13A3	-3.18408	0.889945	-5.02579	0.157059		-8.037	0.352412	2.16697	0.104261		-0.0575657	0.251677	0.0303661	9.62726e-05		15	653
NCOA2	-9.99152	0.572871	-5.01782	0.157055		-6.06579	0.362175	2.11982	0.11152		0.0166302	0.667365	0.0298173	0.000127071		26	642
JMJD1C	-17.0701	0.299388	-4.76207	0.180302		-0.163521	0.9789	2.1013	0.115982		0.0328126	0.360988	0.0293167	0.000170451		30	638
TBX3	-12.59	0.595513	-4.99254	0.159313		-3.74751	0.674081	2.11649	0.112391		0.00304519	0.953112	0.0298612	0.000125183		14	654
SYNM	-28.6915	0.225564	-4.89314	0.167463		-9.45962	0.28764	2.15119	0.106441		0.0184368	0.721496	0.0297731	0.000131175		14	654
UXS1	-17.6211	0.493307	-5.06678	0.152949		-3.21108	0.739723	2.09599	0.115743		0.0360927	0.520476	0.0299042	0.000120905		12	656
SCN7A	7.35763	0.698918	-5.08307	0.151826		3.07681	0.66683	2.08591	0.117564		0.0142683	0.731215	0.0298173	0.000127345		22	646
BRIP1	22.4963	0.259586	-5.19134	0.14311		3.85768	0.607009	2.07478	0.119641		-0.0429616	0.324185	0.0301401	0.000107212		20	648
ZNF606	-11.3798	0.656238	-5.06794	0.152951		3.81398	0.691328	2.10355	0.114435		0.0951366	0.0880112	0.0300014	0.000111658		12	656
FLG2	-26.804	0.023478	-5.17735	0.142826		-1.32916	0.765363	2.09234	0.11642		0.0555923	0.031432	0.0301339	0.000102187		62	606
PLXNA4	-0.490949	0.969389	-5.04603	0.155301		9.99597	0.0372493	1.95832	0.140856		0.0452496	0.104919	0.0292411	0.000168888		52	616
NT5C2	-4.46848	0.867449	-5.03057	0.156326		-8.86508	0.378024	2.14285	0.107904		-0.024932	0.669742	0.0300005	0.000116584		11	657
HUWE1	10.6291	0.405762	-5.04292	0.154815		9.82143	0.040623	2.10775	0.1126		0.0155725	0.577014	0.0298904	0.000121896		51	617
KCNQ3	-18.7163	0.420316	-4.93794	0.163924		-1.90146	0.827539	2.1102	0.113602		0.0109453	0.829156	0.0298085	0.000129154		15	653
TULP4	-24.4777	0.244886	-4.94689	0.162738		-6.89714	0.383259	2.12839	0.110166		0.0130858	0.775973	0.0298191	0.000127457		18	650
SEZ6L	-45.345	0.0272258	-4.96374	0.160085		-8.85941	0.251471	2.11594	0.112013		0.0695377	0.121273	0.029739	0.000128767		19	649
CADM2	7.72054	0.712995	-5.14219	0.147979		5.81503	0.460812	2.03127	0.128164		0.0489655	0.285147	0.0293096	0.000168511		18	650
SYBU	-28.074	0.316568	-4.86509	0.17036		-13.7498	0.191581	2.19051	0.100301		-0.0221024	0.718104	0.0300236	0.000116499		10	658
LY9	10.4123	0.67173	-5.03345	0.155782		26.9132	0.00344861	2.14883	0.104654		0.109024	0.0418299	0.0300796	0.000105688		13	655
SYNE1	-7.57467	0.419396	-4.76471	0.181042		-0.447905	0.898898	2.11556	0.114225		0.011877	0.562065	0.0294239	0.000167082		107	561
EVC2	1.11496	0.948657	-5.06204	0.153798		-6.17218	0.342573	2.149	0.106895		-0.0102137	0.787037	0.0299593	0.000119408		27	641
OR2M5	-26.738	0.144973	-4.81595	0.174197		-0.179495	0.97924	2.10011	0.115437		0.063644	0.112037	0.0293117	0.000162561		24	644
GPR39	-17.292	0.537028	-4.92802	0.165202		-8.88508	0.398482	2.16269	0.105022		-0.030607	0.616805	0.0300968	0.000112396		10	658
CDK14	-24.7579	0.313202	-5.04168	0.154814		-2.351	0.798873	2.09958	0.115129		0.056547	0.291437	0.0298501	0.000123301		13	655
IPO7	-27.3849	0.326619	-5.07325	0.152272		-6.00573	0.567018	2.09406	0.116019		0.0676753	0.266856	0.029926	0.000118395		10	658
SVOPL	39.5718	0.139771	-5.3411	0.132032		9.16144	0.36312	2.0318	0.12767		-0.0166652	0.775969	0.0299971	0.000118395		11	657
CYP2C19	-29.2117	0.272738	-4.98739	0.159297		-8.61142	0.389567	2.11783	0.111877		0.0123883	0.831385	0.029848	0.000125255		11	657
SHANK1	-14.7596	0.378515	-4.76485	0.180637		2.1576	0.731937	2.05641	0.124354		0.0392578	0.283323	0.0291096	0.000191737		29	639
RASAL1	6.66282	0.772012	-5.07612	0.152411		0.821404	0.92426	2.09566	0.115916		-0.0233416	0.642008	0.0299571	0.000118345		15	653
MACROD2	31.694	0.215684	-4.88542	0.168129		9.90701	0.303075	2.15087	0.106524		-0.0431269	0.440543	0.0296479	0.000139232		12	656
NRXN1	30.2133	0.00738106	-5.30668	0.132619		14.9353	0.000412426	1.97308	0.135116		0.0489207	0.0472258	0.0294649	0.000146359		69	599
HTATSF1	-33.3382	0.174907	-5.20211	0.142065		-6.24503	0.49903	2.07057	0.120294		0.0303834	0.571461	0.0300117	0.000115298		13	655
MAP3K9	-19.1978	0.452799	-4.97929	0.160277		1.12002	0.907214	2.09422	0.11621		0.0548449	0.325897	0.0296654	0.000136665		12	656
USP6	64.4568	0.00643084	-4.75868	0.177371		18.6854	0.0357201	2.18381	0.100327		-0.000251328	0.996128	0.0298746	0.000124227		14	654
MTTP	-4.2192	0.849593	-5.05922	0.153707		-5.88482	0.481359	2.08972	0.116737		-0.0373674	0.441685	0.0298199	0.000126084		16	652
AKAP8L	8.63089	0.735664	-5.1065	0.150271		1.98782	0.836053	2.08618	0.117835		-0.00460294	0.934286	0.0299043	0.000123339		12	656
LRIT2	-44.9711	0.0833688	-3.87447	0.282081		-2.77446	0.77641	2.17122	0.109603		0.0789404	0.164107	0.0278072	0.000435252		12	656
ARHGAP25	20.1472	0.33885	-4.93776	0.163757		1.33584	0.866009	2.10615	0.114216		-0.0487611	0.289046	0.0295971	0.000141716		18	650
MEI1	4.76204	0.840828	-5.07942	0.152338		0.896796	0.919817	2.09352	0.116446		-0.0207795	0.688147	0.0299914	0.000117123		14	654
CDAN1	8.50463	0.702386	-5.02296	0.156722		-12.7554	0.126866	2.05358	0.122741		-0.0579165	0.233151	0.0296718	0.000135216		16	652
MAGI3	-14.3026	0.520585	-4.83219	0.174867		-1.18496	0.887361	2.1168	0.113878		0.0394133	0.417446	0.0292675	0.000179185		16	652
EBF1	-2.77589	0.904341	-5.046	0.154827		0.057517	0.994712	2.09837	0.115403		-0.0324817	0.519489	0.0299567	0.000117861		15	653
NFE2L2	75.2953	2.81956e-06	-5.49882	0.115096		22.6225	0.000188441	1.96454	0.136377		0.0200787	0.570488	0.0297569	0.00013132		33	635
DOCK6	-1.80949	0.946119	-5.05518	0.154046		-3.20551	0.749984	2.09451	0.116012		-0.00203495	0.972233	0.0298732	0.000123507		11	657
ENPP1	-9.20017	0.688695	-5.14139	0.147872		2.50748	0.771349	2.12263	0.111888		0.027876	0.578239	0.0301438	0.000110142		15	653
AFF2	2.91159	0.848509	-5.04959	0.154477		5.21451	0.362387	2.10447	0.11408		0.0110973	0.738799	0.0298884	0.000122318		36	632
SOX13	9.694	0.729202	-5.08829	0.151486		-12.0843	0.250504	2.14261	0.107693		-0.0782846	0.200164	0.0301614	0.000104876		10	658
MBD6	-3.33872	0.889425	-5.01428	0.15865		1.46833	0.870721	2.08152	0.11942		-0.0186975	0.721393	0.0300922	0.000115396		14	654
ZRANB3	-37.8733	0.138975	-4.81188	0.174541		4.4681	0.642466	2.07008	0.120663		0.133174	0.0170367	0.0290282	0.000181234		12	656
ZIC3	9.80431	0.725677	-5.0161	0.157375		3.10202	0.76763	2.11016	0.113463		-0.00627594	0.918074	0.0298522	0.000125605		10	658
TRIM60	-2.10736	0.934297	-5.05573	0.154001		-3.51585	0.714296	2.09383	0.116123		-0.039071	0.483848	0.0298237	0.000125994		12	656
ANKFN1	-14.7163	0.495939	-5.05516	0.153886		-8.29196	0.307089	2.09725	0.115262		-0.0185119	0.694899	0.0298729	0.00012322		17	651
DLG2	7.36489	0.658917	-5.0821	0.151862		5.26581	0.400816	2.07765	0.118851		-0.0213927	0.55705	0.0299605	0.000117803		29	639
LAMA3	-14.5459	0.377003	-4.84552	0.172495		-5.51357	0.372784	2.17713	0.102897		0.00781661	0.82793	0.0297643	0.000134955		30	638
PPFIA3	-28.0308	0.206319	-5.2896	0.135919		-8.9001	0.285615	2.02337	0.129119		0.0301025	0.53443	0.0301299	0.000109901		16	652
RP1	-35.2305	0.00466377	-4.79437	0.173902		-0.259312	0.95593	2.10042	0.115122		0.0713118	0.00874778	0.0293524	0.000149883		54	614
PCDHGB2	4.17301	0.860123	-5.05291	0.154203		4.54043	0.6098	2.09852	0.115258		0.0121373	0.814418	0.0298758	0.000123181		14	654
DNMT1	-4.27477	0.847464	-5.0857	0.152023		-0.104184	0.990045	2.09772	0.115888		-0.013558	0.779934	0.0297718	0.000132274		16	652
SNTG2	4.40429	0.847929	-5.10164	0.15132		-15.8986	0.0650728	2.27438	0.0879343		-0.0630115	0.208681	0.0305728	8.75257e-05		15	653
ADAMTS20	-8.0259	0.542879	-4.88828	0.169181		1.88633	0.703504	2.05982	0.123222		0.0544129	0.0585524	0.0287596	0.000218254		49	619
SOX7	-5.21717	0.833512	-5.01115	0.158279		-4.4694	0.631719	2.13429	0.109766		-0.0248636	0.646373	0.0300748	0.00011364		13	655
KYNU	-20.2958	0.349249	-4.73219	0.183786		-2.555	0.753869	2.13889	0.110132		0.0319991	0.499181	0.0293701	0.000170456		17	651
SIGLEC12	-39.2715	0.110274	-4.86704	0.169323		-1.51912	0.869525	2.10571	0.114279		0.137599	0.0102733	0.0292245	0.00016108		13	655
GPR116	7.69174	0.783317	-5.02663	0.156491		-0.433967	0.967061	2.09703	0.115718		0.0298793	0.624652	0.0299779	0.000117239		10	658
DENND2C	-25.8404	0.293502	-5.0533	0.153838		-6.91241	0.454602	2.09841	0.115194		0.0599176	0.264596	0.0298767	0.000121419		13	655
MTL5	-14.9581	0.558713	-4.95903	0.162322		1.45258	0.87988	2.0894	0.117284		0.00521528	0.925617	0.029843	0.000127352		12	656
CYP11B2	25.202	0.244328	-5.15588	0.145715		11.6529	0.151809	2.0509	0.123333		0.0190265	0.68742	0.029798	0.00012869		17	651
OPLAH	-6.25834	0.775151	-4.91573	0.169528		-2.7529	0.738057	2.15886	0.108414		-0.00707802	0.882383	0.0300309	0.000130906		17	651
PLEKHA7	-12.1177	0.621451	-4.99365	0.159257		-15.9948	0.0824549	2.17674	0.101827		-0.0699894	0.191245	0.0302181	0.000101988		13	655
DSG4	-16.75	0.36386	-4.94925	0.162784		6.1497	0.374913	2.06046	0.122033		0.0740357	0.0657839	0.0294176	0.000151276		24	644
PCOLCE	-7.56541	0.780672	-4.90826	0.170831		-7.49799	0.462568	2.24188	0.0959197		-0.0215357	0.716599	0.0302875	0.000117374		11	657
NUP210L	-16.6445	0.34151	-5.05713	0.153589		0.173871	0.978909	2.09856	0.115322		0.0295135	0.439912	0.0298832	0.000121931		26	642
SPG11	-1.68136	0.931241	-5.07295	0.153465		-3.50278	0.632316	2.05677	0.123466		-0.0374871	0.378162	0.029429	0.000158762		21	647
KIAA0319L	-31.9928	0.254891	-4.69009	0.187296		-8.53617	0.418891	2.19532	0.100719		-0.000470463	0.993885	0.0298811	0.0001308		10	658
HOXA1	-7.39668	0.732574	-5.0756	0.15241		7.37063	0.364664	2.12112	0.111312		0.0554075	0.240867	0.0300457	0.000111338		17	651
OR4N5	-21.447	0.334954	-4.93906	0.163632		-1.54191	0.853672	2.1067	0.114112		0.0741669	0.126553	0.029482	0.000148209		16	652
ZNF318	3.67077	0.84719	-5.06049	0.153611		-4.78093	0.504056	2.10838	0.113533		-0.0620634	0.135333	0.0300039	0.000112443		22	646
GPR139	34.0646	0.205173	-5.13783	0.146998		19.2754	0.0561882	2.05047	0.122911		-0.0144242	0.806031	0.0299117	0.000121238		11	657
LRRK2	-7.03565	0.616785	-4.97803	0.160694		-8.83158	0.0942314	2.19252	0.0995368		-0.016168	0.598432	0.0300479	0.000113937		42	626
ADCY7	-19.2428	0.402839	-4.95245	0.162576		-0.486385	0.955131	2.10105	0.115099		0.0156092	0.756021	0.0297943	0.00012956		15	653
SIGLEC1	2.83421	0.904628	-5.05676	0.153912		7.82075	0.37873	2.0879	0.116979		0.0407528	0.429995	0.0298204	0.000126		14	654
CUL3	-13.2126	0.540551	-5.12836	0.148294		-13.0921	0.106234	2.02376	0.128317		-0.0825361	0.0796723	0.0294045	0.000153038		17	651
COL4A1	-11.7754	0.487752	-5.06702	0.152925		-0.772491	0.903584	2.09759	0.115492		0.00503273	0.891983	0.0298818	0.000122882		29	639
SOX6	21.4165	0.368611	-5.10943	0.149479		3.20958	0.719946	2.09005	0.116824		-0.0602013	0.246998	0.0300346	0.000111996		14	654
FOLH1B	-2.02365	0.897965	-5.03512	0.155978		2.26904	0.701935	2.07857	0.119062		0.039884	0.246845	0.0295251	0.0001471		33	635
CLEC4F	-15.4702	0.531009	-4.85645	0.172388		3.37997	0.715663	2.05559	0.124369		0.0190439	0.723977	0.0296339	0.000147947		13	655
OR10J3	1.43718	0.947123	-5.04857	0.154636		-0.817997	0.919972	2.09604	0.115818		0.0117725	0.803512	0.0299114	0.000121242		17	651
WDR91	37.4757	0.17939	-5.257	0.138096		8.6969	0.407131	2.05116	0.123903		-0.0563538	0.355323	0.0301827	0.000105536		10	658
POLR3A	-25.0543	0.140065	-4.70252	0.185054		-9.65305	0.13023	2.23352	0.0939486		0.0218107	0.556618	0.0295707	0.000148641		28	640
COL19A1	0.147214	0.992549	-5.05287	0.154217		-1.55057	0.793464	2.09803	0.115396		0.0386426	0.26134	0.0298879	0.000120688		33	635
BRSK1	-15.544	0.52714	-4.95606	0.162517		-11.2311	0.223749	2.1685	0.103653		0.0642608	0.231006	0.0294754	0.000151119		13	655
NEDD4	-1.56276	0.94935	-5.03946	0.156046		7.13362	0.440142	2.03711	0.126847		0.0723285	0.177854	0.0292531	0.000170676		13	655
CYP46A1	-48.0764	0.0847574	-4.77488	0.177609		-16.4454	0.116636	2.19362	0.099503		0.0349565	0.56636	0.0296736	0.000138473		10	658
CLIP1	-10.4538	0.69493	-5.06272	0.153378		-7.75982	0.438373	2.09124	0.116438		-0.0282719	0.627142	0.0298492	0.000124668		11	657
IGDCC4	0.801156	0.963023	-5.06146	0.154073		9.12135	0.159755	2.00122	0.133092		0.0557805	0.139007	0.0292808	0.000166515		27	641
ZNF423	16.8711	0.285435	-5.30749	0.135073		8.04768	0.174927	1.97708	0.138224		0.00230774	0.946671	0.0298409	0.000129937		33	635
LAMA5	-12.785	0.405976	-4.73079	0.184545		3.12435	0.588906	2.0198	0.131792		0.0305266	0.363484	0.0291066	0.000197578		35	633
OSBPL1A	12.3406	0.644258	-5.13855	0.147849		7.85563	0.433943	2.044	0.125407		0.00556356	0.924051	0.0298372	0.000128413		11	657
ZNF665	22.4072	0.299332	-5.02155	0.15646		16.0752	0.0472657	2.12102	0.110439		0.0797892	0.090321	0.0299875	0.000112509		17	651
FZD10	-31.3321	0.204721	-4.75926	0.179954		-9.58749	0.30176	2.18837	0.101046		0.0357539	0.507658	0.0295407	0.000150528		13	655
POLN	-17.7281	0.507206	-4.95838	0.162256		-11.3249	0.259342	2.15891	0.105197		-0.0341284	0.558759	0.0300578	0.00011312		11	657
PDILT	-45.8801	0.0298695	-5.10865	0.148286		0.00665284	0.999332	2.09852	0.115338		0.156844	0.00065165	0.0300663	9.72049e-05		18	650
TEX14	1.24912	0.943583	-5.05939	0.153822		5.72574	0.387799	2.06885	0.120466		0.00273636	0.9434	0.0298616	0.000124802		26	642
OGDH	-42.1884	0.112896	-4.85674	0.170268		-9.65217	0.334657	2.1434	0.107737		0.0707064	0.223857	0.029547	0.000144887		11	657
NAALADL2	1.58479	0.936836	-5.06298	0.153657		8.24339	0.272364	2.04618	0.124563		0.019496	0.655227	0.029752	0.000132394		20	648
TJP1	15.5313	0.459576	-5.21001	0.142373		2.11084	0.789108	2.07717	0.119711		-0.0222643	0.627345	0.030101	0.000112467		18	650
FAM71A	-9.69431	0.704173	-5.01359	0.157571		-5.73475	0.549927	2.12178	0.111417		0.0079119	0.887149	0.0298437	0.000126124		12	656
NBR1	-14.5961	0.603163	-5.04081	0.155125		19.5594	0.0634	2.0823	0.117213		0.143639	0.0188943	0.0297567	0.000122953		10	658
LRCH3	40.6024	0.145153	-5.10028	0.149756		8.42415	0.421359	2.08869	0.116876		-0.049228	0.4188	0.0299332	0.000118809		10	658
PIK3CG	-6.22238	0.68966	-4.95868	0.162908		1.0537	0.857177	2.08256	0.118921		-0.00201597	0.952756	0.0299063	0.000125546		34	634
NOS2	-22.8282	0.293898	-4.79548	0.176946		-5.20019	0.52464	2.15716	0.106259		0.0134227	0.777534	0.0297244	0.000138121		17	651
FSHR	-17.9622	0.275135	-4.6979	0.186673		0.487632	0.937177	2.08888	0.118544		0.0464308	0.196298	0.0289581	0.000205575		31	637
SLC36A1	37.021	0.185897	-5.1124	0.148922		4.29552	0.683076	2.09161	0.116512		-0.0507875	0.406108	0.0299574	0.000117347		10	658
C14orf39	9.82723	0.701724	-5.14206	0.14791		3.237	0.737046	2.06915	0.121265		-0.00179095	0.974501	0.029892	0.000126361		12	656
MYO1F	26.0936	0.305937	-5.01728	0.156825		3.03856	0.751095	2.10266	0.114604		-0.0634987	0.253827	0.0297891	0.000127063		12	656
RFPL4B	81.4684	0.00138191	-5.57495	0.113587		24.651	0.0101019	1.94056	0.143713		0.0902449	0.105678	0.0292975	0.00016361		12	656
RSBN1	19.2083	0.456577	-5.28752	0.137379		7.86411	0.417195	2.00247	0.134242		0.0235932	0.675409	0.0295876	0.000151483		12	656
CALD1	20.443	0.357919	-5.10703	0.149651		1.44579	0.862652	2.09469	0.116035		-0.0227506	0.639462	0.029936	0.000119423		16	652
NOTCH1	-7.89363	0.547265	-4.93241	0.164819		-8.46635	0.0854636	2.22777	0.0944151		-0.0500933	0.0799435	0.0306405	8.16368e-05		52	616
INHBA	20.0103	0.29712	-5.04972	0.154134		2.66284	0.712014	2.09894	0.115219		-0.0481428	0.250588	0.0298681	0.000121853		22	646
NRG1	2.76118	0.873072	-5.06038	0.153634		-0.609286	0.925247	2.10016	0.115075		-0.0219251	0.561214	0.029935	0.000119223		27	641
OR51I2	-25.5137	0.282381	-4.78506	0.177902		-13.3745	0.133491	2.23893	0.0932398		-0.00997649	0.847407	0.0299805	0.000121256		14	654
GPR123	20.4831	0.356543	-5.22845	0.140737		10.3853	0.213312	2.00952	0.131654		0.0345064	0.476943	0.0295801	0.00014588		16	652
EYA4	33.5361	0.066556	-5.59272	0.115177		18.7947	0.00612601	1.79599	0.17668		0.0164225	0.681102	0.0296114	0.000148548		24	644
PRPF4B	2.1314	0.93624	-5.05492	0.154058		-1.97663	0.843467	2.10037	0.115007		0.00726078	0.900677	0.0298689	0.000123723		11	657
OR2J2	19.5867	0.378453	-5.16696	0.145172		6.91764	0.40773	2.05824	0.122519		0.0466967	0.336194	0.0296039	0.00014174		16	652
INO80D	-19.8525	0.40599	-4.85412	0.171801		-2.61045	0.771239	2.12466	0.111667		0.017709	0.734308	0.0296984	0.000139667		14	654
PHLDB1	-5.58811	0.836307	-5.03526	0.155762		-9.66512	0.341364	2.12905	0.110003		-0.0387298	0.511866	0.0299981	0.000115621		11	657
HSP90B1	-1.04434	0.968678	-5.05554	0.154072		8.27128	0.407703	2.11932	0.111653		0.0302702	0.602166	0.0299519	0.000118442		11	657
RAB3GAP2	7.41829	0.75595	-5.06568	0.153174		-3.43589	0.701608	2.10443	0.114295		-0.0493207	0.343821	0.0299607	0.000116839		14	654
ZNF223	1.38707	0.951874	-5.05007	0.15448		-2.02902	0.814222	2.09436	0.116068		-0.0194028	0.699005	0.029836	0.000125775		15	653
PNPLA7	-24.0461	0.295222	-5.04127	0.154823		-9.04847	0.294476	2.1029	0.114274		-0.0067485	0.893021	0.029879	0.000123036		15	653
CHL1	-5.87299	0.717692	-4.95145	0.163915		4.97724	0.414683	2.01252	0.131985		0.039321	0.267408	0.0291964	0.000180368		31	637
TAS1R2	-43.7465	0.0571453	-4.94888	0.16176		-14.145	0.101746	2.13215	0.10895		-0.00227463	0.96392	0.0298812	0.000123141		15	653
EPHA5	-15.3032	0.228732	-4.82086	0.174163		-2.83269	0.553349	2.14147	0.108514		0.0114513	0.680129	0.0297021	0.000137635		53	615
TNK2	-32.179	0.191713	-4.68154	0.187605		0.705581	0.939307	2.09037	0.11792		0.102413	0.0568741	0.0286938	0.00022644		13	655
CLTCL1	-54.2383	0.0269753	-4.69751	0.184087		-8.33499	0.366369	2.15313	0.106328		0.119398	0.0257464	0.0290934	0.000176678		13	655
BAZ1B	-9.39095	0.673214	-5.04466	0.154837		2.04838	0.806586	2.09671	0.115631		0.0153314	0.75252	0.0298623	0.000124009		16	652
WWC3	-2.15021	0.93627	-5.05967	0.153779		-1.73417	0.863719	2.09307	0.11637		-0.0518965	0.376647	0.0297129	0.000133448		11	657
PLCG2	-0.10378	0.995715	-5.04969	0.160332		-10.1956	0.15995	2.415	0.0736256		-0.0773072	0.0665978	0.0322755	4.18493e-05		22	646
STAG2	-26.9452	0.108453	-5.09426	0.15009		4.33911	0.491802	2.10517	0.114063		0.0944434	0.00986124	0.0300207	0.000105678		29	639
CCDC39	-18.7672	0.358701	-4.90834	0.166475		1.28275	0.86743	2.08863	0.117403		0.0216835	0.62728	0.0297087	0.000136039		19	649
DVL3	-5.96769	0.830612	-5.04395	0.154959		5.25477	0.616104	2.09062	0.116658		0.0286366	0.63825	0.0298327	0.000125847		10	658
NFATC1	7.45547	0.730421	-5.04145	0.155129		-6.02998	0.45817	2.08924	0.116806		-0.054259	0.250567	0.0297923	0.000126812		17	651
PCDHGC4	-4.97408	0.859377	-5.03197	0.156145		-11.3965	0.279759	2.1465	0.107147		-0.0595651	0.331062	0.0301266	0.000107932		10	658
RNF40	-24.6025	0.318317	-4.87753	0.169202		0.601578	0.948237	2.09423	0.11652		0.0490058	0.362667	0.0295264	0.000148908		13	655
GLUD2	-19.6967	0.406468	-4.89655	0.167724		2.97938	0.738278	2.07486	0.119969		0.0561591	0.278293	0.0294299	0.000156247		14	654
ABCC5	0.830507	0.969626	-5.07497	0.15786		2.5576	0.754955	2.0306	0.132582		0.026981	0.570986	0.0291593	0.000214955		17	651
GFOD1	13.2237	0.627944	-5.19621	0.144196		5.1772	0.613561	2.04241	0.126598		-0.0383463	0.519806	0.0302913	0.000104362		11	657
DIP2B	-2.65045	0.894331	-5.01768	0.158256		1.56933	0.834195	2.07765	0.120002		-0.0111136	0.798666	0.0300235	0.000119152		20	648
SAMD9L	-14.4684	0.421294	-4.9757	0.160545		-0.392119	0.953753	2.10061	0.115101		0.0486631	0.215291	0.0296161	0.000139227		25	643
JAK1	-33.6896	0.141176	-5.1602	0.145092		-7.48601	0.384428	2.07468	0.119378		0.060515	0.226226	0.0300685	0.000109971		15	653
KIAA0754	39.8068	0.0404324	-5.27409	0.135932		20.6252	0.00465219	1.98392	0.134342		0.0321543	0.449008	0.0296971	0.000135235		21	647
FNDC3B	-19.3889	0.356338	-4.82562	0.174335		-3.27203	0.678737	2.13687	0.109652		0.0283541	0.536816	0.0295434	0.000151059		18	650
PLCB1	-17.4549	0.211447	-5.03551	0.15515		4.70208	0.370417	2.09383	0.115925		0.0677918	0.0260461	0.0298082	0.000120465		43	625
PXDN	-22.3629	0.123598	-4.63049	0.192132		-5.42531	0.320335	2.201	0.0994077		0.0162096	0.609519	0.0295696	0.000150567		40	628
ZBTB7B	-22.8089	0.415252	-5.22302	0.141322		-6.98361	0.506786	2.04643	0.125146		0.0166666	0.785182	0.0300001	0.000118624		10	658
OR52A4	24.9407	0.350502	-5.03344	0.155539		-7.01368	0.484748	2.09304	0.116152		-0.0908885	0.118977	0.0298048	0.000124319		11	657
GLIS3	32.5621	0.243108	-5.09798	0.150181		21.9167	0.0363074	2.06819	0.119463		0.0275247	0.651501	0.0298377	0.00012553		10	658
FAM47A	-15.7886	0.318199	-4.91884	0.165409		-1.10152	0.853008	2.10787	0.113971		0.018476	0.592787	0.0297189	0.000134696		33	635
CEACAM8	-9.22535	0.743905	-5.03165	0.155988		-9.74815	0.358076	2.12099	0.111326		-0.026347	0.669158	0.0299365	0.000119499		10	658
SMC1A	30.7309	0.270775	-5.10659	0.149555		13.4293	0.200155	2.07506	0.119019		0.0055481	0.927481	0.0298661	0.000124051		10	658
DNER	-15.5965	0.435445	-5.21832	0.141718		-0.699377	0.925855	2.0911	0.117269		0.0326998	0.453947	0.0302225	0.000105154		20	648
ANKIB1	19.4256	0.446745	-5.09658	0.150564		8.91019	0.352905	2.07849	0.118642		-0.0142429	0.798386	0.0299078	0.000121389		12	656
FMO4	-11.408	0.668557	-4.99071	0.159633		-4.46728	0.655436	2.12288	0.111423		-0.0118485	0.83864	0.0299404	0.000120709		11	657
NEURL4	25.4536	0.284054	-4.93046	0.164281		-0.687441	0.938646	2.09521	0.116091		-0.0317143	0.54113	0.0297232	0.000133853		14	654
GPRIN3	17.8646	0.358626	-5.13617	0.147423		9.28247	0.204115	2.05526	0.12267		0.000850943	0.984028	0.0298718	0.000124141		21	647
BMP2K	1.18619	0.964484	-5.05484	0.154086		9.37421	0.348814	2.0833	0.117769		0.0546237	0.347538	0.0297871	0.000127868		11	657
LHX4	4.87577	0.86168	-5.05964	0.153681		3.16036	0.763724	2.09416	0.116082		-0.00629013	0.918009	0.0298844	0.000122807		10	658
MAP2K3	-18.8197	0.500143	-4.94239	0.163717		-6.51599	0.534378	2.13678	0.109133		0.0157546	0.796047	0.0297832	0.000131339		10	658
OTUD7B	34.1891	0.200359	-5.24177	0.139266		24.2198	0.0155944	1.96473	0.138947		0.0517597	0.374779	0.0295899	0.000143422		11	657
MTHFD1L	18.313	0.473313	-5.11901	0.148883		8.85138	0.356201	2.06657	0.120847		0.00984814	0.85984	0.0298402	0.00012616		12	656
PSD3	-22.4175	0.298493	-4.83211	0.173416		-6.09745	0.451744	2.15857	0.10578		0.0647283	0.169055	0.0292382	0.000171859		17	651
EDIL3	-29.1342	0.167738	-4.69723	0.185814		6.68583	0.39967	2.01689	0.130951		0.0994349	0.0308868	0.0286618	0.000225664		18	650
SV2A	-7.67085	0.739291	-4.94262	0.165192		-6.44541	0.456647	2.19119	0.101496		-0.0118108	0.814471	0.0300456	0.000120702		15	653
GABRR1	-0.481282	0.984381	-5.05149	0.154416		-9.86938	0.285096	2.12778	0.110123		-0.0724958	0.176559	0.0300907	0.000108235		13	655
DIDO1	-3.84051	0.78429	-4.9908	0.160163		1.87008	0.722762	2.06827	0.12138		-0.0112575	0.713262	0.0300579	0.000115603		42	626
ITCH	-17.8188	0.503995	-4.95715	0.162361		-13.9789	0.162702	2.17364	0.102675		-0.052753	0.364866	0.0301593	0.000106701		11	657
WDR36	-1.36349	0.95114	-5.04021	0.155954		-3.67651	0.660091	2.13278	0.110077		-0.0156078	0.748024	0.0300212	0.000117246		16	652
ACTRT1	-12.2579	0.572039	-4.91299	0.166856		-6.0122	0.460695	2.16714	0.104633		0.00817643	0.862969	0.0297824	0.000134234		17	651
WAC	-5.01523	0.816358	-5.01645	0.157593		-5.19763	0.521736	2.13631	0.109175		-0.0348661	0.459582	0.0301293	0.000109017		17	651
GTPBP3	12.7248	0.636404	-5.13924	0.147774		3.06729	0.761679	2.07771	0.119437		0.0310373	0.597442	0.0296652	0.000139765		11	657
GPR142	36.3531	0.138568	-5.15737	0.145298		9.08164	0.324932	2.07242	0.119715		0.0792713	0.139097	0.029648	0.000135576		13	655
SPDYE3	-15.581	0.525615	-4.964	0.16178		-1.18498	0.897784	2.10528	0.114443		0.0625762	0.242859	0.0295187	0.000147582		13	655
PVRL1	-5.54376	0.843355	-5.00382	0.159256		-2.59628	0.80544	2.12151	0.112267		0.0157028	0.797687	0.0297367	0.000137399		10	658
OR51M1	-20.5966	0.460238	-5.00121	0.158375		5.30121	0.612982	2.08521	0.11765		0.0724993	0.23372	0.0296938	0.000133594		10	658
ARL13B	15.037	0.526848	-4.92159	0.165783		19.9284	0.025345	2.27256	0.0875354		0.0512271	0.323373	0.0303232	9.91566e-05		14	654
LRRC4B	7.05687	0.734645	-5.16801	0.146863		3.61582	0.643892	2.03954	0.127562		0.028002	0.537873	0.0294191	0.000166216		19	649
KRT17	-22.8063	0.413106	-5.08768	0.151224		-7.82682	0.454732	2.08658	0.117279		-0.0223912	0.712925	0.0298416	0.000125398		10	658
CNTLN	8.93109	0.595431	-5.37849	0.135017		-5.39473	0.393212	2.29518	0.0895626		-0.0268891	0.464039	0.030856	9.2969e-05		30	638
SEZ6L2	-8.32873	0.700125	-4.96603	0.162211		9.65284	0.234574	1.99781	0.134179		0.0955028	0.0428008	0.0288794	0.000201721		17	651
SOX9	50.8736	0.0684437	-5.19738	0.141888		5.94609	0.571274	2.08163	0.118282		-0.0715093	0.241163	0.0300788	0.000109563		10	658
SLC24A2	11.3853	0.607696	-5.07748	0.152179		14.7857	0.0756654	2.06662	0.120099		0.108536	0.0247444	0.0296417	0.000131371		16	652
ZIC1	-28.1529	0.111827	-4.56568	0.198699		0.279445	0.966525	2.09368	0.117531		0.16148	2.66003e-05	0.027081	0.000435988		26	642
P2RY1	7.46501	0.77896	-5.07767	0.15231		6.8811	0.491006	2.0757	0.119311		0.0679416	0.241807	0.0296505	0.000136921		11	657
MMP10	-22.7053	0.415997	-5.15446	0.146162		-7.08118	0.499599	2.06685	0.121013		-0.0260694	0.668923	0.0297592	0.000131887		10	658
GPC5	-2.02762	0.903094	-5.04926	0.154521		15.0167	0.0161611	2.07144	0.118485		0.0664245	0.0673977	0.029756	0.000126183		29	639
ZMIZ1	0.411796	0.985189	-5.05477	0.154225		-6.81897	0.413126	2.12923	0.110073		-0.0282237	0.560035	0.0300029	0.000115649		16	652
HAVCR2	-16.309	0.540472	-4.97522	0.160787		-12.4431	0.213671	2.1578	0.105246		-0.0230253	0.692298	0.0299855	0.000117398		11	657
C20orf194	-36.2076	0.1266	-4.96981	0.160402		0.109434	0.990204	2.09826	0.115416		0.0902365	0.0811449	0.0296686	0.000132653		14	654
CORO2B	-33.2687	0.21385	-4.64003	0.192113		-9.69598	0.335038	2.21885	0.0971761		0.0616184	0.291777	0.029111	0.000192056		11	657
ZIM3	-16.6841	0.467714	-4.83778	0.173819		-3.1826	0.712388	2.13956	0.109596		0.0347461	0.488545	0.0294277	0.000162639		15	653
DPH2	-29.498	0.294342	-4.92809	0.164518		-3.88618	0.713194	2.11496	0.112679		0.0339749	0.580279	0.029732	0.000133442		10	658
LRRCC1	-27.5684	0.165375	-4.86971	0.169358		3.9919	0.593136	2.07199	0.120168		0.105837	0.014576	0.0291724	0.000166979		20	648
TRPV6	23.5605	0.377385	-5.15698	0.145902		8.10766	0.418827	2.0627	0.121678		-0.0314575	0.589424	0.0300147	0.000115288		11	657
VANGL2	6.52415	0.815694	-5.01153	0.158113		0.936319	0.929056	2.10445	0.114758		0.0040328	0.947391	0.0299013	0.000124015		10	658
PZP	-0.553513	0.973883	-5.0517	0.154335		-6.19424	0.329332	2.11216	0.11275		-0.0283088	0.443091	0.0299381	0.000118622		28	640
IGFN1	-38.2519	0.107665	-4.99709	0.158013		-8.66193	0.332542	2.11116	0.112921		0.0381717	0.462542	0.0298201	0.00012616		14	654
FLNC	3.79363	0.803712	-5.11374	0.15027		11.6901	0.0411846	1.91109	0.151176		0.0578231	0.0823984	0.0289487	0.000198179		35	633
HNRNPA2B1	16.7868	0.548237	-5.12536	0.148525		6.67516	0.525131	2.06971	0.120499		-0.00455081	0.940586	0.0298954	0.000123106		10	658
NLRP7	20.2112	0.258102	-5.12261	0.148287		-0.0881702	0.989529	2.09882	0.115332		-0.0407635	0.296249	0.0300163	0.000113392		25	643
EIF2AK3	22.9946	0.33515	-5.39466	0.129893		-1.96799	0.826283	2.12776	0.112123		-0.0608133	0.242992	0.0307796	8.18415e-05		14	654
ZNF300	54.8579	0.0391406	-5.46298	0.122886		9.69095	0.332729	2.02608	0.128735		-0.0672971	0.247028	0.0303788	9.56773e-05		11	657
KRT5	-1.30766	0.956194	-5.03974	0.156232		2.77055	0.756735	2.07059	0.121061		-0.00391923	0.939897	0.0299153	0.000125106		14	654
STAT3	-3.86567	0.889895	-5.02236	0.157511		15.0435	0.151285	1.97962	0.137527		0.0313096	0.60756	0.0296283	0.000143787		10	658
TTC37	-4.61481	0.821241	-5.05946	0.153679		4.98163	0.516159	2.10558	0.11401		0.00977613	0.826484	0.0298896	0.000122375		19	649
OR14C36	-34.8235	0.145449	-5.2433	0.138935		-3.82901	0.670303	2.07758	0.119196		0.111038	0.0333497	0.0304828	8.58919e-05		14	654
HNRNPUL1	30.4184	0.254106	-5.158	0.145578		7.68784	0.443118	2.07196	0.119956		-0.037168	0.523495	0.0300042	0.000115375		11	657
FAM186B	-6.55375	0.79838	-5.07699	0.152387		0.574542	0.952473	2.10063	0.115093		0.042751	0.445298	0.0300328	0.000113462		12	656
AFF4	2.53506	0.904633	-5.09165	0.152775		0.401533	0.959717	2.09238	0.117909		-0.0188665	0.682992	0.030164	0.000113012		18	650
PIK3C2G	-0.583675	0.976042	-5.05464	0.154126		7.92403	0.277646	2.12187	0.111074		0.0511141	0.228166	0.0300264	0.00011228		21	647
CCKBR	-5.58121	0.779908	-5.04999	0.154429		8.08183	0.281289	2.09427	0.115747		0.061485	0.158283	0.0298435	0.000122455		20	648
PDGFRA	10.6895	0.516488	-5.13055	0.148093		12.0176	0.0519221	2.01124	0.130339		0.0214647	0.550766	0.0297199	0.000134211		30	638
KCNJ1	17.49	0.492886	-4.93943	0.163972		16.2422	0.0897987	2.20391	0.0978417		0.00297866	0.957354	0.0298951	0.000124104		12	656
OR4A15	-4.03011	0.804581	-5.03368	0.155866		3.85805	0.528366	2.0801	0.118528		0.0714283	0.0442861	0.0295347	0.000140762		32	636
DGKB	-31.6057	0.0914517	-5.11901	0.148053		-0.0716449	0.991884	2.09837	0.115378		0.0947762	0.0203337	0.030074	0.000104403		23	645
ADCY4	104.371	4.1031e-05	-4.62959	0.186244		13.443	0.162057	2.15304	0.105832		0.0311324	0.577651	0.030002	0.000115799		12	656
LARGE	22.4791	0.310169	-4.9983	0.158432		-4.94899	0.552155	2.08649	0.117369		-0.0653675	0.176384	0.0297169	0.000131218		16	652
NACA	61.0483	0.00265919	-5.32552	0.130701		15.2273	0.0464931	2.03052	0.126556		0.018353	0.680123	0.0297938	0.000128995		19	649
DDX60	11.3938	0.5765	-4.99785	0.158808		-2.48099	0.746195	2.08653	0.117531		0.0031619	0.943418	0.029891	0.000123017		19	649
ZCCHC5	-16.9331	0.419877	-5.0802	0.151821		-1.98155	0.801673	2.09532	0.115882		0.0534799	0.243187	0.0299619	0.000116081		18	650
CEP152	-8.93722	0.654067	-5.06347	0.153302		-4.34187	0.562272	2.09339	0.116135		-0.0157343	0.717873	0.0298572	0.000124305		20	648
CNOT4	35.1331	0.125009	-5.00799	0.157177		0.475037	0.956012	2.09912	0.115236		-0.0428334	0.391978	0.029821	0.000125788		15	653
DAPK1	-19.586	0.426166	-5.04704	0.154495		1.31743	0.886738	2.09812	0.115394		0.0624517	0.245081	0.029857	0.000122512		13	655
REG3A	-31.0413	0.0958595	-5.11624	0.148294		3.54024	0.61355	2.10574	0.114037		0.0807345	0.0472065	0.0300405	0.000108093		24	644
LSS	0.603704	0.981151	-5.05593	0.154234		-9.34075	0.330407	2.14519	0.107452		-0.0147483	0.791518	0.0299495	0.000119746		12	656
DDI1	-7.1997	0.72563	-5.05681	0.15386		-7.41757	0.335735	2.09451	0.115771		-0.0457168	0.30729	0.0298511	0.000123341		19	649
GPR37	-19.0639	0.454477	-4.9493	0.162968		-11.6641	0.223044	2.16191	0.104644		-0.0400885	0.471324	0.0300937	0.000110717		12	656
NOM1	35.9781	0.161682	-5.43228	0.126165		-5.36481	0.578855	2.15508	0.106807		-0.0999971	0.0747231	0.0309302	7.14343e-05		12	656
LY75	57.0274	0.0257153	-4.84216	0.170646		25.5721	0.00771643	2.19302	0.098183		0.0237377	0.67125	0.0299635	0.000118186		12	656
GALNT14	29.4878	0.185131	-5.21354	0.141258		15.8842	0.0572771	2.01199	0.130249		0.00997007	0.837528	0.0298215	0.000127859		16	652
FBN3	-9.2006	0.53624	-4.99787	0.158754		-1.27827	0.819114	2.10616	0.114113		0.0166361	0.608539	0.0297762	0.000130001		37	631
SLC15A2	-29.6453	0.288406	-5.07127	0.152379		-5.84051	0.577862	2.0949	0.115876		0.0575488	0.345297	0.0299114	0.000119769		10	658
HIPK3	28.7136	0.195716	-5.06921	0.152373		13.2513	0.111884	2.091	0.115941		0.00575188	0.905572	0.0298725	0.000123462		16	652
ADAM33	-35.7516	0.130987	-4.88435	0.167882		-5.63416	0.526732	2.12508	0.110875		0.0702309	0.174319	0.0295446	0.000144203		14	654
TRPV2	15.3337	0.532257	-5.10146	0.150277		11.8318	0.199386	2.06106	0.121578		-0.00783685	0.883788	0.0299006	0.000122112		13	655
MAGEA4	-29.6745	0.228625	-4.8239	0.173874		-2.82819	0.760186	2.12034	0.112093		0.0561384	0.296982	0.0294425	0.000155469		13	655
PCDHGB1	-3.43192	0.857133	-5.04851	0.154572		-3.29695	0.645274	2.10275	0.11455		0.00346671	0.933627	0.0298713	0.000123581		22	646
PRKCI	-48.3048	0.0294144	-4.87109	0.168151		-10.6069	0.203608	2.13844	0.108252		0.0967482	0.0458104	0.0295116	0.000142626		16	652
CDYL2	-0.785324	0.977652	-5.05473	0.154134		5.28565	0.615761	2.11072	0.113225		-0.0242102	0.692453	0.0298199	0.000126973		10	658
OR5L2	-23.6084	0.189553	-4.66527	0.189248		0.360965	0.957451	2.09259	0.117625		0.0524003	0.182339	0.0290154	0.000197397		25	643
SLC6A11	46.3856	0.0825614	-5.02531	0.155533		13.9016	0.166301	2.10679	0.113386		-0.0469163	0.421727	0.0298478	0.000124133		11	657
ESYT1	-21.4602	0.402352	-5.06256	0.153214		4.39763	0.647917	2.10049	0.114933		0.0838616	0.133719	0.0299134	0.000117732		12	656
PFKFB2	-17.2003	0.522225	-4.84673	0.173335		-1.88632	0.851849	2.12113	0.112937		0.04123	0.482353	0.0293815	0.000168051		11	657
IQCH	15.4442	0.529779	-5.1635	0.145784		1.71635	0.852577	2.08623	0.117913		0.00762547	0.88703	0.0298212	0.00012919		13	655
PCDHGA11	-7.80347	0.760364	-4.99987	0.159049		-10.9134	0.256025	2.17271	0.103127		-0.0744864	0.182145	0.0303821	9.444e-05		12	656
ZCCHC8	4.36441	0.859371	-5.01734	0.157785		0.214969	0.981469	2.10027	0.115609		0.0391642	0.466449	0.030195	0.000106401		13	655
SLC22A12	-2.82179	0.912308	-5.01506	0.159261		-2.18367	0.820554	2.12781	0.112006		0.00254822	0.963672	0.0298416	0.00013482		12	656
BBS9	-2.636	0.897349	-5.03582	0.155893		-0.448853	0.953375	2.10143	0.11508		-0.0155804	0.726912	0.0299768	0.000118079		19	649
AMPH	19.2788	0.291391	-5.18248	0.14384		20.4812	0.00276985	1.96087	0.138689		0.0481368	0.227566	0.0295523	0.000144511		24	644
SLAMF1	-6.04865	0.829337	-5.04961	0.154472		-1.85259	0.860518	2.09953	0.11515		0.0305359	0.6182	0.0298591	0.000123989		10	658
ADAMTS5	-6.942	0.656045	-5.01775	0.157136		14.7724	0.0114565	2.02369	0.127104		0.108111	0.00142961	0.0293282	0.000145953		34	634
IFI16	-4.51881	0.821092	-5.033	0.155952		1.37973	0.854189	2.09244	0.116489		-0.0156071	0.720558	0.0299446	0.000119338		20	648
PSG2	-23.5145	0.239622	-4.86461	0.170119		2.24311	0.765385	2.08055	0.118821		0.0663203	0.128647	0.0293447	0.000160168		20	648
LRRC6	14.2905	0.546063	-5.02275	0.15661		-2.13016	0.81074	2.09402	0.11613		-0.040958	0.428092	0.0297893	0.000128151		14	654
INTS5	-10.4012	0.661878	-5.06567	0.153132		-6.41791	0.472574	2.09065	0.116567		0.0427789	0.410001	0.0299282	0.000119065		14	654
CYFIP2	-17.1007	0.48702	-4.99432	0.159005		-1.12855	0.902847	2.10238	0.114761		0.0108729	0.839636	0.0298385	0.00012615		13	655
OSMR	39.6377	0.119655	-5.10302	0.149445		6.21285	0.516511	2.09066	0.116593		0.00857531	0.87757	0.0298649	0.000124		12	656
DIS3	-39.4457	0.157879	-4.72064	0.183411		-10.8298	0.302255	2.18974	0.100857		0.0192363	0.752623	0.0297137	0.000138448		10	658
CTNNA3	7.37931	0.657573	-5.10153	0.150429		3.73412	0.55048	2.07392	0.119724		0.00290712	0.936261	0.0298566	0.000125403		29	639
ANKRD30A	-3.42228	0.806156	-4.99696	0.159661		3.87569	0.459429	2.03515	0.127333		0.0148932	0.624769	0.0296323	0.000143821		43	625
CNTNAP1	-13.3665	0.608427	-4.81645	0.177939		-6.54526	0.504287	2.21431	0.0993405		0.0304807	0.592615	0.0293365	0.000183627		12	656
RNF150	4.02819	0.885503	-5.0622	0.15352		3.13125	0.765757	2.0913	0.11662		0.0326801	0.592598	0.0298004	0.000128056		10	658
TM9SF3	-18.473	0.510337	-5.00741	0.157894		0.23498	0.982221	2.09794	0.115499		0.041597	0.497201	0.0297733	0.000129648		10	658
OLFM4	-11.2278	0.613809	-5.04973	0.154394		-7.64791	0.36014	2.10069	0.114725		-0.00281121	0.95386	0.0298766	0.000123209		16	652
GABRA2	4.34804	0.832799	-5.05248	0.154234		2.53939	0.742781	2.09877	0.115257		-0.0208014	0.643666	0.0298737	0.000123085		19	649
LCLAT1	23.096	0.385279	-5.08926	0.151071		2.97376	0.766117	2.09384	0.116143		-0.0322735	0.578534	0.0299266	0.000119756		11	657
STXBP5	-2.14234	0.923103	-5.04917	0.154539		6.3374	0.447162	2.08745	0.117118		0.0406363	0.401614	0.0298048	0.00012694		16	652
RAB11FIP5	-35.6734	0.202346	-5.07401	0.152003		-1.93632	0.853958	2.09737	0.115523		0.0964143	0.114439	0.0299328	0.000116231		10	658
TMCC2	32.9384	0.223651	-5.55768	0.11923		-22.6523	0.0257249	2.44565	0.067401		-0.16295	0.00571901	0.0323729	3.29198e-05		11	657
LRRC37B	2.12059	0.923963	-5.0278	0.157404		-0.724276	0.93086	2.08994	0.117825		0.00323067	0.946906	0.029914	0.000126085		16	652
FPGT	-5.93633	0.795175	-5.01328	0.157829		21.204	0.013375	1.95693	0.140462		0.0858918	0.0850557	0.0293023	0.000162229		15	653
TNRC6B	9.92772	0.697638	-5.10198	0.15047		6.80476	0.478406	2.06488	0.121358		0.0154533	0.781816	0.0297994	0.000129369		12	656
LRTM2	-16.6887	0.496187	-5.06143	0.153379		-5.12634	0.577987	2.0959	0.1157		0.0169726	0.75131	0.0298844	0.000122577		13	655
ARMC3	-49.9866	0.00453003	-4.63493	0.188858		-15.4989	0.0192655	2.22812	0.0934995		0.0113196	0.76913	0.0297811	0.000131048		26	642
LIG3	9.6856	0.731558	-5.09668	0.150909		4.28417	0.686302	2.07916	0.11891		0.0172255	0.779929	0.0297979	0.00012949		10	658
RTN1	-19.8784	0.342509	-4.91437	0.165879		2.98669	0.704329	2.0777	0.119247		0.0826959	0.0702791	0.0292994	0.000161704		18	650
SPTBN2	-3.05783	0.864338	-5.02992	0.156383		1.3317	0.84301	2.0885	0.117326		0.0085272	0.827269	0.0298116	0.00012877		25	643
LRRTM3	-4.82081	0.823097	-5.01078	0.158243		4.30421	0.595201	2.06089	0.122431		0.0157128	0.738588	0.0297384	0.000135045		17	651
GPR45	19.8449	0.402354	-5.06986	0.152627		18.9378	0.0331634	2.08234	0.1169		0.078891	0.127113	0.0298084	0.000124236		14	654
GOLGA4	-17.7347	0.378144	-5.02642	0.156153		-4.64275	0.539223	2.10545	0.114045		0.0686032	0.118211	0.0297733	0.000126389		20	648
SMARCA2	-10.1367	0.56491	-4.99551	0.159001		-1.26836	0.848008	2.1057	0.114226		0.0395272	0.303879	0.0296519	0.000137501		26	642
EML4	15.7963	0.554223	-5.00864	0.157832		-3.80059	0.704898	2.08786	0.117226		-0.0271236	0.641875	0.0297997	0.00012832		11	657
WNT2	-7.57667	0.786507	-5.03397	0.155819		4.18067	0.690787	2.08806	0.117177		0.0467797	0.443669	0.0297588	0.000130441		10	658
PER3	9.41262	0.714176	-5.03431	0.155733		-4.07793	0.67278	2.09046	0.116719		-0.0705899	0.208167	0.0297363	0.000130259		12	656
USP13	-14.0476	0.540042	-5.08089	0.151866		-5.34578	0.534841	2.08787	0.117107		0.000310362	0.995054	0.0298764	0.00012338		15	653
ITGA6	-6.98889	0.776244	-4.98309	0.160953		-6.14256	0.50608	2.15989	0.105811		-0.0387484	0.470423	0.0302629	0.000104008		13	655
RHOBTB2	3.19641	0.905017	-5.05878	0.153771		0.921136	0.927076	2.09683	0.115655		-0.0265544	0.649806	0.0299245	0.000120077		11	657
MOCOS	19.4012	0.451005	-4.99431	0.158961		-12.8972	0.182132	2.05956	0.121812		-0.117981	0.035532	0.0295194	0.00014127		12	656
CAND1	-16.0833	0.443686	-4.85738	0.171682		-3.17914	0.687003	2.13717	0.109668		0.00117111	0.979626	0.0298615	0.000129228		18	650
RNASEL	-12.4421	0.626198	-4.99478	0.159162		-8.59889	0.370166	2.13869	0.108529		-0.0472754	0.396576	0.0300967	0.000109942		12	656
ACOX3	-15.7459	0.538946	-5.07123	0.152625		3.95605	0.6812	2.10312	0.114503		0.0210277	0.707111	0.0299002	0.000121576		12	656
COL24A1	-11.7211	0.39378	-4.85613	0.171544		-3.55555	0.491166	2.15821	0.105975		-0.00325007	0.913785	0.0299303	0.000123803		44	624
GPC6	-14.9325	0.414667	-4.98445	0.15977		-4.29418	0.532445	2.1182	0.111959		0.000871314	0.982613	0.0298718	0.000124053		24	644
POM121C	-10.3129	0.700702	-5.04704	0.15465		5.2031	0.605736	2.09555	0.115773		0.109215	0.0619604	0.0298135	0.000122222		11	657
THADA	-0.451734	0.982519	-5.04546	0.156713		-0.538121	0.944616	2.10739	0.115461		0.0137521	0.75999	0.0296489	0.000148398		19	649
SLC45A1	-25.9735	0.311485	-4.71178	0.185567		-0.992536	0.918042	2.11155	0.114716		0.0432411	0.440377	0.0293078	0.000175246		12	656
PLCXD3	-20.8361	0.378925	-5.05638	0.15369		-7.69303	0.387231	2.09724	0.115346		0.000710412	0.989041	0.0298759	0.000123255		14	654
UPF2	28.2047	0.190645	-5.20708	0.141751		4.20195	0.604014	2.07555	0.119486		-0.0210779	0.654411	0.029991	0.000116841		17	651
OR52K1	42.5183	0.0983684	-5.72144	0.108301		12.1605	0.208527	1.90731	0.154474		-0.0240188	0.669238	0.0302534	0.000111905		12	656
RPH3A	-21.6943	0.359623	-4.9775	0.160293		-13.1996	0.137736	2.1444	0.107115		-0.0387256	0.453958	0.0300104	0.000114671		14	654
POLR2B	9.24859	0.686192	-5.07063	0.152757		0.999107	0.907524	2.0966	0.115685		-0.0455025	0.362509	0.0299629	0.000116812		15	653
C10orf90	25.3989	0.239805	-5.25908	0.138185		-1.21833	0.880768	2.1084	0.114065		-0.0618043	0.190151	0.0303774	9.47795e-05		17	651
GPRC6A	-16.9144	0.302947	-4.9842	0.159623		-12.8429	0.0371241	2.15069	0.105494		-0.0245197	0.49413	0.0299754	0.000116736		30	638
P4HTM	-19.8813	0.403123	-5.00876	0.157666		-3.61233	0.686042	2.10654	0.113944		-0.00358712	0.944937	0.0298837	0.000122959		14	654
SLIT3	-32.8311	0.0868504	-4.91027	0.165339		-2.96028	0.681448	2.11138	0.113176		0.0763981	0.0679942	0.0295438	0.000141343		22	646
MAP3K4	-27.7943	0.162881	-4.75246	0.180339		-1.61796	0.828949	2.11601	0.112986		0.0888851	0.0408061	0.0289149	0.000197454		20	648
PIK3R4	-26.1536	0.215365	-4.50544	0.206828		-6.07947	0.443527	2.22578	0.0973388		0.0308972	0.502828	0.029229	0.000191503		18	650
ZNF493	4.01012	0.865331	-5.06538	0.15328		6.44843	0.467851	2.07847	0.11877		0.0239903	0.642157	0.0298012	0.000128209		14	654
CRX	-14.1739	0.611805	-5.00162	0.15852		2.80594	0.789174	2.08836	0.117226		0.0257952	0.672312	0.0297824	0.000129896		10	658
SPAG5	-12.696	0.649775	-5.06787	0.152953		3.19077	0.761338	2.10227	0.114672		0.0776059	0.203429	0.0299672	0.000115412		10	658
ZAK	-16.4502	0.519128	-5.15308	0.146482		4.42826	0.644174	2.12548	0.111025		0.12794	0.0214166	0.0306548	7.80194e-05		12	656
FCRL5	3.22613	0.869026	-5.02681	0.156754		13.9015	0.0582614	2.21102	0.0965562		0.0625297	0.14295	0.0303818	9.37303e-05		21	647
USP32	38.0325	0.10823	-5.10625	0.149141		1.40984	0.874205	2.09654	0.115681		-0.0806981	0.118587	0.0299889	0.000113015		14	654
AXIN2	9.38315	0.703214	-5.10655	0.15017		-8.37251	0.365445	2.14638	0.107342		-0.0759277	0.157687	0.0303098	9.71961e-05		13	655
CPA6	27.1448	0.286477	-5.102	0.14994		-0.178205	0.985147	2.09884	0.115305		-0.0591961	0.287087	0.0299828	0.000115209		12	656
DFNB31	40.2088	0.102912	-5.15713	0.14516		18.3437	0.047562	2.05097	0.122734		0.0260391	0.628915	0.0298083	0.000127612		13	655
ZC3H13	10.4763	0.534921	-5.24176	0.140755		3.41943	0.58986	2.03688	0.127696		0.00252211	0.945463	0.0298303	0.000133521		29	639
CRTC2	-6.22757	0.815466	-5.05276	0.154208		-6.07864	0.544262	2.09866	0.115203		-0.0464598	0.425125	0.0298769	0.000122273		11	657
AAK1	-6.59118	0.804942	-5.01219	0.157985		8.73991	0.383314	2.04451	0.125163		0.0385024	0.508759	0.0296379	0.000140959		11	657
ARHGAP33	-5.48497	0.830911	-5.01101	0.158275		-5.91045	0.540206	2.14367	0.108164		-0.0318308	0.570319	0.030119	0.000110849		12	656
GSDMC	-15.963	0.567225	-4.99128	0.159382		-3.10289	0.767248	2.1105	0.113415		0.0371786	0.541671	0.0297322	0.000133116		10	658
HIST2H2AC	-0.052739	0.998493	-5.05276	0.154342		-13.8106	0.187597	2.14024	0.107926		-0.103584	0.0888768	0.0301887	0.000101637		10	658
CPXM1	-23.898	0.351836	-4.82041	0.174822		0.694522	0.942608	2.09176	0.117407		0.0737604	0.188014	0.0291582	0.000181119		12	656
FAM83G	18.6515	0.447816	-4.85388	0.172054		14.685	0.111422	2.25522	0.0909023		0.0196666	0.713999	0.0300856	0.000115174		13	655
OR2F2	-27.7849	0.212202	-5.15195	0.145936		-9.99916	0.232131	2.06288	0.121316		0.0192798	0.691927	0.0299445	0.000119194		16	652
ALPK2	4.96142	0.760139	-5.04724	0.154652		6.66592	0.274748	2.10614	0.113696		0.0172008	0.627841	0.0298954	0.000121702		31	637
SEL1L	-9.67204	0.72924	-5.02072	0.156956		-13.7291	0.190704	2.14421	0.107302		-0.0790534	0.194825	0.0301389	0.00010595		10	658
MN1	-32.5758	0.11601	-4.10561	0.252739		-0.602063	0.93843	2.11602	0.117507		0.105088	0.0200879	0.0268198	0.000635817		19	649
KCNU1	-8.56056	0.608917	-4.9687	0.161554		-5.1898	0.408992	2.14957	0.106958		-0.017334	0.635186	0.0300463	0.000114433		29	639
PCDHA12	-1.18357	0.952613	-5.04876	0.154631		-0.84073	0.910544	2.10147	0.114887		0.00880791	0.839496	0.0298448	0.000125567		20	648
SLC5A8	23.0847	0.329813	-5.31889	0.134567		-2.46158	0.782179	2.12688	0.11154		-0.045304	0.381141	0.0303978	9.75139e-05		14	654
EHMT1	0.7164	0.973558	-5.04571	0.155576		0.990288	0.902938	2.10848	0.114291		-0.0125317	0.790587	0.0297496	0.000135296		17	651
MAST2	-7.91626	0.713705	-5.06904	0.152895		1.8636	0.81819	2.10231	0.114688		0.0166585	0.723654	0.0299097	0.000121082		17	651
GRB7	14.437	0.588848	-5.03542	0.155568		1.10998	0.911938	2.09986	0.115109		-0.0414365	0.477373	0.0298256	0.000125841		11	657
PSMD1	43.8808	0.116714	-5.17342	0.143986		-4.3132	0.681772	2.11036	0.113334		-0.0964306	0.114376	0.0301406	0.000104655		10	658
ZNF862	19.0934	0.441966	-5.1625	0.145632		4.50855	0.628981	2.07264	0.120108		-0.0425641	0.432459	0.0301201	0.000109156		13	655
TTC12	0.487716	0.986135	-5.04997	0.154925		6.94359	0.510157	2.1405	0.108535		0.0570543	0.351691	0.0302207	0.000103811		10	658
RAD21	-21.6737	0.360557	-5.01936	0.156723		9.0931	0.307234	2.08444	0.117515		0.137522	0.00774037	0.0296629	0.000126791		14	654
KIAA1429	-10.1095	0.57267	-4.92877	0.165284		-1.33625	0.842702	2.11492	0.1132		0.0150381	0.700768	0.0296911	0.000139396		25	643
NAP1L3	7.82491	0.779909	-5.03938	0.155332		14.3559	0.172115	2.12334	0.110628		0.0438524	0.473174	0.0299516	0.000117967		10	658
OR10Z1	-16.6272	0.406042	-5.15757	0.145915		4.02474	0.592498	2.12385	0.111161		0.0587107	0.178883	0.0302453	0.000100518		20	648
ANLN	-34.8146	0.142035	-4.7086	0.184469		3.96023	0.656897	2.05935	0.123024		0.17965	0.000495859	0.028099	0.000274033		14	654
TLK2	-19.9733	0.455277	-4.9228	0.165416		-9.56296	0.341299	2.16081	0.105127		-0.0141826	0.808189	0.0299682	0.000119641		11	657
SLC39A12	-22.9368	0.133976	-4.72759	0.182542		4.31786	0.45302	2.03727	0.126861		0.0897464	0.00713401	0.0286028	0.000223527		35	633
OR10Q1	55.5747	0.0196415	-5.92785	0.0951976		20.2285	0.0238204	1.78005	0.182278		0.0203546	0.696116	0.0295553	0.000157907		14	654
CASP2	43.7661	0.103224	-5.58968	0.115886		12.4824	0.21632	1.94543	0.145555		-0.0226949	0.699057	0.0301541	0.000113914		11	657
SULF2	-17.0427	0.473434	-5.07897	0.151965		-10.1788	0.254306	2.08295	0.117705		-0.0563164	0.277833	0.0297897	0.000127217		14	654
HELZ	-4.56984	0.791178	-4.99917	0.159295		-3.44949	0.594721	2.13908	0.108982		-0.0146183	0.698076	0.0300477	0.000115455		27	641
SI	-26.6666	0.0144822	-4.54705	0.198453		-1.70164	0.67861	2.1308	0.110413		0.0702234	0.0031584	0.0285436	0.000226067		76	592
CDC42BPB	3.06346	0.901114	-5.05526	0.154023		-4.19878	0.650326	2.10173	0.114723		-0.0352255	0.512829	0.0299028	0.000120968		13	655
GP2	-17.0175	0.544426	-5.00202	0.1584		18.3178	0.0821585	2.04373	0.12436		0.0687023	0.262257	0.0296703	0.000135651		10	658
UPF3B	-1.55633	0.951493	-5.05481	0.154073		-1.79785	0.851632	2.09633	0.115713		-0.0175349	0.753598	0.0298544	0.000124561		12	656
FSTL5	6.96955	0.641581	-5.05411	0.154048		6.782	0.227753	2.09735	0.115131		0.0193416	0.554086	0.0298724	0.000122968		37	631
GALNT5	7.90411	0.756304	-5.06226	0.153439		14.0291	0.14232	2.08194	0.11764		0.0787908	0.156248	0.0297827	0.000126409		12	656
NDUFS1	8.84331	0.699924	-4.99939	0.15889		2.5393	0.768333	2.11388	0.112948		0.0106582	0.831535	0.0299403	0.000120574		15	653
MACF1	-3.3368	0.772162	-5.0194	0.157154		0.180143	0.966814	2.09671	0.115837		0.0197973	0.43133	0.0296769	0.000136719		64	604
FLG	-10.6045	0.225127	-4.96777	0.160879		-4.74531	0.148445	2.13662	0.108398		0.013018	0.495424	0.0297712	0.000129792		126	542
GRIK5	13.3338	0.550692	-5.25915	0.139871		11.797	0.159712	1.91605	0.151758		0.0345595	0.478721	0.0293412	0.000173079		16	652
PPFIA4	21.3735	0.307278	-4.98872	0.159243		21.0546	0.00729532	2.16176	0.102965		0.0550657	0.228274	0.0300412	0.000111469		18	650
PRAMEF1	-38.9364	0.164349	-4.82046	0.173883		-13.7107	0.192512	2.18037	0.101784		0.0605731	0.321978	0.0295141	0.000149324		10	658
ZMYM3	-10.3168	0.6421	-4.96374	0.162148		-13.844	0.0966079	2.21818	0.0958461		-0.0670253	0.166443	0.0304551	9.11174e-05		16	652
KCNA1	39.8801	0.0812003	-5.01733	0.156184		17.4466	0.0422302	2.11409	0.111547		-0.0244208	0.625188	0.029854	0.000124344		15	653
GPM6A	-6.36177	0.819824	-5.05198	0.154274		13.6053	0.19453	2.09651	0.115215		0.0682841	0.262643	0.0298657	0.000122098		10	658
BRDT	-8.2922	0.679906	-4.94071	0.164737		5.155	0.494759	2.02876	0.128886		0.0354827	0.418685	0.0293956	0.000163644		20	648
PLEKHG1	12.1085	0.515799	-5.02589	0.156321		5.17663	0.45962	2.11007	0.113221		0.00472276	0.907604	0.0298863	0.000122702		23	645
VPS16	4.24596	0.843553	-5.06693	0.153146		13.9072	0.0850029	2.05262	0.122719		0.0643014	0.170775	0.0296636	0.000134982		17	651
IQGAP2	-0.425041	0.983928	-5.05359	0.154176		10.8741	0.169838	2.11569	0.111894		0.0343124	0.456303	0.02993	0.000119151		18	650
ASTN1	-0.201475	0.987621	-5.05382	0.154195		9.26645	0.0571763	2.14001	0.107409		0.0531077	0.060715	0.0301136	0.000104684		53	615
TARS2	0.588202	0.979526	-5.05674	0.154265		0.344957	0.968047	2.09627	0.116039		-0.0259477	0.604087	0.0300445	0.000114136		15	653
ANO7	-0.81245	0.971829	-5.05881	0.154189		3.27985	0.70434	2.12231	0.111629		-0.00670154	0.893872	0.0298272	0.000128549		15	653
POTEE	64.4014	0.00538664	-4.64739	0.187771		24.2406	0.00530277	2.25116	0.0896017		-0.00315201	0.950406	0.0298559	0.000126172		15	653
SUSD2	-11.5194	0.642457	-4.99577	0.159102		-6.2237	0.504343	2.12939	0.11018		-0.0274919	0.611841	0.0300122	0.000115576		13	655
CUBN	-0.756205	0.947515	-5.04446	0.155172		0.652221	0.879885	2.09122	0.116831		-0.0204562	0.414653	0.0301046	0.00010971		65	603
FAM83C	1.9519	0.923993	-5.07024	0.153342		2.98233	0.698014	2.07204	0.120424		0.0295195	0.508674	0.0296137	0.000143213		19	649
LGR6	-20.5585	0.327502	-4.9618	0.161607		-4.30929	0.584973	2.11761	0.112106		0.0473353	0.301818	0.029666	0.000136387		18	650
NLRP11	-11.6887	0.587784	-5.00939	0.157802		5.53914	0.494144	2.07789	0.118905		0.077957	0.0974771	0.0295855	0.000139238		17	651
DPY19L2	-36.6716	0.0800212	-4.83081	0.172392		-6.4908	0.409975	2.13783	0.108732		0.0882548	0.053617	0.0293412	0.00015699		18	650
GRIP2	16.4693	0.522528	-5.19781	0.143449		12.7301	0.188104	1.98652	0.136302		0.0266965	0.635015	0.0296409	0.000143155		12	656
RAD54B	0.766599	0.978123	-5.05777	0.15433		5.33372	0.611555	2.06475	0.121679		-0.00337543	0.955902	0.0298971	0.000124272		10	658
PDCD6IP	-13.8738	0.622155	-4.84345	0.174982		0.421021	0.968253	2.09216	0.119051		0.0520104	0.397428	0.0290905	0.000202915		10	658
RNF111	24.909	0.295137	-5.22856	0.140528		9.32181	0.297047	2.03279	0.12726		-0.0130203	0.802182	0.0299676	0.000119509		14	654
ATP1B4	-18.2553	0.494918	-5.20114	0.143109		2.36206	0.814203	2.11769	0.112707		0.0534955	0.359616	0.0303101	0.000100256		11	657
DCC	-26.1996	0.0608636	-4.67161	0.187246		2.42003	0.645329	2.06329	0.122104		0.0945092	0.00190976	0.0285003	0.000228548		42	626
ADAM21	17.1871	0.502679	-5.11906	0.148918		2.28485	0.812556	2.08972	0.116985		-0.0531657	0.342244	0.0300804	0.000110326		12	656
UGT1A6	-0.762243	0.977305	-5.04437	0.156386		17.102	0.0890087	1.90684	0.152973		0.0918089	0.116258	0.0288468	0.000213538		11	657
NLRC5	16.1971	0.339076	-5.21812	0.141403		7.41835	0.243788	2.02285	0.129073		-0.00298813	0.935645	0.0299062	0.000123574		28	640
GRIA2	8.65667	0.617701	-5.11611	0.149316		14.8165	0.0227289	1.99035	0.133982		0.0597725	0.114186	0.0294394	0.000151392		27	641
ITPR1	32.2705	0.085917	-5.04403	0.154018		5.23759	0.45858	2.09996	0.11493		-0.0519851	0.20539	0.0298615	0.000121867		23	645
KIAA0556	-6.43743	0.73571	-4.95141	0.164119		9.38453	0.190035	1.95053	0.144156		0.0538433	0.195758	0.0290267	0.000196843		22	646
LRP6	9.41727	0.661819	-5.05731	0.153797		-1.86387	0.817778	2.09939	0.115166		-0.0609047	0.194881	0.0299042	0.000119091		17	651
GRHL1	-1.50706	0.94931	-5.04031	0.155886		-10.2817	0.248102	2.18455	0.101379		-0.0605431	0.241898	0.0303824	9.54475e-05		14	654
C10orf12	-28.1814	0.194644	-4.52841	0.203913		-10.1687	0.21294	2.28777	0.0877594		0.040271	0.396169	0.0291263	0.000197388		17	651
LMBRD1	-13.9321	0.575519	-4.8758	0.170741		-9.50196	0.309288	2.21931	0.0969438		-0.0319748	0.556162	0.0302822	0.000105768		13	655
STON2	-23.7923	0.317766	-4.74829	0.18184		-10.9715	0.220036	2.23899	0.0938162		-0.0142342	0.78436	0.030058	0.000118673		14	654
SLC17A6	0.0781707	0.996873	-5.05382	0.155001		8.90821	0.234229	1.99605	0.134548		0.0311964	0.473652	0.0295169	0.000152138		20	648
PCDHGA12	-5.37917	0.786653	-5.0258	0.156575		-4.04847	0.587666	2.11893	0.111905		0.00986771	0.820123	0.029826	0.000127179		20	648
NPC1L1	20.6848	0.311051	-5.27632	0.137283		-6.97377	0.363374	2.17384	0.103321		-0.10045	0.0240405	0.0309607	6.75016e-05		19	649
PNMA3	-2.85802	0.918486	-5.04525	0.154927		-10.102	0.335485	2.12561	0.110547		-0.0590754	0.332473	0.0300342	0.000112671		10	658
PDE10A	-21.6618	0.253805	-5.12072	0.148425		-6.44336	0.366375	2.07835	0.118684		0.0059534	0.885844	0.0298944	0.000122315		22	646
SLC6A9	-3.2057	0.896557	-5.02075	0.157851		-6.15569	0.506318	2.16028	0.10576		-0.0374033	0.487148	0.030251	0.000104756		13	655
MBD1	-22.4013	0.312582	-5.01894	0.156696		-17.3705	0.03691	2.12486	0.109687		-0.0521788	0.281352	0.0299549	0.000116783		16	652
FAM19A2	-40.271	0.115717	-4.66601	0.188456		-7.6899	0.424343	2.1724	0.103762		0.127478	0.0224424	0.028651	0.000224767		12	656
CD1C	-50.6574	0.0584025	-4.44294	0.21084		-1.56375	0.87659	2.11734	0.113586		0.148147	0.0111588	0.0280919	0.000299994		11	657
IL7R	-10.3096	0.591096	-4.92549	0.165706		6.95465	0.334623	2.01256	0.131557		0.0486734	0.245192	0.0292742	0.000170897		22	646
THUMPD2	30.9588	0.22471	-5.2073	0.141843		8.30845	0.385951	2.05708	0.122701		-0.0333927	0.548847	0.0300423	0.000113717		12	656
USP31	7.87169	0.673227	-5.14104	0.147813		2.72774	0.69731	2.06798	0.121309		0.0143808	0.724208	0.0297148	0.000137351		23	645
CNTNAP4	-2.6053	0.866175	-5.09333	0.151874		3.67126	0.527301	2.15547	0.106497		0.0184504	0.58464	0.030162	0.000109715		35	633
TTBK1	-10.9888	0.622045	-4.98052	0.160474		4.04424	0.629187	2.07187	0.120264		0.0537477	0.269317	0.0295217	0.000147771		16	652
CD3EAP	0.320072	0.990888	-5.05266	0.154243		7.10414	0.499796	2.1043	0.114215		-0.0025967	0.966152	0.0298737	0.000123434		10	658
NLRC3	-30.8141	0.21076	-5.27051	0.137269		-5.54161	0.549333	2.05938	0.122604		0.0286311	0.594528	0.030078	0.000112711		13	655
ST6GAL2	-19.2764	0.295699	-5.22391	0.140859		3.75362	0.587956	2.13181	0.109982		0.0579653	0.149688	0.03039	9.35094e-05		24	644
RYR3	-9.46903	0.359234	-4.94179	0.163441		1.27178	0.743175	2.08359	0.118119		0.0193232	0.391547	0.029649	0.000138622		85	583
TLR5	37.6351	0.127703	-5.4811	0.122781		-1.0358	0.911234	2.1103	0.114436		-0.0947449	0.07897	0.0309537	7.08809e-05		13	655
RPS6KA2	-15.6436	0.558887	-5.10115	0.150329		-5.23299	0.602797	2.08238	0.118171		0.0515493	0.377652	0.0300347	0.000112942		11	657
ZNF804A	-11.0227	0.318132	-4.86355	0.170511		-1.26223	0.761004	2.1202	0.112114		0.00529231	0.82631	0.0297848	0.000131991		75	593
NELL2	2.7934	0.869736	-5.05367	0.154144		13.9169	0.0293704	2.09477	0.114674		0.0576792	0.120615	0.0298602	0.000120795		28	640
EPHB1	7.24489	0.620784	-4.93282	0.165137		2.63391	0.632136	2.14218	0.108734		0.00992561	0.756257	0.0300403	0.000117249		39	629
PDE8B	1.71619	0.948734	-5.05956	0.153846		15.7506	0.115936	2.03752	0.125718		0.064117	0.271057	0.0296275	0.000139055		11	657
KRT36	-21.1861	0.426748	-4.89257	0.168176		-8.20699	0.412531	2.16063	0.10536		0.0183359	0.752796	0.029737	0.00013559		11	657
NCOR2	-6.98889	0.639884	-4.92769	0.165797		-2.85184	0.611357	2.14961	0.107684		0.033365	0.306192	0.0292779	0.00017271		37	631
EYA1	-20.3244	0.296151	-5.13618	0.147315		-6.73872	0.356606	2.07091	0.120039		0.00530693	0.900619	0.0298975	0.000122338		21	647
OR8B8	11.6449	0.662976	-5.04991	0.1544		-1.0412	0.917403	2.09825	0.115374		-0.0355813	0.541932	0.0298666	0.000123315		11	657
CCDC150	29.3173	0.252852	-5.04793	0.154211		3.6014	0.708634	2.09913	0.115186		-0.0732639	0.190581	0.0298633	0.000121592		12	656
CNR1	-7.10899	0.772212	-5.06143	0.153509		-7.34272	0.426043	2.08972	0.116697		-0.0035417	0.94734	0.0298715	0.000123592		13	655
PKHD1L1	-11.2864	0.28488	-4.74649	0.18177		-0.676705	0.864548	2.11689	0.11335		0.0428632	0.0626495	0.028712	0.000224929		81	587
UBE2O	51.4965	0.0536152	-5.45186	0.123847		20.7227	0.0386888	1.93798	0.145212		-0.00082083	0.988775	0.0298821	0.000126131		11	657
ZNF704	-9.77313	0.701376	-5.05145	0.154287		-10.5087	0.272257	2.10009	0.114727		-0.065607	0.238208	0.0298856	0.00012065		12	656
SLC8A2	8.57608	0.747131	-5.07441	0.152511		11.1828	0.262929	2.07049	0.119972		0.00913777	0.874985	0.0298529	0.000125036		11	657
SLC17A3	10.0298	0.67446	-5.14935	0.147305		14.8715	0.0970654	1.95553	0.142225		0.11652	0.0251633	0.0287554	0.000212795		14	654
TOP2B	-0.362654	0.989173	-5.04996	0.155231		-13.772	0.169893	2.21082	0.097313		-0.0770118	0.186636	0.0305038	8.96045e-05		11	657
RFX3	-0.973507	0.969663	-5.0538	0.154149		-1.49436	0.87652	2.09716	0.115565		-0.0167617	0.764252	0.0298606	0.000124145		12	656
PAK7	2.99566	0.852042	-5.07346	0.152734		2.22168	0.712741	2.08328	0.118128		0.0275545	0.431943	0.0296868	0.000135921		32	636
SMAD4	2.70995	0.885842	-5.02021	0.157741		-4.16926	0.556558	2.04819	0.124973		-0.0448914	0.275859	0.029334	0.000165662		23	645
WNK2	37.8318	0.0801288	-5.19711	0.141994		7.75843	0.339885	2.06894	0.120379		-0.0437101	0.35487	0.0300424	0.000112388		17	651
ATP8B1	4.81518	0.828629	-5.05003	0.154436		4.17346	0.617508	2.10102	0.114832		-0.0127402	0.793094	0.0298681	0.000123663		16	652
C6orf222	-21.6971	0.416711	-5.01792	0.156906		-8.01606	0.424523	2.11145	0.112963		-0.00064424	0.991191	0.0298768	0.000123336		11	657
BACH1	-18.936	0.498636	-4.89945	0.167816		-12.162	0.247246	2.19708	0.0995987		-0.0237779	0.69722	0.0300685	0.000114943		10	658
OR4C3	-15.6446	0.368561	-4.92403	0.165066		-5.17981	0.428171	2.14119	0.108254		-0.00268004	0.943777	0.0298978	0.000123405		27	641
NNT	-27.3332	0.221829	-4.59312	0.19721		-6.11418	0.467171	2.20137	0.100356		0.0483868	0.322042	0.0290618	0.000200737		16	652
GRM7	-10.9043	0.469272	-4.98106	0.160146		8.62208	0.127505	2.0417	0.124977		0.0641052	0.051078	0.0294533	0.000147531		36	632
ZNF536	-24.0833	0.0225719	-4.8492	0.169938		-2.31824	0.559746	2.11813	0.111999		0.0473396	0.0401413	0.0294753	0.000145029		82	586
THBS1	18.9988	0.478829	-5.21822	0.141908		3.24296	0.747687	2.0703	0.121066		0.0286883	0.624348	0.0296262	0.000144488		11	657
ERBB2	39.8444	0.0189023	-4.99437	0.157311		12.139	0.0571531	2.11635	0.111305		-0.0409613	0.269845	0.0298156	0.00012541		28	640
TANC1	40.4895	0.0292175	-5.23536	0.138586		-0.279521	0.968098	2.09978	0.115213		-0.0696257	0.0861475	0.0301895	0.000101528		23	645
CDH5	-27.5628	0.260958	-4.82154	0.174251		-16.4261	0.0743631	2.23641	0.0931211		0.00907821	0.865414	0.0297996	0.000131536		13	655
SRCAP	14.782	0.316306	-5.19303	0.143132		2.14235	0.699187	2.07821	0.11913		-8.32549e-05	0.997938	0.0298766	0.000124702		38	630
MUC5B	10.4631	0.391395	-5.10843	0.149586		-2.92467	0.523753	2.11403	0.11262		-0.0431717	0.105069	0.0301048	0.000106346		57	611
APBA2	26.7499	0.194551	-5.58273	0.117446		8.84263	0.253794	1.92338	0.151173		-0.0236279	0.599943	0.0303438	0.000106877		19	649
SETX	2.42415	0.878594	-5.05272	0.154222		-2.46048	0.679842	2.09831	0.115318		-0.00211932	0.951232	0.0298756	0.000123267		32	636
WDR70	-4.97483	0.839598	-5.03278	0.156009		-12.1757	0.187049	2.1478	0.106726		-0.0909246	0.0898742	0.0302438	9.89354e-05		13	655
BNC2	-21.7423	0.253256	-4.98901	0.159122		-1.36157	0.849049	2.10252	0.114675		0.0486089	0.242082	0.0297329	0.000130857		22	646
FAM120B	2.1353	0.936693	-5.07722	0.153765		1.89029	0.851545	2.077	0.120462		0.0385625	0.511158	0.0294368	0.000162541		11	657
CDC14A	-1.24784	0.958287	-5.03966	0.156347		-1.59515	0.858757	2.11546	0.113336		-0.0104242	0.841398	0.0299865	0.000121032		14	654
VPS35	-35.0798	0.211535	-4.53591	0.203344		-10.623	0.31405	2.25508	0.0926081		0.0642733	0.294565	0.0289285	0.000217931		10	658
PTH2R	11.5204	0.603839	-5.03007	0.156029		14.8858	0.0740202	2.12804	0.10948		0.0992807	0.0402685	0.0300727	0.000105978		16	652
ATP10D	-8.20074	0.648711	-4.97813	0.160775		-0.580708	0.931584	2.10381	0.114803		0.0503428	0.200034	0.0294167	0.000155676		25	643
EHMT2	22.7724	0.393852	-4.90863	0.166552		18.0513	0.0717604	2.21289	0.0964087		0.0227728	0.696229	0.0300201	0.000116213		11	657
GAL3ST1	-9.07951	0.723742	-5.02083	0.156938		1.72463	0.85818	2.09242	0.116499		0.00450712	0.935956	0.0298598	0.000124903		12	656
ZC3H12C	5.32835	0.822273	-5.02197	0.157044		6.41257	0.471752	2.13575	0.109158		0.0190712	0.712717	0.0299865	0.000117571		14	654
TRPV3	-15.8166	0.536874	-4.96056	0.162123		-5.69952	0.55366	2.13179	0.109907		-0.00882376	0.874646	0.0299273	0.000121647		12	656
ANGPT2	3.13981	0.906562	-5.09005	0.152832		-1.87394	0.852088	2.12068	0.11296		-0.04006	0.492732	0.0303495	0.000101978		11	657
SLC5A11	23.2458	0.347713	-4.81237	0.175593		-2.28621	0.805892	2.07486	0.120426		-0.0763919	0.157398	0.0290853	0.000187715		13	655
CEP135	-15.4328	0.513995	-5.11152	0.149497		3.57468	0.687459	2.11209	0.113072		0.0346539	0.502123	0.0300074	0.000115093		14	654
DTX1	4.96514	0.822903	-5.06949	0.152942		-5.191	0.533368	2.11584	0.112337		-0.0411814	0.395119	0.0300132	0.000114192		16	652
PPP1R3F	19.0301	0.500737	-5.21016	0.142538		16.0934	0.129361	1.96554	0.140363		0.0875903	0.155554	0.029152	0.000180279		10	658
PASD1	7.27285	0.752365	-5.07448	0.15251		8.45707	0.328645	2.07344	0.119533		0.0599998	0.232981	0.0296979	0.000133286		15	653
ZNF454	-11.5749	0.664857	-5.00052	0.158707		-2.54196	0.800107	2.11002	0.113545		0.0230718	0.692498	0.0297713	0.000131029		11	657
ZNF41	-25.3314	0.365065	-5.19948	0.142797		-2.31563	0.82563	2.08512	0.118034		0.14197	0.0198649	0.0306972	7.62537e-05		10	658
DNAJC13	-9.25611	0.613596	-4.88073	0.170603		-13.0611	0.0575852	2.34148	0.0795484		-0.0572207	0.152553	0.0309402	7.40894e-05		24	644
NBAS	2.19411	0.898697	-5.06656	0.153288		2.8498	0.659843	2.0808	0.118541		0.0247003	0.511525	0.0297222	0.000133704		27	641
ELP4	-11.504	0.666573	-5.09245	0.151099		-5.87537	0.558068	2.07832	0.118892		0.0207222	0.722268	0.029947	0.000119238		11	657
ITGAM	-19.7572	0.347795	-4.99828	0.158488		-2.78717	0.724522	2.10622	0.114017		-0.00674042	0.883411	0.0298944	0.000122302		18	650
PIK3AP1	-17.6547	0.389522	-4.74685	0.182636		-9.33247	0.225899	2.26031	0.0911734		-0.0314285	0.483009	0.0304206	9.98827e-05		19	649
ZNF644	-2.32898	0.921875	-5.04542	0.154917		9.0916	0.308029	2.06927	0.120272		0.0226038	0.662875	0.029803	0.000128159		14	654
CPT1A	2.86758	0.892279	-5.05345	0.154164		-7.82514	0.325154	2.09998	0.114811		-0.0826944	0.0733461	0.0298912	0.000117754		18	650
SPTBN1	1.46272	0.928856	-5.05633	0.153957		1.55609	0.800415	2.09488	0.115963		0.0256132	0.4739	0.029816	0.000126486		30	638
SNTG1	-15.1436	0.364508	-4.86809	0.170264		3.26687	0.602676	2.05864	0.122931		0.0917442	0.0116933	0.028756	0.000208281		30	638
HTR1A	-28.9774	0.169885	-4.6396	0.191695		-4.47332	0.573012	2.16232	0.105872		0.033632	0.465876	0.0293961	0.00016547		18	650
REG1B	-32.258	0.162154	-5.22549	0.140299		-12.5169	0.148815	2.03155	0.127009		-0.0034441	0.945546	0.0298573	0.000125608		15	653
CCDC87	-30.2814	0.235775	-4.94569	0.16282		-9.42622	0.326032	2.13189	0.109526		0.0112583	0.840095	0.0298359	0.000126404		12	656
OR51A7	-6.04872	0.805907	-5.10865	0.15054		0.880214	0.924183	2.10663	0.11467		9.43101e-05	0.9986	0.0298766	0.000127157		13	655
CHD9	6.65971	0.699592	-5.05533	0.153971		11.494	0.075969	2.09435	0.115185		0.0144744	0.700912	0.0298705	0.000123386		27	641
ROBO4	14.793	0.407305	-5.09093	0.150964		13.9112	0.0378114	2.06277	0.120462		0.0178194	0.64763	0.02983	0.000126071		25	643
KCNA5	8.55685	0.701647	-5.17668	0.146004		-1.36408	0.870882	2.11825	0.113436		-0.0463856	0.341418	0.0305467	9.17584e-05		16	652
OR5T1	14.9778	0.420181	-5.17709	0.144535		8.52993	0.221601	2.0278	0.12801		0.0261896	0.518619	0.0296586	0.000139203		23	645
MATN2	-10.8625	0.670665	-5.06095	0.153509		5.69295	0.553042	2.10273	0.114512		0.057166	0.30525	0.0299181	0.000119134		12	656
CHRNB3	-9.71742	0.716219	-4.95987	0.16298		-4.02481	0.68861	2.13706	0.109692		-0.0105321	0.856813	0.0299766	0.000121759		11	657
MYEF2	-3.75437	0.8785	-5.0502	0.154432		3.35578	0.716083	2.09608	0.115719		0.0026804	0.960135	0.0298738	0.000123406		13	655
PTPRR	-18.8304	0.502043	-5.09	0.151127		9.43057	0.370836	2.11709	0.111979		0.0905995	0.138839	0.0300542	0.000109685		10	658
DLGAP1	-13.1329	0.471993	-4.93056	0.16474		-1.62297	0.81302	2.11364	0.113136		-0.00957301	0.810279	0.029965	0.000119736		24	644
GPR126	-21.9699	0.322399	-4.93497	0.16397		-3.25152	0.696782	2.11597	0.112503		0.0558415	0.24931	0.029576	0.000142899		16	652
OR51F2	-7.37004	0.774141	-5.06172	0.153488		-0.399034	0.967016	2.09804	0.115425		0.0188347	0.736974	0.0298983	0.000121744		12	656
BTBD7	29.725	0.195753	-5.19824	0.142419		9.3635	0.278149	2.05274	0.123319		-0.0283744	0.571874	0.0300145	0.000115171		15	653
WDR27	-24.4411	0.383098	-4.75375	0.181842		4.69436	0.655756	2.04106	0.12732		0.0847334	0.16592	0.0288386	0.000219112		10	658
CDR1	-13.0081	0.558554	-5.19797	0.143617		0.967384	0.907829	2.1093	0.114354		0.00330968	0.945661	0.0299127	0.000125577		16	652
PMS1	7.10442	0.764946	-4.98329	0.160832		2.39827	0.788209	2.12202	0.112071		-0.0243823	0.638375	0.0296368	0.000143711		14	654
TRIM42	-16.2045	0.440473	-4.95878	0.162082		7.49561	0.342208	2.05497	0.123023		0.0635602	0.165626	0.0295065	0.000147136		18	650
NPY2R	7.64042	0.749543	-5.021	0.156961		-0.411583	0.963493	2.0968	0.115772		-0.0407725	0.435177	0.0297054	0.000134462		14	654
RAG1	-3.49635	0.868278	-5.04169	0.155195		3.79772	0.631586	2.08632	0.117457		0.0385584	0.402119	0.029752	0.000130699		18	650
HPS5	27.6475	0.281177	-5.1972	0.142738		-6.34481	0.510492	2.13163	0.109851		-0.0568118	0.31052	0.0301722	0.000105547		12	656
ZNF160	-26.9507	0.213297	-4.74535	0.181378		-11.7443	0.148803	2.23255	0.0942033		-0.0126663	0.788909	0.0300203	0.000118664		17	651
FOXM1	8.51156	0.738608	-5.07905	0.152162		-12.1015	0.206418	2.13566	0.108703		-0.0894316	0.107999	0.0301503	0.000104025		12	656
MCC	12.7859	0.615835	-5.03046	0.156003		-7.28007	0.44696	2.08573	0.117427		-0.0689468	0.215068	0.0297547	0.000129051		12	656
OR8J3	-32.0114	0.069032	-4.84344	0.171148		-5.62878	0.39527	2.13535	0.10909		0.0625502	0.103804	0.0294665	0.000148808		26	642
ZNF385D	-22.9008	0.303506	-5.2728	0.13749		-5.62231	0.501459	2.04453	0.125525		0.0139584	0.774023	0.0300098	0.000118168		16	652
LLGL2	-3.84735	0.885639	-5.03234	0.156225		10.4751	0.2971	2.0425	0.12534		0.0685102	0.240584	0.0295094	0.000148337		11	657
ARHGAP15	-13.8975	0.571325	-5.05596	0.153866		1.43011	0.876797	2.09883	0.11527		0.0480997	0.369464	0.0298863	0.000121439		13	655
PCDHB6	-0.391538	0.981612	-5.04626	0.156122		-2.62555	0.680795	2.14317	0.10893		0.0421964	0.255074	0.0291582	0.000184255		28	640
HECW1	-19.1619	0.164409	-4.67443	0.18808		3.5729	0.490422	2.02794	0.12904		0.0405923	0.177381	0.029074	0.000190107		44	624
NWD1	1.45071	0.946656	-5.0682	0.153822		-7.23056	0.374632	2.17468	0.103246		-0.0571409	0.227206	0.0304776	9.14317e-05		17	651
SORL1	-5.76715	0.717154	-5.03346	0.15581		-4.56655	0.445103	2.11393	0.112571		-0.0208164	0.549241	0.029946	0.000118566		32	636
PODN	-24.2248	0.344402	-4.8986	0.167331		-5.98686	0.534066	2.13665	0.109152		0.0146502	0.793483	0.0297824	0.000131373		12	656
CHRM3	31.303	0.100168	-5.19551	0.142237		10.2597	0.151622	2.05178	0.123168		-0.000681245	0.98694	0.0298789	0.000123636		22	646
ANKRD27	-11.2244	0.592055	-5.07494	0.152367		3.92863	0.617647	2.10622	0.113959		0.0200832	0.6606	0.0299152	0.000120624		18	650
PLXDC2	-1.49807	0.949655	-5.03841	0.156262		13.0656	0.142409	1.97199	0.139083		0.0682018	0.187728	0.0292153	0.000174958		14	654
SYT9	13.7251	0.579468	-5.05453	0.153986		12.8637	0.166595	2.097	0.115065		0.0798187	0.139677	0.0298664	0.000120731		13	655
EPB41L5	-27.6731	0.299693	-4.87919	0.168983		0.136767	0.98912	2.09766	0.115884		0.0257377	0.65878	0.0297142	0.000135989		11	657
RRP12	10.8615	0.657843	-5.09757	0.150714		10.5536	0.251849	2.05513	0.122809		0.00378471	0.943658	0.0298602	0.00012503		13	655
PCDHGB3	8.83128	0.624619	-5.21476	0.143117		7.92741	0.242179	1.95324	0.144007		0.0268464	0.495689	0.0293838	0.000168466		25	643
TUBA3C	-3.36717	0.862816	-5.06567	0.153257		-3.45557	0.636923	2.08543	0.117629		-0.044651	0.293811	0.0297066	0.000133243		21	647
FLRT2	7.24819	0.737651	-5.07195	0.152688		-6.41724	0.429828	2.11536	0.112321		-0.050821	0.281907	0.0300092	0.000113684		17	651
MAGED1	1.44007	0.958974	-5.06179	0.153977		-13.2049	0.209046	2.17987	0.101917		-0.0616471	0.313024	0.0302556	0.000101814		10	658
2017-09-14	-3.82858	0.876572	-5.05673	0.153905		5.32961	0.564934	2.10382	0.114333		0.027177	0.613583	0.0299028	0.000121229		13	655
PCDH8	18.6103	0.319144	-5.34101	0.133084		9.81031	0.16204	1.94665	0.144775		-0.0157863	0.698837	0.0301201	0.000114158		23	645
RPL10L	-16.1562	0.497219	-5.07941	0.151949		-2.97941	0.739008	2.09363	0.116169		0.0913698	0.0783967	0.0300256	0.000110035		14	654
BRF1	9.52466	0.698524	-5.06332	0.153333		-5.91978	0.521673	2.10498	0.114114		-0.0458964	0.39259	0.0299259	0.000119128		13	655
PGLYRP3	-26.7396	0.296226	-4.97957	0.160009		-10.9241	0.255999	2.12848	0.109961		-0.00764932	0.891193	0.0298968	0.000122274		12	656
RUFY3	-3.4681	0.88115	-5.00008	0.160614		-4.64799	0.593774	2.16932	0.105224		0.0125257	0.804671	0.029685	0.00014655		15	653
LRRC43	26.5121	0.300593	-4.97336	0.160553		1.29132	0.89329	2.10239	0.114741		-0.0602155	0.281574	0.0296951	0.000133988		12	656
PROS1	-29.4198	0.0751176	-4.30077	0.227308		-3.48831	0.574762	2.1877	0.103038		0.0848443	0.0186358	0.0277066	0.000380301		30	638
MAP3K6	-10.0177	0.721166	-4.94101	0.165132		-17.3252	0.100083	2.29206	0.0860837		-0.0854878	0.162771	0.0308308	7.77014e-05		10	658
AKNA	18.1098	0.445463	-5.23575	0.140598		3.05069	0.732323	2.06772	0.121569		-0.0694382	0.180096	0.0305768	8.6716e-05		14	654
DLEC1	2.55474	0.911577	-5.0835	0.152967		-3.98536	0.644713	2.14622	0.10831		-0.0314448	0.531265	0.0302522	0.000105769		15	653
DCBLD2	9.55737	0.719977	-4.97806	0.161082		16.9162	0.0909199	2.231	0.0940093		0.0448827	0.440619	0.0302273	0.000104761		11	657
NPR3	8.79365	0.710295	-5.01911	0.157077		9.35736	0.292598	2.13449	0.109058		0.0210132	0.68436	0.0299566	0.000118584		14	654
ASXL3	1.35013	0.91677	-5.07493	0.153148		5.02013	0.300843	2.01667	0.130549		0.0296191	0.29354	0.0293929	0.000160203		51	617
CFHR2	-29.1805	0.0611541	-4.50619	0.204116		7.68681	0.18956	1.9545	0.143265		0.124557	0.000238648	0.0275421	0.000361548		34	634
SLC25A2	9.69692	0.728335	-5.03242	0.155908		-8.09468	0.440194	2.08141	0.118204		-0.0544777	0.371367	0.0297606	0.000129884		10	658
MICAL2	-27.5362	0.230367	-4.97333	0.160413		-7.89497	0.360152	2.12133	0.111272		0.0421561	0.400507	0.0297539	0.000130547		15	653
KRT78	-0.541743	0.98381	-5.0485	0.155348		19.5999	0.0503587	1.9388	0.145249		0.0919504	0.11436	0.0291265	0.000180889		11	657
C17orf53	41.9499	0.135756	-5.73664	0.108144		9.8872	0.349616	1.93737	0.149047		-0.0376871	0.539647	0.03049	0.000101643		10	658
GMIP	5.06743	0.84969	-5.08103	0.152284		-13.258	0.186653	2.17207	0.102998		-0.0761053	0.192122	0.030298	9.82846e-05		11	657
RIMS1	-10.6361	0.481013	-4.8936	0.168305		5.06454	0.371766	2.02266	0.129596		0.0931136	0.00460629	0.028481	0.000236103		37	631
OR5AS1	-9.96261	0.635842	-4.99318	0.159328		4.05921	0.607591	2.07418	0.119761		0.0566309	0.217457	0.0295362	0.000145672		18	650
KRT6B	-3.10889	0.899569	-5.0384	0.15561		9.91684	0.283745	2.05222	0.12343		0.0195271	0.716564	0.0297846	0.000130059		13	655
IGSF9B	-18.803	0.312237	-5.18773	0.143506		-6.32854	0.365367	2.05314	0.123424		0.00228386	0.955189	0.0298921	0.000123564		23	645
HLA-B	-3.77266	0.872696	-4.99874	0.160552		2.54228	0.773808	2.06201	0.123451		-0.00516537	0.919968	0.0299499	0.000127213		15	653
PAN3	-10.9378	0.646638	-4.95185	0.163354		-11.2898	0.207634	2.20284	0.098615		-0.0210196	0.686602	0.03007	0.000114634		14	654
OR51E2	-44.508	0.11173	-4.89792	0.166576		-13.3598	0.204011	2.14504	0.107205		0.0659706	0.28055	0.029646	0.00013771		10	658
ZNF211	0.15832	0.994702	-5.05545	0.156387		-11.473	0.2	2.28226	0.0882781		-0.0789289	0.129161	0.0311399	6.77059e-05		14	654
TF	-20.7432	0.382801	-4.90879	0.166504		-11.7891	0.18661	2.18043	0.101753		0.00205157	0.968476	0.0298615	0.00012627		14	654
PNLIPRP2	5.51068	0.804798	-5.07967	0.152218		5.39049	0.51988	2.07234	0.119984		-0.0102161	0.8338	0.0299254	0.000120944		16	652
FAM178A	-18.1243	0.480132	-4.90441	0.167252		-19.0336	0.0481371	2.25447	0.0903613		-0.054682	0.329162	0.0303238	9.92228e-05		12	656
ESYT2	8.63348	0.735341	-5.1269	0.149016		12.65	0.187147	1.99011	0.135539		0.0254494	0.648134	0.0296577	0.000141661		12	656
MAP7D1	1.17426	0.966824	-5.05314	0.154195		-6.16484	0.561075	2.09968	0.115037		-0.0510915	0.407113	0.0298854	0.000121665		10	658
PCDHA11	-11.9784	0.433254	-4.90041	0.167454		-2.7137	0.636606	2.13307	0.109949		0.0192232	0.56469	0.029631	0.000142544		35	633
BAZ2B	17.9856	0.327554	-5.43518	0.127431		4.29407	0.533936	2.00725	0.13421		0.0626306	0.118225	0.0285446	0.000257119		24	644
GLI1	-7.31708	0.699126	-4.8162	0.180738		13.1791	0.0635744	1.67215	0.214944		0.0665616	0.107028	0.0277224	0.000430243		23	645
OR4K14	-24.2235	0.365569	-5.10199	0.150052		-14.6589	0.144826	2.06882	0.120005		-0.0546723	0.349648	0.029765	0.000129433		11	657
CEP57	13.0513	0.64355	-5.06076	0.153513		-9.90273	0.349924	2.10447	0.114068		-0.0568174	0.356103	0.0299099	0.000119915		10	658
GGN	-15.9693	0.548857	-5.05469	0.153957		0.403735	0.967827	2.09856	0.115322		0.0188749	0.745584	0.0298779	0.000122977		11	657
KRAS	-17.6699	0.184089	-4.8452	0.171683		-4.67289	0.349989	2.15345	0.106242		-0.00441287	0.879329	0.0299276	0.000121786		51	617
ZC3H18	-12.3393	0.569406	-5.02517	0.156422		-1.78286	0.826833	2.10252	0.114659		0.063757	0.177964	0.0297324	0.000130152		17	651
MYBBP1A	-6.96731	0.793528	-5.07582	0.152461		11.8628	0.235347	2.1375	0.108471		0.0393449	0.498406	0.0300051	0.00011519		11	657
NOTCH4	33.2779	0.0228681	-5.27218	0.135747		14.5141	0.00820601	2.00289	0.130926		0.0270647	0.397456	0.0296974	0.000134794		39	629
MECOM	-2.36217	0.905801	-5.0505	0.154412		-2.48837	0.740037	2.10106	0.114865		-0.0319367	0.463635	0.0299085	0.000120459		20	648
TUSC3	-21.7328	0.347916	-5.09926	0.150243		2.2826	0.79308	2.10338	0.114507		0.0532376	0.292281	0.0299893	0.000114876		15	653
CREBBP	0.115079	0.992493	-5.05484	0.154739		-1.41872	0.757517	2.12222	0.111855		-0.0173221	0.516517	0.0301651	0.000108308		57	611
DLST	7.05654	0.800266	-5.07543	0.152498		-0.431921	0.967123	2.09989	0.115206		-0.0720196	0.23674	0.0301055	0.000108124		10	658
CYFIP1	34.9015	0.170965	-5.101	0.149778		14.8561	0.120802	2.07805	0.11826		0.0280851	0.614084	0.0298371	0.000125476		12	656
IGSF10	3.00733	0.850055	-5.05751	0.153838		13.1226	0.0278362	2.07847	0.1175		0.0243997	0.482319	0.0298385	0.000124983		32	636
CD163	8.51053	0.588541	-5.14081	0.147518		19.2274	0.00109217	1.89995	0.15101		0.0748419	0.0290831	0.0291028	0.000176296		33	635
ADCY8	9.37732	0.53506	-5.15973	0.14606		4.75676	0.402265	2.04433	0.125249		0.0068521	0.835576	0.0297977	0.00013062		36	632
INTU	-17.3093	0.454391	-4.77529	0.180283		-6.72131	0.439406	2.20632	0.0995233		0.0207971	0.680636	0.0295422	0.00015861		15	653
ZSCAN1	-13.7942	0.459214	-5.0528	0.154052		6.10288	0.383413	2.09846	0.11513		0.0807831	0.0468485	0.0298751	0.00011771		23	645
MORC1	2.69136	0.880175	-5.05889	0.153746		2.92158	0.663146	2.09203	0.116427		0.00496972	0.898558	0.0298647	0.000124064		25	643
SLC1A6	-13.7134	0.610136	-4.8982	0.168672		2.29661	0.820224	2.0726	0.12122		0.0862631	0.141572	0.0289025	0.000208586		11	657
TP63	8.45207	0.686723	-5.08869	0.151399		1.44258	0.854639	2.09241	0.116495		0.01212	0.791124	0.0298245	0.000127085		18	650
FBXO38	-33.2486	0.146962	-4.98414	0.159262		-12.2564	0.154753	2.12387	0.110496		0.0465775	0.352336	0.0297794	0.000128432		15	653
ZNF780B	-33.5186	0.174162	-4.7272	0.182889		-1.91337	0.836534	2.11711	0.112958		0.0542179	0.314227	0.0293489	0.000165282		13	655
USP47	26.0666	0.270974	-4.96558	0.161168		3.74459	0.67395	2.11106	0.113218		-0.0752585	0.145375	0.0296236	0.000137507		14	654
SACS	-2.09956	0.872123	-5.017	0.157971		-2.55545	0.602027	2.14224	0.108586		0.00362968	0.898592	0.0298137	0.000131192		50	618
ZNF460	-58.5276	0.0277866	-5.31521	0.132763		-7.77039	0.437599	2.06369	0.121519		0.11842	0.0415167	0.0304065	8.96726e-05		11	657
DNA2	18.0079	0.518301	-5.11147	0.149506		4.00469	0.702234	2.08549	0.117679		-0.0297151	0.625457	0.0299724	0.000117508		10	658
NCKAP5L	-2.28088	0.929026	-5.04662	0.154806		-1.23857	0.897568	2.10193	0.114807		-0.00677495	0.903559	0.0298945	0.000122429		12	656
PCDH9	41.58	0.0202375	-5.84226	0.0997395		18.0673	0.0072059	1.75553	0.187224		0.016207	0.679119	0.0295681	0.000154531		25	643
OR10G7	16.736	0.550339	-5.0607	0.153472		-6.20059	0.555895	2.1014	0.114739		-0.0747115	0.221863	0.0299105	0.000118969		10	658
TLL2	2.6408	0.90578	-5.04068	0.155382		11.3257	0.176367	2.15098	0.106198		0.0431609	0.375499	0.0300757	0.000110814		16	652
GPR133	-9.83383	0.58952	-5.06746	0.152954		-11.4461	0.0943196	2.08159	0.117519		-0.0374303	0.34685	0.0298204	0.000125591		24	644
PRDM16	-21.5979	0.267883	-4.94239	0.163187		-10.1572	0.165382	2.15049	0.106241		0.00494029	0.907642	0.0298505	0.000125631		21	647
ATP11A	19.4005	0.381911	-5.22592	0.141001		-9.43684	0.257533	2.18267	0.101684		-0.067607	0.162684	0.0304787	9.0092e-05		16	652
TTC21A	-17.0114	0.47214	-5.10098	0.150251		8.42459	0.343202	2.12232	0.111091		0.073377	0.155271	0.0300831	0.000108359		14	654
PREP	21.093	0.430555	-4.98065	0.160125		2.42419	0.809504	2.10682	0.114005		-0.0564367	0.334043	0.0296824	0.000135426		11	657
ZSWIM5	-17.9372	0.451055	-4.97113	0.160997		4.26164	0.633705	2.07909	0.118839		0.101164	0.0512901	0.0294145	0.000150683		14	654
PTGER4	54.4814	0.0261013	-4.99445	0.157481		-0.503443	0.956446	2.09798	0.115433		-0.119557	0.0253593	0.0297475	0.000124297		13	655
CDKN2A	-9.77329	0.459047	-4.94227	0.163621		-5.20278	0.294037	2.15742	0.105511		-0.0118587	0.680785	0.03001	0.000116342		53	615
POLR1A	26.3574	0.195696	-5.15456	0.145694		-4.3467	0.570274	2.11528	0.11246		-0.0861388	0.0526052	0.030208	9.95217e-05		19	649
ABCC2	-21.5348	0.365172	-4.8875	0.168432		-13.6943	0.125133	2.20371	0.0980852		-0.0489845	0.345486	0.030252	0.000102393		14	654
TAS2R16	-9.90774	0.698666	-4.97177	0.16161		6.15946	0.52177	2.04807	0.124858		0.0679576	0.223728	0.0293192	0.000165576		12	656
HTT	-19.8948	0.292666	-4.72907	0.183606		-5.35839	0.450733	2.18574	0.102141		0.0219194	0.595556	0.029519	0.00015626		23	645
TOX2	-23.2542	0.32696	-5.00793	0.157641		-2.30554	0.795955	2.10298	0.114572		0.0348245	0.501471	0.0298084	0.000127124		14	654
OR5M8	10.4087	0.660996	-5.0923	0.151104		15.4683	0.0824889	2.03999	0.125066		0.0705165	0.173357	0.029609	0.000139125		14	654
CNTNAP5	-20.7317	0.10742	-5.07484	0.151635		3.71362	0.443108	2.10244	0.114494		0.067954	0.0155343	0.0299476	0.000110825		51	617
C16orf62	-23.5545	0.305856	-4.92537	0.16479		5.83913	0.499384	2.0669	0.121003		0.12458	0.0129516	0.0292012	0.000163965		15	653
BAZ1A	29.7047	0.22712	-4.86898	0.169669		-4.76762	0.606045	2.06899	0.120794		-0.0590954	0.27118	0.0295098	0.000148832		13	655
PDZRN4	-5.58983	0.761026	-4.94117	0.16574		6.48495	0.347533	1.96888	0.141376		0.0625147	0.11897	0.0286261	0.00024458		24	644
THEMIS	0.378826	0.984455	-5.05285	0.154218		0.480497	0.947557	2.0986	0.115315		-0.0143715	0.734964	0.0298734	0.00012325		21	647
OR11H12	9.16194	0.730766	-5.06288	0.15338		4.71219	0.637591	2.09339	0.11617		-0.00871866	0.880794	0.0298852	0.000122689		11	657
GRIA3	-27.306	0.205214	-4.8732	0.169201		3.80807	0.638368	2.07345	0.119964		0.119729	0.0108141	0.0290878	0.000173591		17	651
TPI1	-1.58239	0.952625	-5.04896	0.154606		6.63492	0.507249	2.08195	0.118166		0.0361506	0.534149	0.0297855	0.000128919		11	657
HSPA4L	-13.0298	0.626869	-5.01092	0.15771		2.02072	0.840974	2.092	0.116558		0.0394482	0.500244	0.0297486	0.000131536		11	657
TRIM46	-3.46347	0.896773	-5.04454	0.154959		-5.62546	0.574846	2.11212	0.11297		-0.0114633	0.844093	0.0299035	0.000121762		11	657
PHEX	24.5499	0.358346	-4.9477	0.162911		26.5365	0.00807939	2.21224	0.0953532		0.0911551	0.118079	0.0302664	9.84823e-05		11	657
MALT1	-2.38734	0.925796	-5.04048	0.155517		3.23319	0.737074	2.08168	0.118501		0.0227768	0.68403	0.0297571	0.000132232		12	656
HERC2	-7.449	0.529778	-4.91979	0.165971		-1.25373	0.77837	2.12092	0.112122		-0.0155859	0.547107	0.0301543	0.00010921		61	607
GPR158	-12.4091	0.356724	-4.87867	0.169232		4.00844	0.428181	2.04223	0.125751		0.0647023	0.0275149	0.0289672	0.000189693		46	622
TBCK	-14.902	0.54437	-4.95712	0.162463		-8.88469	0.335955	2.15563	0.105881		-0.0354111	0.509415	0.0301034	0.000110663		13	655
ADAMTS18	-16.6927	0.294743	-5.05293	0.153869		-0.866371	0.884964	2.09851	0.115324		0.0295372	0.395897	0.0298758	0.000122222		32	636
SLC37A3	-16.0281	0.565833	-5.01663	0.157151		7.06133	0.500738	2.08253	0.118054		0.119942	0.0487799	0.0296042	0.000135895		10	658
ZNFX1	-2.89901	0.892846	-5.0465	0.154767		-1.14028	0.887854	2.10104	0.114921		-0.00458044	0.922352	0.0298859	0.000122774		17	651
KIF21B	11.5951	0.561139	-5.10718	0.14988		8.69698	0.245798	2.05781	0.122289		0.0908453	0.0367584	0.0294506	0.000146694		20	648
ZNF264	-7.7608	0.761272	-4.98906	0.160181		4.03366	0.674273	2.06533	0.121787		0.0373989	0.502481	0.0295681	0.000147572		12	656
GLYATL1	19.9609	0.433905	-5.02685	0.156172		-0.839211	0.930238	2.09742	0.115534		-0.0500085	0.369227	0.0298105	0.000126386		12	656
PLEKHA4	15.9215	0.551341	-5.0854	0.151524		-8.41588	0.401884	2.11569	0.112241		-0.0359307	0.538068	0.0299491	0.000118355		11	657
MAP6	-29.649	0.288147	-4.83304	0.173279		-7.19909	0.492533	2.1519	0.106854		0.0180693	0.766961	0.0297418	0.000135453		10	658
MAGEB18	-22.8431	0.414508	-5.08602	0.151356		-0.150386	0.988595	2.0983	0.115391		0.0832505	0.173022	0.0299964	0.000113388		10	658
ZFP36L1	-11.6539	0.636518	-5.03186	0.155897		1.32497	0.886297	2.09612	0.115768		0.00822003	0.878679	0.0298609	0.000124331		13	655
LILRB2	-10.3076	0.604435	-4.99091	0.159477		-2.0866	0.780174	2.11107	0.113359		0.0488012	0.261155	0.0295822	0.000142559		20	648
MOGS	-13.5062	0.518868	-5.00541	0.158076		20.2622	0.0098254	2.02724	0.126349		0.190039	2.86549e-05	0.0292073	0.000142745		18	650
PC	4.97747	0.833538	-5.06594	0.153204		-0.604305	0.945856	2.1001	0.115111		-0.0354753	0.492644	0.0299686	0.000117098		14	654
PNLIPRP1	-41.7468	0.0886514	-4.84255	0.171393		-14.0247	0.128008	2.16919	0.103213		0.00444523	0.933903	0.0298534	0.000125866		13	655
HEATR6	20.5713	0.467831	-5.01582	0.157132		4.02986	0.705069	2.10578	0.114077		-0.0545329	0.378042	0.0297774	0.000128724		10	658
KCND2	-26.8086	0.201281	-5.03272	0.155357		-10.0295	0.20321	2.10607	0.11359		-0.00803678	0.86081	0.0298818	0.00012285		18	650
PLA2G4F	12.5175	0.657228	-4.97754	0.16086		-5.17933	0.625059	2.06733	0.121184		-0.0664104	0.280773	0.0294759	0.00015204		10	658
NCKAP1L	-4.11101	0.822106	-5.06084	0.153574		-6.38237	0.352711	2.08622	0.117251		0.00412118	0.917785	0.0298837	0.000122834		24	644
MAML2	9.09162	0.745441	-5.06068	0.153559		12.6304	0.229731	2.08773	0.116815		0.0375357	0.539264	0.0298437	0.000124814		10	658
H6PD	-1.58804	0.950584	-5.04612	0.154963		5.91275	0.539059	2.0732	0.119847		0.0463923	0.406897	0.0296771	0.000136483		12	656
AP3D1	34.003	0.22303	-5.05611	0.153491		10.3663	0.322891	2.09754	0.115229		-0.0179749	0.768113	0.0298775	0.000123029		10	658
OR52B4	-41.3153	0.120899	-5.12339	0.147851		-1.1691	0.907091	2.09652	0.115701		0.0833741	0.151788	0.030018	0.000111888		11	657
FNBP4	-21.4731	0.381661	-5.07323	0.152337		-7.40456	0.422041	2.09151	0.116376		0.0282144	0.598651	0.0299025	0.000121215		13	655
SLFN5	19.4734	0.486415	-5.13579	0.147658		7.92298	0.451002	2.0648	0.121329		0.00604399	0.921204	0.02985	0.000125991		10	658
RNF123	12.4171	0.57968	-5.24873	0.140758		12.4356	0.139576	1.90241	0.154716		-0.00033999	0.994459	0.0298811	0.000132663		16	652
HDX	-7.9986	0.681844	-4.97834	0.160872		4.39379	0.548898	2.05755	0.122979		0.0453224	0.287231	0.0294532	0.000154256		21	647
WDR60	34.264	0.150321	-4.75334	0.180168		11.7414	0.189611	2.20117	0.0987665		-0.0473918	0.362445	0.0294614	0.000155098		14	654
KCNH8	-16.2843	0.280648	-5.04875	0.154189		-0.761692	0.893201	2.09871	0.115291		0.0573404	0.0816765	0.0298611	0.00011986		36	632
C1orf168	-10.4785	0.627742	-4.93862	0.164588		2.67653	0.741666	2.06932	0.121256		0.029969	0.525306	0.0295489	0.00015013		17	651
MEF2C	-2.2992	0.922589	-5.04957	0.154502		-11.2164	0.20678	2.11482	0.11212		-0.0707455	0.170593	0.0299786	0.000114381		14	654
SPATA5	-23.0615	0.34668	-5.03032	0.155793		-16.5579	0.0718706	2.11474	0.111679		-0.0652853	0.222333	0.0299397	0.000117212		13	655
ZNF813	-41.8047	0.101914	-5.26223	0.13734		-9.2358	0.336477	2.05227	0.123532		0.0486694	0.383502	0.0301195	0.000108738		12	656
PSMD11	-1.47146	0.958052	-5.04683	0.154927		13.5664	0.196522	2.04244	0.125079		0.05089	0.404664	0.0296654	0.000137408		10	658
HK1	-25.1681	0.241593	-5.15758	0.14558		-6.00465	0.457258	2.07354	0.119676		0.0799594	0.0882289	0.0302083	0.000100641		17	651
RAD50	-18.2581	0.441065	-5.06196	0.153296		-4.72823	0.595461	2.09617	0.11566		0.0449626	0.384891	0.029898	0.000120783		14	654
CTSG	-19.9271	0.454293	-5.01659	0.157055		-12.3485	0.216976	2.12102	0.111109		-0.000305134	0.995814	0.0298763	0.000123405		11	657
IMMT	-26.7993	0.338398	-4.76256	0.180542		-4.95601	0.63758	2.15221	0.107553		0.0151507	0.8043	0.0297116	0.000141753		10	658
TAAR9	-7.10936	0.800482	-5.02466	0.156712		-4.2521	0.687446	2.11542	0.11257		-0.0419692	0.494373	0.0300426	0.000113295		10	658
GPI	-12.8292	0.64546	-5.07414	0.152462		2.25878	0.82931	2.10225	0.114703		0.0273446	0.653356	0.029921	0.00012028		10	658
EFHB	3.26568	0.88681	-5.03256	0.156207		4.21227	0.625047	2.12478	0.111083		0.0137358	0.783932	0.0299614	0.000119305		15	653
CSE1L	-30.9066	0.24795	-4.97922	0.159947		-12.7993	0.202805	2.12903	0.109767		-0.0201943	0.729668	0.0299239	0.000120359		11	657
ASXL1	4.64043	0.795723	-5.08894	0.151596		14.1152	0.0357831	1.98895	0.134538		0.0685771	0.079403	0.0293435	0.000158277		25	643
INTS4	13.4592	0.599223	-5.07693	0.152216		1.39555	0.884699	2.09603	0.115786		-0.0560829	0.315791	0.0299758	0.000115798		12	656
SBF1	-10.1074	0.630179	-5.08359	0.151726		-9.80386	0.213637	2.06877	0.120192		-0.0429759	0.348346	0.0297454	0.000130834		18	650
CRYBA4	73.0174	0.00867161	-5.34165	0.130222		38.8654	0.000192754	1.94483	0.140407		0.0679232	0.264501	0.0296072	0.000140584		10	658
SLC13A5	-28.9429	0.299688	-5.18889	0.143391		-12.4555	0.234811	2.04	0.12566		-0.019785	0.745511	0.0297828	0.000130536		10	658
GLI3	18.5366	0.219461	-5.01154	0.157154		7.39367	0.192326	2.11502	0.112057		-0.00288941	0.930185	0.0298693	0.000123749		36	632
PLXNA1	20.0844	0.28123	-5.15193	0.146092		-1.98447	0.776975	2.1083	0.113747		-0.0520001	0.201274	0.0301321	0.000106372		23	645
ADAMTSL4	86.6583	0.000449987	-6.22342	0.0779457		5.21378	0.575926	2.02809	0.129635		-0.0436577	0.42023	0.0304655	9.65212e-05		13	655
MARK4	-33.0764	0.217095	-4.5383	0.203164		-15.2095	0.130775	2.33515	0.0813553		0.0122621	0.834103	0.029685	0.000150926		11	657
SH3TC1	1.63237	0.947279	-5.07002	0.153914		4.70261	0.61211	2.04925	0.125027		0.0585585	0.277103	0.0292624	0.00017333		13	655
DYSF	-1.73795	0.912435	-5.03989	0.155503		-1.80675	0.760912	2.11206	0.113181		-0.00942226	0.784818	0.0299464	0.000119762		33	635
GPR124	-21.9134	0.377014	-5.00094	0.1583		8.24074	0.376577	2.07897	0.118583		0.0962206	0.0753865	0.0296475	0.000133961		13	655
TRAPPC10	13.8594	0.564122	-5.33824	0.135944		3.69595	0.682302	2.02243	0.132756		-0.022536	0.667588	0.0303397	0.000112464		14	654
ZNF98	-38.2663	0.0852642	-4.69536	0.185231		-0.101083	0.990357	2.09946	0.115791		0.0925005	0.0566947	0.0290115	0.000188863		16	652
FRY	8.61326	0.525683	-5.15137	0.146619		7.29317	0.152405	2.01515	0.130245		0.00225563	0.939339	0.02985	0.000126768		45	623
PLXNB3	-8.9471	0.668614	-5.06221	0.153408		-2.41349	0.758603	2.09601	0.115745		-0.00821923	0.857091	0.0298672	0.000123796		18	650
HRNR	0.552067	0.961107	-5.06341	0.154116		3.08404	0.468325	2.03989	0.126373		0.0138164	0.576167	0.0296131	0.000144622		69	599
PLEKHA3	10.5729	0.705065	-5.10506	0.150276		0.0293469	0.997769	2.09837	0.115629		-0.0488147	0.423443	0.0301165	0.000109234		10	658
AP4E1	24.3734	0.321138	-5.17769	0.144262		-9.53388	0.301634	2.14732	0.107066		-0.121225	0.0236089	0.0304963	8.45885e-05		13	655
FIGN	-2.71385	0.889101	-5.05023	0.154432		-11.1233	0.12788	2.10952	0.112813		-0.0487305	0.25127	0.029924	0.000118402		21	647
LUM	-22.1706	0.388517	-5.09368	0.150728		-1.65878	0.863696	2.09547	0.115883		0.0435611	0.437807	0.0299559	0.000117577		12	656
FANCD2	6.31678	0.79211	-5.08329	0.15195		-7.24691	0.420824	2.13336	0.109439		-0.0534609	0.30679	0.0301328	0.000107407		14	654
AKAP11	5.57111	0.802332	-5.05169	0.154294		10.7128	0.199855	2.10087	0.114472		0.0222006	0.647756	0.0298807	0.000122651		16	652
PFKFB1	32.239	0.247931	-5.03489	0.155272		4.76402	0.649664	2.10118	0.114817		-0.0815928	0.180433	0.0298301	0.000123601		10	658
HIST1H1B	21.2716	0.406761	-5.30302	0.136062		-2.33005	0.808928	2.12591	0.111939		-0.0372888	0.505431	0.0303142	0.000103313		12	656
TXNDC16	-8.04313	0.7741	-5.01496	0.157589		11.364	0.280246	2.04489	0.124832		0.0576266	0.34616	0.0296038	0.000141864		10	658
POTEF	3.08511	0.873058	-5.12517	0.151695		2.82598	0.696865	2.03233	0.130271		0.00231522	0.956208	0.0298215	0.000143434		22	646
PRKG1	-17.3929	0.386022	-5.23706	0.140255		6.86309	0.362596	2.17118	0.103694		0.0729722	0.0955357	0.0306483	8.18537e-05		20	648
HTR7	11.4981	0.66731	-5.20244	0.144263		5.40541	0.590672	2.02822	0.129749		-0.0170004	0.771011	0.0300969	0.000118317		11	657
OR4C46	-18.251	0.377778	-4.61598	0.197051		12.3394	0.112244	1.80311	0.17931		0.0887591	0.0492134	0.0277508	0.000392031		19	649
MVP	15.0386	0.555515	-5.06055	0.153487		7.31194	0.44549	2.0948	0.115815		-0.0293874	0.597798	0.0298907	0.000121927		12	656
PRKCB	-20.7599	0.267006	-5.09903	0.150142		-5.09795	0.468275	2.08719	0.117181		0.014679	0.719376	0.0299084	0.000121143		23	645
CLK1	-5.16097	0.853176	-5.03151	0.156173		-0.198377	0.984894	2.09934	0.115381		0.103142	0.0899452	0.0294479	0.000149845		10	658
SPATA17	-12.0061	0.668563	-5.11534	0.149482		5.90636	0.575075	2.12922	0.11033		0.118005	0.0536433	0.0304893	8.66737e-05		10	658
COL16A1	-36.2111	0.115378	-4.60182	0.19498		-10.1637	0.239703	2.22513	0.0957518		0.0222388	0.658157	0.0295987	0.000149062		15	653
PTPRT	-11.3424	0.357301	-4.85375	0.171605		1.06149	0.818698	2.07988	0.11926		0.025467	0.343855	0.0294286	0.000157916		56	612
MGAT1	13.5045	0.629925	-5.13124	0.148291		7.44472	0.479533	2.05534	0.123242		0.040441	0.508694	0.0296412	0.00014065		10	658
ZNF671	0.025902	0.999259	-5.05305	0.154537		21.5345	0.0396273	1.9882	0.134753		0.0642323	0.291516	0.0295467	0.000145965		10	658
FGD1	-1.65823	0.933404	-5.04866	0.1546		-10.3858	0.163312	2.1252	0.1103		-0.0670362	0.121498	0.030048	0.000109738		20	648
ZMYM4	6.06005	0.805717	-5.0619	0.153486		29.403	0.0014306	2.05495	0.120214		0.113277	0.0349408	0.0297079	0.000127744		13	655
OR13A1	-37.8267	0.155231	-5.15162	0.145797		2.072	0.835965	2.10392	0.114456		0.179694	0.00192825	0.0303446	8.61631e-05		11	657
SNAP91	3.42614	0.902611	-5.05588	0.153977		5.28408	0.615428	2.09395	0.116061		0.00743559	0.903199	0.0298693	0.000123695		10	658
TAP1	-9.64335	0.733727	-4.9463	0.164683		1.40961	0.894715	2.08293	0.11948		0.0452162	0.465026	0.0293758	0.000167907		10	658
ZNF626	-5.67823	0.817765	-5.00689	0.158637		0.97944	0.915754	2.09058	0.117286		0.117959	0.0280792	0.0289196	0.000194859		13	655
SNX8	-2.39826	0.928638	-5.0259	0.157918		-5.77061	0.566222	2.16352	0.105678		-0.0397861	0.496154	0.030324	0.000102769		11	657
KALRN	-4.95248	0.693853	-5.0216	0.156834		-2.41689	0.609136	2.1138	0.112729		-0.0294837	0.282986	0.0300622	0.000110808		53	615
RNF10	8.94498	0.727171	-5.15382	0.147466		6.74482	0.483743	2.02243	0.13022		0.00666465	0.905239	0.0298006	0.000134822		12	656
ZNF624	35.1265	0.212417	-5.64062	0.114517		-0.365997	0.97243	2.10464	0.117467		-0.0703674	0.252666	0.0310531	7.54205e-05		10	658
OPHN1	-1.54872	0.95181	-5.05617	0.153995		-3.21731	0.738257	2.09176	0.116515		-0.0301361	0.590147	0.0298125	0.000127159		12	656
AVPR1A	-5.38446	0.809198	-4.97024	0.162984		2.91113	0.728238	2.05382	0.124978		0.0185866	0.702657	0.0295904	0.000152941		16	652
NAV1	30.1116	0.112872	-5.23946	0.139054		7.13446	0.317686	2.05432	0.1231		-0.0300112	0.469607	0.0300617	0.000112196		22	646
HCN3	4.05844	0.885989	-5.11426	0.152224		-6.0089	0.572014	2.18933	0.102833		-0.0679161	0.271607	0.0309022	7.97275e-05		10	658
HPS4	-18.7546	0.481269	-4.97165	0.161001		-11.1915	0.263193	2.14701	0.107033		-0.00310736	0.95739	0.0298892	0.000123409		11	657
BCL9L	-0.175685	0.993018	-5.05014	0.156081		-4.67126	0.535685	2.17224	0.104397		-0.0310606	0.478537	0.030366	0.000101087		20	648
ABCB1	-15.5889	0.309234	-4.92338	0.164977		0.282806	0.960857	2.09617	0.115971		0.0359834	0.282386	0.0295768	0.000143299		35	633
CRB2	0.125458	0.995493	-5.05353	0.154354		1.15483	0.889921	2.0929	0.116469		-0.0120934	0.803054	0.0299346	0.000120338		16	652
MYO16	-2.76945	0.845373	-5.01769	0.157626		9.21661	0.0837369	1.98129	0.136668		0.025914	0.403176	0.0295462	0.000147781		41	627
TBC1D8	13.1748	0.594928	-5.20745	0.143271		0.00510576	0.999562	2.09846	0.11656		-0.0557822	0.302385	0.0305301	9.12281e-05		13	655
PRSS36	-15.1389	0.44997	-4.96505	0.161537		3.11509	0.679109	2.08044	0.118641		0.0454182	0.299182	0.0296122	0.000140611		20	648
PGBD1	-22.5305	0.225974	-4.90366	0.166517		-4.61572	0.509286	2.12909	0.110234		0.0424245	0.296488	0.0295947	0.000142002		23	645
CACNA2D1	-26.401	0.103574	-5.2191	0.140499		-5.06846	0.405903	2.06661	0.120913		0.0449994	0.204034	0.030159	0.000105044		31	637
CCDC136	-21.836	0.325785	-4.89014	0.168055		2.22184	0.790218	2.08195	0.118604		0.0922326	0.0570705	0.0291882	0.000171088		16	652
PIWIL3	-8.01233	0.775727	-4.93069	0.167459		-6.28861	0.551712	2.19445	0.102039		-0.0539917	0.379164	0.0306994	8.92194e-05		10	658
ISLR2	16.2434	0.508993	-5.0276	0.156172		-5.80835	0.529661	2.08946	0.116816		-0.0742418	0.166619	0.0297601	0.000128087		13	655
MED23	32.002	0.0895254	-4.85283	0.170469		9.60762	0.175038	2.15859	0.105011		-0.0426159	0.300765	0.0296093	0.000140862		23	645
SNPH	15.9826	0.570014	-5.17913	0.144885		3.20386	0.761859	2.07321	0.120472		-0.00730557	0.905356	0.0299335	0.000123305		10	658
CLSTN3	21.6175	0.378141	-5.10713	0.14967		6.76812	0.462737	2.08154	0.1182		-0.0379906	0.478161	0.029971	0.000116902		13	655
SLC9A1	-16.6937	0.515975	-5.07507	0.152305		1.12944	0.906899	2.10001	0.115084		0.0133479	0.812014	0.0298935	0.000122143		12	656
VHL	2.41121	0.931328	-5.0475	0.154717		-3.73801	0.722151	2.09012	0.116811		-0.029006	0.634929	0.0298106	0.000127457		16	652
HK2	-11.604	0.677293	-5.00895	0.157954		-2.19873	0.833771	2.10685	0.114044		0.0107354	0.860045	0.0298351	0.000126702		10	658
RPTN	-11.652	0.568811	-5.04895	0.154436		6.7635	0.378608	2.09621	0.115516		0.0354748	0.426855	0.0298637	0.000123124		19	649
SHPRH	10.9433	0.548344	-5.15458	0.146454		4.69724	0.492857	2.05488	0.123368		0.00625301	0.8752	0.0298177	0.000129235		24	644
TNR	-17.8776	0.143247	-4.87588	0.168701		-0.683534	0.881678	2.10528	0.114368		0.033281	0.212132	0.0295462	0.000144756		60	608
HCK	-16.9117	0.548385	-5.15425	0.146478		-8.76084	0.40788	2.04602	0.124926		-0.0236934	0.70019	0.0297338	0.000134732		10	658
SRGAP3	-12.9164	0.520921	-4.99924	0.158616		-8.47463	0.262138	2.13373	0.109126		0.00114513	0.97921	0.029871	0.000124097		20	648
STK11IP	-45.9404	0.0858766	-4.85981	0.169812		-3.94783	0.694745	2.11511	0.112627		0.122667	0.0355967	0.0293601	0.000153937		11	657
AGL	-7.64175	0.701612	-5.01582	0.157364		-2.00892	0.788639	2.10827	0.113768		-0.0153209	0.724988	0.0299502	0.000119117		20	648
TRPC3	3.54163	0.869443	-5.07367	0.152782		-5.05202	0.532542	2.12813	0.110418		-0.0167749	0.721422	0.0299741	0.000118122		17	651
SPTAN1	0.997499	0.944113	-5.05835	0.153868		-0.744244	0.889283	2.10257	0.114711		0.00907916	0.770114	0.0298263	0.000126799		41	627
OR4C12	25.7029	0.246981	-5.06909	0.152488		6.79043	0.41573	2.09424	0.115891		-0.0239541	0.621359	0.0298908	0.000121969		16	652
SLC4A5	-7.83317	0.74171	-4.98477	0.160512		0.762124	0.931986	2.09189	0.1171		0.009585	0.853466	0.0297924	0.000132043		14	654
TRPC7	-7.98081	0.704827	-4.93275	0.165872		-4.08257	0.606002	2.15999	0.106397		-0.0114628	0.803228	0.0300484	0.000119842		18	650
ELFN2	-19.9562	0.434389	-5.03714	0.155317		1.73509	0.856481	2.09714	0.115564		0.0596671	0.284345	0.0298286	0.000124656		12	656
C1orf112	16.5512	0.558976	-5.32841	0.136318		14.4031	0.17566	1.85877	0.166108		0.0664459	0.282495	0.0287698	0.000242464		10	658
VARS2	16.0579	0.566296	-5.04625	0.154656		6.72149	0.522848	2.10131	0.114738		-0.00434062	0.943406	0.029874	0.000123379		10	658
NPNT	-11.1154	0.652517	-4.95736	0.162829		-0.919489	0.921036	2.10642	0.114613		0.00363591	0.946225	0.0298445	0.000128768		13	655
HORMAD1	-11.7806	0.619873	-5.05489	0.153976		10.4588	0.240955	2.10027	0.11465		0.0832088	0.108279	0.0298897	0.000118721		14	654
TFIP11	7.7534	0.782198	-5.08422	0.151866		-1.62636	0.877341	2.10508	0.114376		0.00980549	0.872789	0.0298362	0.000126768		10	658
TINAG	-32.4831	0.172337	-4.95175	0.162117		-6.42586	0.472639	2.11853	0.111848		0.0564016	0.277941	0.0297001	0.00013358		14	654
BLK	4.19277	0.870153	-5.05023	0.154428		-2.57679	0.789168	2.09687	0.1156		-0.0429307	0.443261	0.0298483	0.00012419		12	656
PTPN4	-13.6352	0.526784	-4.97092	0.161151		-0.275164	0.972885	2.10017	0.115286		0.00655234	0.889234	0.0298364	0.000127073		17	651
PCDH15	-26.2611	0.0103552	-4.73298	0.180069		-4.7272	0.220219	2.15611	0.105523		0.0479755	0.0320828	0.0292913	0.000159425		86	582
ACTN1	-20.3085	0.44499	-4.99017	0.159313		-6.51093	0.514587	2.11863	0.111873		0.00819973	0.887708	0.0298504	0.000125378		11	657
TAB2	18.9584	0.498444	-5.26099	0.139313		-0.551481	0.958209	2.10457	0.115645		-0.0548817	0.369407	0.0304781	9.46377e-05		10	658
SLC29A4	-24.9647	0.3727	-4.88886	0.16833		-11.0281	0.294541	2.17099	0.1035		-0.0264405	0.665532	0.0300495	0.000114775		10	658
ADAM18	8.72217	0.694615	-5.03881	0.155338		0.965184	0.907949	2.10008	0.115075		-0.0270596	0.576947	0.029832	0.000125726		16	652
AQR	-8.24628	0.72128	-4.9075	0.16915		3.68931	0.670973	2.03346	0.129475		0.0479201	0.342258	0.0290307	0.000206924		15	653
FAM65B	-24.1271	0.30819	-4.83823	0.172874		-14.6216	0.100029	2.22862	0.0944093		0.0250233	0.628471	0.0296531	0.000141653		14	654
HDLBP	-7.62789	0.705349	-4.94577	0.16442		-0.498381	0.947577	2.10552	0.115277		-0.00199231	0.963927	0.0299038	0.000127616		20	648
ATRNL1	-29.0252	0.0559251	-4.81605	0.1735		-3.37067	0.555112	2.12602	0.110773		0.080763	0.014763	0.0292167	0.000163084		35	633
IGF1R	15.301	0.466514	-5.1234	0.148544		-0.417024	0.957883	2.10044	0.115133		-0.0556925	0.224656	0.0301323	0.000106625		18	650
GRIA4	-15.2034	0.37895	-4.81758	0.175263		-2.25915	0.727925	2.13349	0.110381		0.00496845	0.895266	0.0297989	0.000133955		27	641
FAM110B	-10.6409	0.704874	-4.93922	0.165142		-5.46911	0.604358	2.15695	0.106743		0.0190826	0.755754	0.0296719	0.000144437		10	658
ZC3H12B	19.2099	0.493021	-5.05179	0.154158		3.41121	0.745975	2.09872	0.115266		-0.021356	0.727107	0.0298745	0.000123166		10	658
SAP130	-22.2824	0.366195	-5.18533	0.143812		-8.01661	0.386898	2.05088	0.123912		0.00470634	0.930368	0.0299037	0.000123096		13	655
SLC45A4	23.8826	0.351515	-5.1235	0.148374		-11.9653	0.213995	2.13388	0.109007		-0.111071	0.0469589	0.030204	9.94714e-05		12	656
ITGAV	-30.1701	0.238707	-5.12616	0.147974		13.6172	0.156855	2.13157	0.109239		0.126207	0.0237944	0.0301822	9.91058e-05		12	656
SPAG1	-34.6488	0.159122	-5.19749	0.142351		-5.09033	0.582171	2.07728	0.11912		0.0557971	0.299234	0.0301086	0.000108545		13	655
OR6B1	-39.3836	0.142221	-4.39082	0.218536		5.2862	0.60034	2.00965	0.134562		0.142846	0.0146343	0.0274743	0.000428957		11	657
MGEA5	33.3439	0.135108	-5.46434	0.123905		10.5668	0.207649	1.96813	0.140389		-0.0130418	0.789126	0.0300367	0.000118739		16	652
TRAF3IP3	-15.4898	0.56249	-5.01543	0.157252		-6.5413	0.515064	2.11435	0.112562		-0.0258326	0.658261	0.0299383	0.000119367		11	657
YLPM1	8.97685	0.610826	-5.10239	0.150298		0.327722	0.960566	2.09671	0.115779		-0.0250314	0.515744	0.0300137	0.00011485		26	642
DOCK9	-0.417683	0.982935	-5.04832	0.155342		2.60405	0.722623	2.06988	0.121011		-0.00107756	0.979838	0.0298876	0.000126025		21	647
CNGA1	-9.01176	0.73533	-5.10991	0.150051		-3.98591	0.690659	2.07331	0.120129		0.0253729	0.662906	0.0300362	0.000115175		11	657
C1orf127	-1.06449	0.969612	-5.0514	0.154362		16.9166	0.106765	2.07441	0.118855		0.0663823	0.276386	0.0297812	0.000127785		10	658
YTHDC1	8.43664	0.705511	-5.09579	0.150917		-4.04552	0.629585	2.11908	0.111937		-0.0417824	0.391279	0.0300881	0.000110317		16	652
TEX11	-7.10843	0.748437	-5.0465	0.15471		-7.64257	0.358634	2.10541	0.113917		-0.0321586	0.506342	0.0299048	0.000120825		16	652
SLC2A10	-27.408	0.191629	-4.76305	0.179502		-4.72473	0.549301	2.14848	0.107531		0.0258657	0.572707	0.0296022	0.000145687		18	650
PKD2	-32.2994	0.225594	-4.95098	0.162333		-2.7477	0.783909	2.10719	0.113919		0.0684215	0.239761	0.0296598	0.000136189		11	657
RALYL	44.0443	0.072086	-4.90375	0.165802		21.2862	0.0205906	2.17061	0.102082		0.0254223	0.634858	0.0299619	0.000118072		13	655
SLC30A10	-30.8988	0.24903	-4.66287	0.190081		-15.0289	0.135496	2.28823	0.0869236		0.00165991	0.977386	0.0298548	0.000133621		11	657
SOS2	-33.366	0.0932048	-5.01644	0.156327		-2.58775	0.729212	2.10134	0.114815		0.0661501	0.127522	0.0298035	0.000124567		20	648
GALNT13	-19.6192	0.302395	-4.84115	0.17257		5.18607	0.468184	2.04254	0.125819		0.0765848	0.0649855	0.0290491	0.000185649		22	646
ZNF675	-26.8511	0.339127	-4.94142	0.163431		-3.6863	0.726956	2.11382	0.112868		0.0768476	0.210125	0.0295567	0.000143867		10	658
CYP4B1	29.3251	0.200862	-5.35578	0.131408		9.93363	0.248873	1.99592	0.134652		0.00797703	0.87347	0.0297934	0.000133067		15	653
ARAP2	-15.9649	0.325696	-4.76473	0.180224		-10.5493	0.0836594	2.28895	0.0862887		-0.0226713	0.52279	0.030285	0.00010462		31	637
TMEM168	2.81528	0.909095	-5.07358	0.153068		-7.04628	0.446785	2.15023	0.106957		-0.0692649	0.197973	0.0303841	9.46321e-05		13	655
OSBP2	21.7994	0.377	-5.07612	0.152102		-3.61184	0.696913	2.10236	0.114635		-0.0714515	0.184633	0.0299518	0.000116113		13	655
OR14J1	16.487	0.554897	-5.12794	0.148351		3.14878	0.764097	2.08419	0.11804		-0.00213883	0.97202	0.0298855	0.000123865		10	658
OTX2	-14.8289	0.596034	-5.04772	0.15455		-12.736	0.22538	2.10298	0.114159		-0.0363487	0.551765	0.0298885	0.000121951		10	658
HDAC4	37.3694	0.0681298	-5.20168	0.141563		16.8855	0.0281607	2.0313	0.126142		-0.00448048	0.920314	0.0298936	0.000122617		19	649
PNPLA6	52.3725	0.0527488	-5.98293	0.0937386		4.90615	0.629589	2.01139	0.134653		-0.0729097	0.217238	0.0311705	7.10989e-05		11	657
NSMAF	-8.39975	0.742591	-4.98216	0.160792		-3.29783	0.731453	2.1263	0.111229		0.0336201	0.547122	0.0295926	0.000146078		12	656
CADPS	-6.70922	0.682879	-5.03455	0.155695		6.19546	0.315178	2.08155	0.118042		0.0557209	0.119892	0.0297232	0.000129827		30	638
MCTP1	-34.5001	0.14651	-4.9725	0.160249		-5.04052	0.572596	2.11026	0.113269		0.088227	0.0889384	0.0296701	0.000132789		14	654
LRPPRC	-15.1334	0.552722	-5.04584	0.154682		0.658312	0.945206	2.09821	0.115384		0.00778983	0.888708	0.0298721	0.000123476		12	656
SLC38A8	-21.1946	0.406857	-4.95319	0.162517		-2.25435	0.814399	2.10912	0.113699		0.0359631	0.51926	0.0297066	0.000135054		12	656
YTHDF1	-7.48033	0.790538	-4.95059	0.165166		10.4541	0.322987	1.95551	0.144276		0.0548051	0.372672	0.0291261	0.000195514		10	658
ITGAD	-10.4221	0.548379	-4.97456	0.160862		0.204137	0.975042	2.09698	0.115842		0.0146219	0.699786	0.0297658	0.000131606		27	641
MAN2B2	3.62654	0.897828	-5.07383	0.152945		7.24396	0.494745	2.05674	0.122998		0.0264106	0.668438	0.0297235	0.000135232		10	658
WTAP	88.4732	0.00146077	-5.41881	0.123866		46.3087	8.60021e-06	1.907	0.146488		0.0178668	0.769363	0.0298019	0.000128982		10	658
TNXB	11.3156	0.442346	-5.15084	0.146478		-1.31814	0.811771	2.10992	0.113588		-0.0340425	0.289738	0.0301704	0.000105423		38	630
SLCO3A1	-6.33547	0.813698	-5.06634	0.153159		0.116297	0.990814	2.09876	0.115334		0.0172531	0.768824	0.0299123	0.000121069		11	657
OR6F1	2.64019	0.877213	-5.04072	0.155303		0.120844	0.984983	2.09907	0.115323		-0.0203619	0.585223	0.0297817	0.000129448		28	640
TUBB8	-18.5409	0.4702	-4.82824	0.174823		-12.2266	0.204791	2.24667	0.0927198		-0.0607932	0.278059	0.0306124	8.79311e-05		12	656
RBM14	6.33594	0.797388	-5.13099	0.149424		-12.0491	0.193514	2.24698	0.092599		-0.0922867	0.0864498	0.0310129	6.94074e-05		13	655
VWA3B	3.15911	0.865071	-5.07441	0.152723		0.472098	0.946116	2.0953	0.116117		-0.00696683	0.863737	0.0299232	0.000121423		23	645
RAPGEF2	-9.12113	0.617233	-5.05692	0.15381		-1.73701	0.800035	2.09775	0.115445		0.0206156	0.604924	0.0298848	0.000122306		24	644
PRICKLE2	1.46346	0.949066	-5.0557	0.154016		-5.26859	0.540423	2.10852	0.113534		-0.0515723	0.302369	0.0299737	0.000115832		15	653
PTPN14	-21.8613	0.249194	-4.87912	0.168818		-9.92963	0.163507	2.17745	0.102107		-0.0163747	0.692763	0.0300059	0.000116637		22	646
MMRN1	-15.541	0.430078	-4.99586	0.158801		2.79086	0.706118	2.08827	0.11715		0.0579228	0.177829	0.0296631	0.000135125		21	647
GABRA4	-39.2554	0.044056	-4.85615	0.169724		-13.203	0.071552	2.16469	0.103606		0.0390071	0.360079	0.0296802	0.000135823		21	647
PDE6C	-28.4902	0.284439	-4.89096	0.16785		-11.462	0.251692	2.16367	0.104458		-0.0131544	0.821008	0.0299505	0.000120194		11	657
MYO18B	-3.09474	0.816171	-5.07585	0.152496		1.86267	0.709578	2.11232	0.113063		0.00627426	0.829105	0.0299223	0.000120987		47	621
KIF1A	22.2609	0.174824	-5.34855	0.131737		7.08493	0.250487	2.00442	0.132873		-0.0229934	0.521191	0.0301811	0.00010781		30	638
AMOT	-13.0178	0.547053	-5.14221	0.147316		-6.26647	0.440352	2.05553	0.123114		-0.0229251	0.627215	0.0297185	0.000135122		17	651
TBX2	0.590953	0.981598	-5.05511	0.154182		-2.28259	0.812558	2.10697	0.113988		-0.0358726	0.521311	0.0300087	0.000115135		12	656
SCAP	-2.0249	0.93965	-5.03989	0.15576		0.801343	0.93644	2.09336	0.116652		-0.0412156	0.480259	0.0301409	0.000108755		11	657
MYH4	-10.9639	0.457204	-4.94382	0.163475		-4.22469	0.445771	2.14055	0.108384		0.0277808	0.388247	0.0295993	0.000142777		38	630
TACR3	-10.1347	0.679601	-5.03657	0.15552		-0.867286	0.925058	2.09991	0.115108		0.00644663	0.904239	0.0298654	0.000124025		13	655
CCPG1	-21.7235	0.437068	-4.90941	0.166615		0.473864	0.96402	2.09539	0.116366		0.106185	0.081623	0.0291743	0.000174129		10	658
CHST1	10.4542	0.612164	-5.21529	0.142964		21.8723	0.00463291	1.7588	0.185905		0.0466995	0.299493	0.0291504	0.0001875		19	649
FAM120A	-1.78466	0.933981	-5.05026	0.154444		-5.62949	0.486683	2.10689	0.113771		-0.0440092	0.349359	0.0299412	0.000118003		17	651
C11orf30	-11.037	0.665516	-5.0287	0.156187		18.7345	0.0504881	2.0574	0.121581		0.177572	0.00138615	0.0294861	0.000134152		12	656
SPATA2	17.2761	0.536508	-5.12955	0.148201		-7.26997	0.48874	2.13076	0.109946		-0.0541824	0.374574	0.0301161	0.00010882		10	658
LY6G6C	1.59764	0.943161	-5.05686	0.15394		0.315032	0.970151	2.09774	0.115509		0.0143638	0.769079	0.0298403	0.000125656		16	652
MUM1L1	-20.2287	0.474763	-5.03906	0.15519		2.60974	0.806158	2.09673	0.115628		0.0179778	0.771152	0.0298635	0.000123955		10	658
SERPINB10	-14.7778	0.596929	-5.06848	0.152877		0.277152	0.978943	2.09881	0.115292		0.0483988	0.427605	0.0299267	0.000119229		10	658
CDC27	25.7007	0.360022	-5.19955	0.142778		36.5745	0.000498057	1.88984	0.152727		0.124152	0.0426088	0.0291674	0.000171779		10	658
OR10K1	-37.545	0.101137	-4.98754	0.158784		-3.84432	0.655345	2.10521	0.114145		0.0700506	0.161386	0.0297538	0.00012844		15	653
NAV2	14.2279	0.411494	-5.32835	0.134541		-2.04471	0.75347	2.1381	0.110195		-0.0420328	0.266397	0.0306895	8.52271e-05		27	641
SLCO6A1	42.6307	0.0199229	-5.52156	0.118619		7.21772	0.294983	2.01917	0.130011		-0.0387355	0.333532	0.0303016	0.00010018		24	644
ITGA3	-4.41364	0.868798	-5.01878	0.157706		-6.57471	0.512449	2.14937	0.107276		-0.0389576	0.504227	0.0301771	0.000107668		11	657
NR3C1	27.9204	0.2772	-5.11249	0.149106		2.91734	0.762598	2.09229	0.116429		-0.0641403	0.252919	0.0300126	0.000113265		12	656
CNGA3	17.5634	0.511624	-4.98844	0.159554		19.4885	0.0522891	2.17006	0.10262		0.0539181	0.356066	0.0300737	0.000110771		11	657
OR4D11	-31.3098	0.187482	-4.68707	0.187007		-8.67398	0.331253	2.19987	0.0996153		0.0370041	0.475787	0.0294434	0.000160282		14	654
OR5B12	7.94861	0.748019	-5.09725	0.150913		11.4371	0.218336	2.03472	0.126638		0.0570753	0.29058	0.0295574	0.000145039		13	655
PCDHA4	-7.45061	0.68532	-4.91426	0.167731		-1.94857	0.777901	2.13478	0.110817		-0.00561022	0.888873	0.0299802	0.000125447		24	644
OR5K1	-47.5857	0.0899238	-5.24556	0.138473		2.12786	0.84022	2.10713	0.114022		0.11435	0.0619407	0.0303387	9.36151e-05		10	658
TUB	-13.5551	0.627839	-5.07706	0.152224		-7.94142	0.449643	2.08437	0.117674		-0.0361079	0.554237	0.0298115	0.000127104		10	658
GBP4	47.1997	0.0486406	-5.45923	0.12329		26.287	0.00341228	1.87223	0.157976		0.0638173	0.222534	0.0293264	0.000164824		14	654
PLA2G4A	-15.5021	0.504528	-4.78846	0.179454		7.90841	0.364773	1.9636	0.142808		0.06487	0.200693	0.0287691	0.00023264		15	653
RIMBP2	-21.792	0.200397	-4.92565	0.164482		7.79213	0.223033	2.05301	0.123141		0.0914075	0.0137464	0.0293419	0.000152221		28	640
RBM15B	-8.17247	0.774238	-4.96798	0.162678		-5.5979	0.600994	2.15669	0.10675		-0.00188158	0.975873	0.0298953	0.00012875		10	658
TRIM25	-6.82168	0.80731	-5.06158	0.153511		-20.0498	0.0560629	2.07304	0.118801		-0.106549	0.0807011	0.0297404	0.000127673		10	658
CDK12	-16.2411	0.347091	-4.7458	0.182343		4.87131	0.452944	2.0064	0.133622		0.0781765	0.0379461	0.0283975	0.000264268		27	641
UGT2B10	-14.3135	0.576032	-4.88253	0.170031		8.15789	0.396218	2.00141	0.13433		0.0486688	0.383796	0.0292964	0.000173806		12	656
ZNF135	-11.2672	0.623224	-5.03336	0.155762		2.63983	0.759341	2.09393	0.116122		0.0315092	0.529182	0.0298211	0.000126335		15	653
AGTPBP1	22.6267	0.343306	-5.34583	0.132945		-2.18612	0.807528	2.12682	0.111853		-0.0703992	0.176757	0.0307871	7.94984e-05		14	654
ARAP3	6.88956	0.749679	-5.0623	0.153433		11.001	0.174815	2.08352	0.117447		0.0496555	0.29208	0.0298081	0.000126073		17	651
SLC24A5	-20.2149	0.429529	-4.9772	0.160426		6.63529	0.490111	2.07366	0.119694		0.111788	0.0451428	0.0294571	0.000146834		12	656
DENND3	2.91495	0.881334	-5.09076	0.152192		1.92996	0.792501	2.07346	0.120654		0.0112588	0.79173	0.0297296	0.000138108		21	647
LRP1B	-14.0056	0.0861126	-4.60534	0.194234		0.750519	0.806829	2.07453	0.120522		0.0437764	0.0139062	0.0284768	0.000244038		162	506
TUBB3	1.71183	0.94903	-5.0645	0.153807		-8.73072	0.385391	2.15759	0.10572		-0.0646853	0.268392	0.0303134	9.87245e-05		11	657
ATXN1	-14.272	0.473828	-5.05193	0.154133		-1.82536	0.8074	2.09864	0.115292		0.0360404	0.407433	0.0298733	0.000122431		20	648
SARS	11.1097	0.676441	-5.07232	0.15262		-9.09524	0.363054	2.1144	0.112413		-0.0743387	0.200691	0.0300056	0.000113175		11	657
SF3B2	-44.8293	0.0443644	-4.49528	0.204879		-8.02792	0.338469	2.19838	0.0998522		0.0943093	0.0527499	0.0287026	0.000224642		16	652
NOL4	2.59887	0.915802	-5.06939	0.153269		7.094	0.442329	2.05356	0.123508		0.0184177	0.731487	0.0297591	0.000132696		13	655
CCDC73	5.98565	0.758468	-5.08546	0.151734		13.9954	0.0553411	2.02243	0.1282		0.0634767	0.135009	0.0295307	0.00014448		21	647
FREM2	-1.57774	0.910459	-5.03689	0.155852		2.08661	0.69219	2.07731	0.119297		0.0213173	0.48642	0.0296592	0.000138769		42	626
NUP155	-1.46591	0.942886	-5.05816	0.153872		3.3585	0.66218	2.11053	0.113291		0.0233026	0.601928	0.0299591	0.000118062		19	649
MYBPC3	-21.732	0.416632	-4.82193	0.17507		-16.3874	0.102787	2.2727	0.0885535		-0.0558846	0.33871	0.0304698	9.41147e-05		11	657
DLC1	-34.2788	0.0379731	-4.41474	0.21333		0.5816	0.92546	2.08769	0.118593		0.105743	0.00331949	0.0279071	0.000319501		30	638
TMEM67	24.2632	0.274685	-5.09605	0.150388		4.24191	0.611378	2.09097	0.116591		-0.0480785	0.32158	0.0299612	0.000116674		16	652
N4BP1	29.7715	0.245565	-5.07616	0.151918		9.96596	0.300919	2.09073	0.116392		-0.0381524	0.495698	0.0299056	0.000120745		12	656
ZEB2	-30.7376	0.041995	-4.8049	0.174332		-0.473546	0.933649	2.10234	0.114884		0.076045	0.0211588	0.0292622	0.000160431		36	632
PASK	-2.13016	0.936387	-5.05611	0.153978		-7.01556	0.484092	2.08801	0.117045		-0.0639711	0.272121	0.02978	0.000127833		11	657
MBTPS1	0.851506	0.970446	-5.06306	0.154612		2.70975	0.753661	2.06623	0.122101		-0.0121747	0.808311	0.0300208	0.000119665		15	653
HMGCLL1	-31.9415	0.16413	-5.32048	0.133583		8.40203	0.330198	2.1689	0.103914		0.11961	0.0168727	0.0308777	6.94899e-05		15	653
VGLL3	-14.7413	0.582798	-5.00438	0.158237		15.5618	0.12244	2.04728	0.123902		0.181263	0.00190725	0.0292789	0.000150766		11	657
CYP4F2	14.8136	0.530853	-5.0841	0.151609		-7.23195	0.415409	2.11374	0.112575		-0.0944528	0.0669359	0.0300746	0.000106987		14	654
TIMELESS	2.07069	0.9192	-5.06317	0.153544		1.39313	0.855858	2.09162	0.116667		-0.00579707	0.896517	0.0299045	0.000122186		19	649
SNCAIP	-8.95073	0.70635	-4.97745	0.161072		-13.7707	0.122564	2.21463	0.096516		-0.0613604	0.236633	0.0303931	9.49202e-05		14	654
ZBTB16	-13.5413	0.583858	-5.13538	0.147883		5.78292	0.533526	2.13373	0.10958		0.0818441	0.129174	0.0303742	9.37864e-05		13	655
TDP1	-28.6026	0.226373	-5.1168	0.148674		-0.0640684	0.994249	2.09837	0.115395		0.105199	0.0413679	0.0301107	0.000104		14	654
SCNN1G	154.099	2.47239e-08	-3.55516	0.305952		33.6615	0.00129919	2.42569	0.0674684		-0.0218185	0.720856	0.0296637	0.000143584		10	658
SCN1A	-3.26305	0.793349	-5.03929	0.155348		-0.492344	0.916216	2.10057	0.115011		0.0133458	0.623623	0.0298201	0.000126719		54	614
CKAP5	8.97987	0.646173	-4.96056	0.162479		3.4878	0.63508	2.13439	0.109765		0.0262875	0.538209	0.0301461	0.000109353		21	647
PCF11	16.0661	0.445423	-5.00712	0.157852		1.95265	0.805069	2.10408	0.114405		-0.0176317	0.701378	0.0298255	0.00012657		18	650
ARHGAP24	-21.7603	0.397495	-5.0696	0.152643		9.72169	0.314314	2.10597	0.113775		0.143115	0.0106456	0.0299855	0.000107802		12	656
COL27A1	-6.54202	0.714502	-5.05228	0.154223		3.36545	0.616439	2.09819	0.115318		0.0381601	0.328296	0.0298721	0.000122122		25	643
NLGN1	26.1013	0.138282	-5.33569	0.132392		11.9669	0.0703786	1.96887	0.139117		-0.0108377	0.778225	0.0299932	0.000118516		26	642
KLHL14	42.5873	0.0636546	-5.26797	0.136639		15.9641	0.0642651	2.0179	0.129163		-0.008572	0.864429	0.0299191	0.000121493		15	653
CNTN3	0.784429	0.961345	-5.05637	0.154014		-1.71566	0.777834	2.10607	0.11408		-0.00308366	0.930468	0.0298893	0.000122771		31	637
ABCA7	-37.8549	0.109446	-5.08293	0.150996		-10.1884	0.251751	2.09044	0.116376		0.0428032	0.407493	0.0299097	0.000120167		14	654
GBP1	2.31495	0.930901	-5.03692	0.156075		6.21814	0.535252	2.14148	0.10846		0.0330428	0.570781	0.0301041	0.000111401		11	657
GPRIN1	27.3612	0.236252	-4.85481	0.171012		15.6798	0.0706349	2.21204	0.0965215		-0.0233176	0.644039	0.0297069	0.000136461		15	653
NPFFR2	8.06496	0.708815	-5.13178	0.148569		5.41881	0.504187	2.04552	0.125327		0.0465878	0.323014	0.0294202	0.000158238		17	651
IGSF3	1.40133	0.948404	-5.06689	0.153838		4.84923	0.551114	2.05017	0.124529		0.0135721	0.774081	0.0297404	0.00013586		17	651
JPH1	-16.5603	0.456183	-4.9219	0.165504		-3.83727	0.645879	2.12887	0.110553		0.0136904	0.77789	0.0297675	0.000132719		16	652
DNAH3	-10.4727	0.362088	-4.93549	0.164013		1.91123	0.658066	2.07709	0.119273		0.06803	0.00656518	0.029113	0.000169303		65	603
CCDC40	-7.84073	0.64401	-4.93024	0.165561		-3.30461	0.604193	2.15022	0.107566		0.00741386	0.841405	0.0297598	0.000136545		28	640
TTF1	-7.77158	0.736106	-5.13176	0.148742		10.8114	0.211834	2.2082	0.097888		0.0660007	0.189661	0.0305454	8.80946e-05		15	653
BBS12	-29.1716	0.253029	-5.06226	0.153049		-15.7927	0.0993781	2.09346	0.115459		-0.0170212	0.760136	0.0298703	0.00012348		12	656
IRS4	-30.0303	0.133896	-4.68645	0.186594		-5.57747	0.459007	2.16658	0.104702		0.0486843	0.265941	0.0292817	0.000170828		20	648
SLC12A5	-4.94683	0.77016	-5.07853	0.152237		11.735	0.0647428	2.15929	0.1044		0.104684	0.00450947	0.0304179	8.46162e-05		28	640
PHRF1	-18.9628	0.422471	-5.05864	0.153548		5.6089	0.527758	2.10021	0.114928		0.114939	0.0257245	0.0299105	0.000114172		14	654
CLCN2	19.0722	0.499438	-5.155	0.146299		-4.58614	0.665595	2.12306	0.111419		-0.0716593	0.245017	0.0302593	0.000100771		10	658
CCR3	-28.2787	0.268401	-5.07911	0.151722		-13.2482	0.167467	2.08625	0.116947		-0.0239693	0.66759	0.0298536	0.000124459		12	656
PKD2L1	-35.3883	0.165075	-5.04438	0.154308		-4.50124	0.638596	2.0996	0.115082		0.0725507	0.192475	0.0298583	0.000121932		12	656
DNAH5	-9.26236	0.336428	-4.94573	0.163041		-3.40224	0.347346	2.13789	0.108616		0.0108671	0.605596	0.02975	0.000132129		98	570
GLB1L2	-9.95102	0.710349	-5.00751	0.158147		-4.90391	0.626154	2.12089	0.111659		-0.00829211	0.887296	0.0299136	0.00012196		11	657
NCF2	-2.5906	0.90985	-5.06598	0.153365		-0.984088	0.908858	2.09355	0.116381		-0.006835	0.891176	0.0298413	0.000126482		15	653
USP19	20.8254	0.307306	-5.24637	0.139321		0.844878	0.912257	2.09067	0.117212		-0.0209793	0.637746	0.0300706	0.00011362		19	649
PDE4C	15.9226	0.533177	-4.98436	0.159949		1.28653	0.893407	2.10405	0.114544		-0.0405336	0.467498	0.0297013	0.000135053		12	656
PHKG2	25.7538	0.294283	-5.14458	0.146674		0.578388	0.950034	2.09646	0.115796		-0.0862063	0.107688	0.0301826	0.000102374		13	655
FRMD7	-11.5182	0.603688	-5.12869	0.148399		1.1912	0.886389	2.10635	0.114281		0.0466468	0.335527	0.0301826	0.000105325		16	652
MC5R	-10.5803	0.626419	-5.01799	0.157087		-8.84945	0.278354	2.12773	0.11012		-0.0206177	0.663989	0.0299438	0.000119105		17	651
RAB3GAP1	7.31742	0.741682	-5.06696	0.153069		9.18803	0.27043	2.08088	0.1181		0.0148626	0.759133	0.0298472	0.000125096		16	652
OAS3	105.008	0.000163289	-5.03205	0.151493		37.7752	0.000308604	2.10602	0.110501		0.0257043	0.6742	0.0298809	0.000122684		10	658
COL4A3	-19.8577	0.370887	-4.92412	0.165064		8.12323	0.329902	2.04583	0.12477		0.0923593	0.0563814	0.0292767	0.000162854		16	652
LIPE	31.5847	0.217013	-5.2414	0.139353		1.62232	0.866052	2.08883	0.117346		-0.0201969	0.717844	0.0299963	0.000117299		12	656
ZNF425	-7.21316	0.753101	-5.04216	0.155079		-10.0122	0.244975	2.11345	0.112419		-0.053042	0.289261	0.0299549	0.00011684		15	653
NEBL	12.6471	0.527979	-5.16513	0.145666		15.3655	0.0409857	1.96218	0.140116		0.0853441	0.0508298	0.0291185	0.000177313		20	648
ADARB1	-7.173	0.770875	-5.03261	0.155926		-1.4428	0.876105	2.1026	0.114688		-0.0254384	0.636189	0.0299478	0.00011879		13	655
HADHB	46.4392	0.0818391	-4.887	0.167355		25.0588	0.0123418	2.18804	0.0991628		0.0122419	0.833791	0.0299195	0.000121117		11	657
DZIP1L	-0.316147	0.990644	-5.05074	0.154954		-10.0766	0.31965	2.16785	0.104034		-0.028511	0.628123	0.0300719	0.000113419		11	657
HIP1	34.438	0.145908	-5.21342	0.14112		22.4012	0.0116821	1.99411	0.132848		-0.00897409	0.862334	0.0299176	0.000121488		14	654
GABRB1	7.09752	0.764517	-5.07834	0.152243		-3.42511	0.700412	2.11079	0.113286		-0.0455993	0.377979	0.0300391	0.00011271		14	654
VPS13D	0.71813	0.959278	-5.06271	0.154017		7.46973	0.157174	1.99667	0.134009		0.0191502	0.532846	0.0296147	0.000143551		42	626
PDE6B	-2.00044	0.937799	-5.03915	0.155845		0.556243	0.953945	2.09469	0.116443		-0.020929	0.708456	0.0300197	0.000116426		12	656
CACNA2D3	-25.2504	0.209191	-4.5753	0.198976		2.91759	0.699502	2.04333	0.127317		0.0921544	0.0356195	0.0281327	0.000307065		20	648
SSTR1	1.35065	0.95799	-5.06284	0.153985		2.21453	0.818184	2.08225	0.118674		0.0286999	0.608181	0.029665	0.000139986		12	656
GPR174	-13.6817	0.593491	-5.03887	0.155282		1.51302	0.875167	2.09696	0.115602		0.0274395	0.62394	0.0298476	0.000124773		12	656
PRMT7	42.2142	0.100864	-5.16899	0.144244		1.20942	0.900539	2.09519	0.115975		-0.0773298	0.168816	0.0300884	0.000108259		12	656
CDH13	-8.07175	0.761947	-5.02775	0.156357		5.85263	0.558778	2.08027	0.118526		0.0667037	0.251382	0.0296678	0.000135721		11	657
NRXN2	15.41	0.392708	-5.16468	0.145368		-2.88446	0.670304	2.11944	0.11195		-0.062138	0.114228	0.0303264	9.56079e-05		25	643
NFATC2	9.7331	0.634122	-5.08599	0.151547		1.13227	0.882855	2.09467	0.116061		-0.0362745	0.416518	0.029999	0.000115076		19	649
GTF2IRD1	-30.3949	0.199799	-5.18584	0.143351		3.07454	0.730107	2.11196	0.113144		0.14692	0.00443825	0.0305183	8.03457e-05		14	654
C15orf52	-24.9862	0.328696	-5.09765	0.150343		-6.46782	0.501064	2.08694	0.117251		0.00813074	0.884306	0.0298903	0.000122464		12	656
KIAA1522	17.1715	0.501246	-5.08999	0.151127		8.2727	0.388434	2.08065	0.118289		-0.013484	0.808916	0.0299049	0.000121562		12	656
UBR5	-3.76815	0.799817	-5.03873	0.155402		6.14011	0.271214	2.07541	0.119089		0.0229322	0.479631	0.0297895	0.000128383		37	631
HOXA3	-20.3977	0.359479	-4.93215	0.164308		-7.42385	0.374726	2.14247	0.107956		-0.0102862	0.832443	0.0299367	0.000120658		16	652
LAMC1	50.6722	0.00658938	-4.96833	0.158898		9.02861	0.198562	2.11359	0.112311		0.000656873	0.987167	0.0298769	0.000123265		23	645
OR2G6	-33.2546	0.0723647	-4.90185	0.165971		-8.35018	0.230126	2.13645	0.108629		0.0351093	0.385405	0.0297163	0.000133253		24	644
SENP6	-8.80432	0.74085	-5.03327	0.155843		-0.639362	0.949033	2.09994	0.115133		0.00493925	0.932286	0.0298647	0.000124226		11	657
BRAF	-35.6268	0.0431021	-5.01987	0.155643		-7.6827	0.246153	2.10564	0.113738		0.0254445	0.508813	0.0298522	0.00012416		26	642
PAPPA	-17.0217	0.340997	-5.1017	0.150043		3.95978	0.555563	2.10987	0.113323		0.0807112	0.0384138	0.0301071	0.00010403		25	643
COL12A1	-30.2922	0.0270609	-4.19847	0.237397		2.09518	0.684575	2.03942	0.128118		0.0909847	0.00231961	0.0273094	0.000436857		47	621
ADCY3	7.65681	0.773724	-5.07976	0.152156		3.26597	0.744118	2.08707	0.117421		0.0496093	0.39348	0.0297019	0.000134419		11	657
CPS1	1.17655	0.926491	-5.06332	0.153573		1.49543	0.754944	2.0853	0.117793		-0.00937722	0.736284	0.0299587	0.000118851		53	615
DSG3	-13.8039	0.480022	-5.10255	0.150138		3.38857	0.644511	2.1107	0.11325		0.0204379	0.632042	0.0299493	0.000118698		21	647
OR5J2	-8.05195	0.674491	-5.05774	0.153768		1.50921	0.834049	2.09942	0.115164		0.00467846	0.911019	0.0298786	0.000123075		22	646
SLC13A2	-2.70317	0.913542	-5.0046	0.161443		-3.4654	0.711027	2.16046	0.107698		-0.000533588	0.992169	0.0298853	0.000138318		13	655
CHRND	18.2521	0.412272	-5.19798	0.143038		3.59975	0.666969	2.06991	0.120772		-0.0022251	0.963498	0.0298935	0.00012451		16	652
OR4P4	-5.32763	0.800638	-5.08298	0.151991		-0.779362	0.92168	2.09412	0.116295		-0.0112783	0.806594	0.0298121	0.000128407		18	650
RGS12	9.4879	0.598716	-5.13564	0.147903		0.797923	0.90624	2.09156	0.116893		0.000302383	0.993872	0.0298731	0.000125319		25	643
NOD1	3.05589	0.913319	-5.04952	0.154502		15.8521	0.132535	2.11614	0.111713		0.0735862	0.229714	0.0299576	0.000116222		10	658
CPZ	-18.0093	0.500577	-4.92814	0.165058		6.45121	0.520745	2.05382	0.123661		0.0891491	0.126477	0.0292581	0.000168201		11	657
FGFR2	17.9931	0.417666	-5.24643	0.139762		-1.62095	0.845951	2.11595	0.113149		-0.0279973	0.563611	0.0301769	0.000108791		16	652
LRRC66	2.66673	0.888463	-5.05653	0.153923		6.3343	0.375121	2.08992	0.116615		0.0378252	0.362118	0.0298245	0.000125404		22	646
CNOT3	2.57181	0.919959	-5.0425	0.155236		11.9151	0.215046	2.14677	0.10696		0.0219329	0.694696	0.0299646	0.000118285		12	656
MUC4	-13.5436	0.359084	-5.17861	0.144281		-2.61661	0.637296	2.07423	0.119805		0.00660216	0.837818	0.029937	0.000120744		38	630
TTLL5	13.1349	0.55539	-4.95903	0.162313		14.2071	0.0892633	2.20007	0.0983968		0.0503894	0.300036	0.0302359	0.000102512		16	652
CLUL1	-1.35214	0.961385	-5.05124	0.154369		-0.135134	0.989725	2.09868	0.115318		-0.019251	0.75223	0.0298997	0.000121693		10	658
ITPR2	-6.35459	0.643681	-4.96102	0.162423		-2.48133	0.630704	2.1344	0.109747		-0.0192366	0.521306	0.030154	0.000108798		44	624
DDR2	8.2352	0.728728	-5.1135	0.149797		3.8142	0.668983	2.07046	0.120663		-0.0335061	0.518076	0.0301223	0.000109984		14	654
SLC44A1	-10.4547	0.648223	-5.02399	0.156582		-8.12775	0.345031	2.121	0.111308		-0.000120585	0.998077	0.0298761	0.000123546		15	653
T	55.5843	0.0374273	-5.54954	0.117306		19.8081	0.0484334	1.92154	0.148997		-0.0241315	0.679518	0.0300914	0.000113959		11	657
NRIP1	-4.83589	0.850732	-5.04097	0.155243		-5.92124	0.539637	2.11314	0.112777		-0.031375	0.576014	0.0299533	0.000118268		12	656
WDR63	-13.9591	0.600634	-5.10484	0.150104		-4.14474	0.679104	2.0831	0.118117		0.0158715	0.785183	0.0299348	0.000120172		11	657
FHOD3	-2.24761	0.909066	-5.04592	0.154841		3.42266	0.643389	2.08785	0.117181		0.0140865	0.743026	0.0298319	0.000126224		21	647
CR1L	13.156	0.569338	-5.25521	0.140286		-4.39645	0.612783	2.16612	0.105766		-0.0496735	0.325016	0.0306396	8.85542e-05		15	653
TBC1D5	26.7346	0.242812	-4.96526	0.161136		13.8058	0.108255	2.14378	0.1071		-0.0217858	0.663053	0.0298043	0.000128058		15	653
IARS	21.3609	0.423841	-5.1254	0.148334		15.6644	0.118272	2.04536	0.124244		-0.00679814	0.907224	0.0298988	0.000122397		11	657
HSPA4	10.0353	0.706165	-5.05953	0.153636		0.256197	0.979563	2.09835	0.115363		0.000735299	0.989907	0.0298753	0.000123316		11	657
KIAA2018	-30.0074	0.0820595	-4.75393	0.17956		-7.80796	0.228772	2.17631	0.102508		0.0357723	0.342831	0.0295193	0.000149212		27	641
GPR75	-2.24707	0.929878	-5.04223	0.155325		-0.596299	0.950441	2.10135	0.115052		-0.0234999	0.673395	0.0299876	0.000117142		12	656
UGT3A2	12.2181	0.647798	-5.06294	0.153341		-3.93512	0.69536	2.10174	0.114737		-0.0428232	0.463334	0.0299109	0.000120312		11	657
AVPR1B	-21.574	0.419212	-5.06835	0.152763		-0.0462973	0.99632	2.09848	0.115341		0.00625787	0.914564	0.0298802	0.000122987		11	657
MAP7	-16.5998	0.484649	-4.9222	0.165568		-1.0204	0.908986	2.10655	0.114446		0.0477218	0.35745	0.0295	0.000151276		14	654
INSR	22.8085	0.263573	-5.02006	0.156528		-1.96738	0.797526	2.09568	0.115815		-0.0331213	0.457288	0.0298281	0.000125595		19	649
DAGLB	7.37738	0.792111	-5.11571	0.150061		-3.79725	0.718032	2.13084	0.110611		-0.0687749	0.260246	0.0304611	9.27114e-05		10	658
EIF4ENIF1	44.0747	0.0744383	-5.17412	0.143692		-3.28875	0.723431	2.10756	0.113806		-0.081611	0.130466	0.0301002	0.000107065		13	655
POLM	20.2537	0.451456	-5.16669	0.145353		-3.78923	0.70774	2.1198	0.111981		-0.0644613	0.272281	0.0302379	0.000102087		11	657
TRANK1	-2.34778	0.881419	-5.02826	0.156673		1.78169	0.76318	2.0798	0.118977		0.0129399	0.706511	0.0297399	0.000134226		33	635
KCNC2	-18.7134	0.331797	-4.72523	0.184351		-2.85172	0.693939	2.14845	0.108492		0.023909	0.570214	0.0294571	0.000163028		22	646
SLK	-31.6277	0.240552	-4.45008	0.213737		-9.25537	0.360766	2.27493	0.0909874		0.045028	0.444281	0.0290175	0.000220914		11	657
GPRC5C	-19.2743	0.492176	-5.16326	0.145697		-4.13731	0.694788	2.07483	0.11982		-0.000919493	0.988029	0.0298705	0.000125573		10	658
THNSL2	34.4722	0.216968	-4.96057	0.161481		19.2644	0.0661107	2.15012	0.105857		0.0669468	0.27222	0.0300551	0.000111099		10	658
CCDC85A	-3.65885	0.873095	-5.04733	0.154681		-2.19586	0.798611	2.10187	0.114751		-0.0203892	0.68352	0.0299069	0.000121144		15	653
TIAM2	-5.18464	0.794974	-5.01798	0.157354		-2.13075	0.776224	2.11287	0.113104		-0.00606485	0.889284	0.0299166	0.000122004		20	648
CDK15	-10.0177	0.694884	-5.00946	0.157936		-1.50903	0.875045	2.10506	0.114372		-0.00774519	0.889546	0.0299094	0.000122028		12	656
EXOC4	10.0368	0.566824	-4.98368	0.160067		-3.8076	0.563064	2.07225	0.120065		-0.0521021	0.173069	0.0295164	0.000146482		26	642
FGFR4	-4.62789	0.836645	-5.00526	0.158999		-6.14779	0.465909	2.16183	0.10538		-0.0291247	0.552286	0.0301757	0.000108589		16	652
TMPRSS15	-14.4627	0.364215	-4.98366	0.159766		-6.85805	0.252048	2.13135	0.109489		-0.0119023	0.732433	0.0299328	0.000119942		33	635
F13A1	-20.325	0.311438	-4.92502	0.164835		-2.44974	0.745484	2.11393	0.112887		0.0426206	0.331026	0.0296076	0.000141369		20	648
BMS1	-13.0238	0.503798	-4.96984	0.161205		9.52379	0.192994	2.03777	0.125967		0.115422	0.00651757	0.0291395	0.00016688		21	647
KIAA2026	-20.1361	0.311447	-5.10862	0.149462		-3.56142	0.63383	2.08866	0.117025		0.0203836	0.638986	0.0299322	0.000119627		20	648
UHRF1	7.02622	0.783786	-5.11238	0.150166		8.39312	0.382875	2.02749	0.128631		0.0295713	0.596859	0.0296255	0.000143816		12	656
ZNF878	-0.385549	0.989052	-5.05105	0.154666		-14.7505	0.162015	2.16974	0.103262		-0.0836985	0.172179	0.0302799	9.8801e-05		10	658
GJA8	-0.0458699	0.998407	-5.05261	0.154612		-3.75204	0.663698	2.12321	0.111394		-0.0093748	0.851717	0.0299375	0.000121029		15	653
MYO6	-0.0561238	0.997868	-5.05335	0.154614		-15.2261	0.0533065	1.98008	0.136596		-0.0861041	0.0600775	0.029206	0.000169635		18	650
PNLIP	-16.169	0.5277	-5.15621	0.146284		2.17875	0.820842	2.11243	0.113311		0.0254933	0.648407	0.0300386	0.000114889		12	656
PLEKHA6	8.03245	0.726858	-5.1606	0.147117		9.37714	0.277571	1.9728	0.139873		0.078609	0.117121	0.0288219	0.000216846		15	653
TMF1	-11.1541	0.675434	-5.03477	0.155672		13.0376	0.192458	2.0773	0.118599		0.0982609	0.0908432	0.0297159	0.00012964		11	657
NPAS4	18.8698	0.356253	-5.20307	0.142517		3.74539	0.626083	2.06871	0.120901		-0.0433128	0.332139	0.0302204	0.000103587		19	649
ZNF608	7.5003	0.736826	-5.08018	0.152078		-0.181875	0.982696	2.09918	0.115311		0.0086037	0.859867	0.0298445	0.000125734		16	652
SLC26A7	-25.785	0.19591	-4.98096	0.159678		-10.0937	0.177801	2.12668	0.110093		0.0264006	0.544422	0.0298021	0.000127742		20	648
PPARGC1A	-20.2478	0.363915	-5.03892	0.155101		9.5022	0.256682	2.09195	0.116118		0.165686	0.000634188	0.0297613	0.000114048		16	652
PLCG1	-10.1461	0.679026	-5.0085	0.157997		-5.84795	0.525532	2.12412	0.111023		-0.0296022	0.58031	0.0300054	0.000115658		13	655
CHST5	-17.4211	0.534946	-4.8927	0.168682		-7.75553	0.462196	2.16984	0.104277		-0.0196747	0.748295	0.0300567	0.000116805		10	658
XIRP1	-0.544728	0.977654	-5.04852	0.154974		2.74306	0.707336	2.0764	0.119528		0.0169609	0.689566	0.029739	0.000134036		21	647
ATAD5	-4.79468	0.773408	-5.04329	0.154991		-6.12658	0.327319	2.11082	0.112971		5.31512e-05	0.998834	0.0298757	0.000123353		29	639
ADAM2	4.40852	0.794337	-5.05803	0.153783		1.81301	0.775383	2.09641	0.115677		0.00249079	0.946222	0.0298729	0.000123468		28	640
MAP9	21.4684	0.441165	-5.07566	0.1522		4.28196	0.682672	2.09398	0.116083		0.0338427	0.578206	0.0298399	0.000125183		10	658
ZNF226	-37.1427	0.146805	-5.23778	0.139341		-10.3391	0.282566	2.04706	0.124419		0.0817742	0.143478	0.0302828	9.81922e-05		12	656
UBR2	7.7915	0.771677	-5.01351	0.157724		12.8151	0.203709	2.16332	0.104373		0.0146921	0.802127	0.0299501	0.000119876		11	657
AGXT2	-27.7079	0.261561	-4.9579	0.161816		-4.44448	0.631844	2.11376	0.112757		0.0143133	0.79063	0.0298267	0.000126884		13	655
DDX5	-1.1004	0.964512	-5.0538	0.154147		-1.65054	0.859016	2.0972	0.115555		0.0737648	0.171656	0.0299348	0.000116976		13	655
KIF17	-11.9896	0.570156	-4.9234	0.165804		4.0699	0.607947	2.05455	0.123834		0.050379	0.274366	0.0293315	0.000165866		18	650
LINGO2	-6.14637	0.777117	-4.96923	0.162569		-5.02548	0.537825	2.16694	0.105066		0.024349	0.607517	0.0295442	0.000153618		17	651
KCNB1	-2.29951	0.906634	-5.01145	0.159673		-10.1631	0.167384	2.2818	0.0880187		-0.0328516	0.442758	0.0304682	9.72239e-05		21	647
ATP2A2	3.01479	0.90979	-5.04486	0.154949		7.29761	0.46532	2.11801	0.111923		0.0140166	0.809356	0.0299132	0.000121188		11	657
GPR101	-14.999	0.443333	-4.96892	0.16118		-6.2768	0.393171	2.13367	0.109349		0.0419655	0.325897	0.0296408	0.000138613		21	647
KIAA1377	7.3066	0.728236	-5.09152	0.151258		15.7586	0.0457631	2.01526	0.129482		0.0182999	0.690209	0.0297791	0.000130319		18	650
RASGRP2	25.1793	0.35154	-5.08565	0.151317		-11.502	0.25728	2.11347	0.112435		-0.0961777	0.102932	0.0300008	0.00011203		11	657
ZNF236	14.9523	0.370601	-5.20124	0.142687		9.33988	0.136393	2.00586	0.132025		0.0487258	0.181305	0.0293924	0.000157409		29	639
C9orf84	-11.7227	0.648367	-5.00359	0.158396		-3.72777	0.699524	2.1142	0.112769		0.0268367	0.632561	0.0297629	0.000131256		12	656
TRIP11	-27.4993	0.200947	-4.97569	0.16014		-4.54952	0.573538	2.11129	0.113103		0.0537976	0.251936	0.0297247	0.00013154		17	651
BMPER	-8.87672	0.707743	-5.0443	0.15488		5.61444	0.527936	2.09307	0.116173		0.0309131	0.549867	0.0298458	0.000124708		14	654
LILRA1	-13.4057	0.524039	-5.08202	0.151766		-11.521	0.144754	2.0735	0.119156		-0.0411669	0.370156	0.0297864	0.00012805		18	650
TDRD6	-3.35708	0.841814	-4.99257	0.160685		-7.47568	0.236625	2.23289	0.0947176		0.0061642	0.86672	0.029765	0.000137932		29	639
HS3ST5	-38.7307	0.0927365	-4.53549	0.201594		-4.24364	0.624289	2.15521	0.1071		0.0607973	0.227064	0.0290635	0.000194193		15	653
ELL2	1.42481	0.959742	-5.05707	0.153985		-12.9966	0.22012	2.13642	0.108612		-0.0735578	0.232426	0.0300903	0.000108875		10	658
PREPL	-27.9618	0.294674	-5.19271	0.1431		-13.1937	0.188053	2.03255	0.126961		-0.00690974	0.905634	0.0298412	0.000126842		11	657
TRIML2	-22.411	0.402714	-4.87573	0.16969		-5.82949	0.562422	2.14461	0.10811		0.0116848	0.841667	0.0297834	0.000132817		11	657
EGF	7.05283	0.750425	-5.07804	0.152248		9.46574	0.255646	2.06479	0.121008		0.04747	0.326696	0.0297067	0.000133523		16	652
ALX4	-7.46642	0.771537	-4.96132	0.163438		-2.02606	0.833894	2.12337	0.112493		0.00587082	0.916726	0.0298037	0.000135907		12	656
COL5A1	-24.668	0.0961869	-4.36404	0.220561		3.85034	0.489859	1.99099	0.137657		0.120266	0.000191267	0.0265172	0.000615579		38	630
NLRP4	-3.77053	0.806826	-5.03692	0.155571		4.7651	0.410688	2.0783	0.118742		0.0348505	0.300449	0.0297279	0.00013174		34	634
SEL1L3	-13.8155	0.547476	-5.16781	0.145547		-6.56694	0.446597	2.0439	0.125466		-0.0211205	0.673657	0.0297001	0.000137704		15	653
CENPE	18.2871	0.298736	-5.01122	0.157323		3.57459	0.588875	2.10667	0.11387		-0.0367639	0.338725	0.029792	0.000127479		26	642
FRAS1	2.16246	0.873742	-5.0931	0.151998		7.32801	0.15147	1.96234	0.141228		0.0192669	0.516656	0.0295177	0.000153271		45	623
WDFY3	10.0157	0.440405	-5.25206	0.139508		7.03082	0.149223	1.95872	0.141998		0.00185876	0.947729	0.0298388	0.000130859		50	618
ZNF365	-33.3591	0.190733	-4.91903	0.165036		-2.69422	0.778646	2.10933	0.1136		0.118049	0.0337757	0.029402	0.000150316		12	656
IRGQ	-7.43365	0.780012	-5.08694	0.151679		-10.3442	0.300739	2.05116	0.123669		-0.0269857	0.642374	0.0297522	0.00013225		11	657
CRYBB1	-18.239	0.513519	-5.10808	0.149756		-12.5213	0.232363	2.06065	0.121731		-0.0688952	0.258199	0.0296674	0.000135826		10	658
MYOF	60.1286	0.0015439	-5.43977	0.122477		14.1491	0.0478726	2.00748	0.131028		-0.0114989	0.782339	0.0299498	0.000119626		22	646
MANBA	-33.7745	0.227117	-4.85469	0.170987		-3.23759	0.758083	2.11752	0.112439		0.0411142	0.500881	0.0296345	0.000141158		10	658
MAPKBP1	-15.3539	0.462794	-5.04831	0.154421		-14.2057	0.0702949	2.10278	0.113698		-0.0835258	0.0670593	0.0299008	0.000116966		18	650
TBX15	4.48759	0.845877	-5.06295	0.153429		19.8812	0.0216406	2.05406	0.121771		0.0988155	0.049636	0.0296548	0.000132326		15	653
OR2T33	-50.8768	0.00417672	-4.6876	0.183745		-5.38746	0.420803	2.1372	0.108847		0.103746	0.00749419	0.0291308	0.00016819		26	642
NXF3	-44.8863	0.0920048	-4.92958	0.163688		-11.328	0.258011	2.12964	0.109776		0.0260881	0.654124	0.0298041	0.000128038		11	657
ASPM	-9.28625	0.419054	-4.87742	0.169597		-1.22485	0.776703	2.12166	0.112029		-0.00309458	0.901874	0.0299343	0.000123087		66	602
JAG1	5.10721	0.812859	-5.04732	0.15466		1.15287	0.886896	2.09978	0.115114		-0.000482067	0.991835	0.0298752	0.000123337		17	651
PVRL3	-5.28235	0.851205	-4.97642	0.163281		-7.99658	0.449676	2.21431	0.0986894		-0.0617392	0.315162	0.0307698	8.47802e-05		10	658
ASH1L	-17.6627	0.231668	-4.58753	0.197948		-3.39893	0.540297	2.18807	0.102592		0.0185834	0.564555	0.0293861	0.00017273		38	630
LPA	-5.14948	0.739263	-5.00259	0.158694		1.41464	0.807733	2.08469	0.118058		0.00350896	0.917278	0.0298415	0.000127224		34	634
ACTN4	-24.544	0.381427	-4.87936	0.169259		6.29812	0.550042	2.05398	0.123722		0.118667	0.0523455	0.0290366	0.00018577		10	658
PABPC5	-38.6857	0.115687	-5.11646	0.148371		-8.36629	0.365499	2.08477	0.117523		0.0187625	0.727006	0.0299066	0.000121259		13	655
OR5L1	-26.1469	0.14776	-5.10712	0.149225		0.563506	0.93388	2.09968	0.115146		0.0579419	0.141814	0.0299959	0.000112998		25	643
ACE	-8.11405	0.691168	-4.97419	0.161327		5.11316	0.505165	2.0489	0.124626		0.0300612	0.500225	0.0295841	0.000145929		19	649
ELTD1	-37.7442	0.0186157	-5.0084	0.156136		-1.57591	0.794126	2.10037	0.114995		0.109355	0.00176398	0.0297468	0.000117522		32	636
DMBT1	-20.2744	0.191919	-4.49678	0.207401		-3.68074	0.528545	2.19948	0.101216		0.0136788	0.686969	0.0295006	0.000166258		34	634
SLC27A3	14.7411	0.598426	-5.05211	0.154192		-9.92263	0.345279	2.09797	0.115179		-0.0872339	0.153201	0.029871	0.000120643		10	658
DSC1	-38.1686	0.141314	-5.00474	0.15751		2.52679	0.79566	2.09533	0.11588		0.102308	0.0708542	0.0297466	0.000126932		12	656
AMY2B	7.46719	0.696674	-5.03313	0.155825		1.41684	0.843941	2.10227	0.114708		-0.0222018	0.595537	0.0298169	0.000126853		22	646
USP9X	-7.68616	0.638185	-5.12967	0.148422		-2.36049	0.700711	2.07494	0.119814		-0.0047629	0.893844	0.0298282	0.000128385		30	638
AQP10	18.8543	0.500178	-5.0875	0.151319		6.96123	0.50763	2.08575	0.117472		-0.0181538	0.766269	0.0299091	0.000121225		10	658
MYOCD	33.3351	0.0642157	-5.00762	0.156867		10.1587	0.133503	2.11232	0.112358		-0.0264894	0.501104	0.0298398	0.000124961		25	643
ZBTB11	-5.73689	0.789465	-5.01835	0.1573		-5.68691	0.481072	2.13278	0.109625		0.0209185	0.655669	0.0297497	0.000132601		17	651
ZBTB46	-7.0072	0.786079	-5.04515	0.154836		-7.26908	0.453552	2.10657	0.113802		-0.0509706	0.365783	0.0299322	0.000118621		12	656
TRIM9	-28.9555	0.278888	-4.99746	0.158452		-15.8899	0.113566	2.12895	0.109524		-0.0412045	0.480494	0.0299547	0.000117822		11	657
NAPEPLD	-15.9008	0.536539	-4.98522	0.159878		-1.94073	0.840892	2.10678	0.114069		0.0544156	0.332606	0.0296441	0.000138416		12	656
SOS1	-7.42095	0.730287	-5.07184	0.15269		-10.8456	0.179643	2.07086	0.119732		-0.0549287	0.242327	0.0297357	0.000130662		17	651
OR13G1	-29.6311	0.196068	-4.98991	0.158919		5.5831	0.516955	2.08664	0.117316		0.106096	0.0338136	0.0296502	0.00013162		15	653
EMR1	38.4529	0.10471	-5.06656	0.152289		6.30354	0.479371	2.09628	0.11558		-0.0806521	0.119151	0.0299044	0.000118033		14	654
SARDH	-32.3973	0.157657	-5.22425	0.140372		-10.0869	0.241738	2.04517	0.124681		0.0636264	0.203828	0.0302123	0.000102434		15	653
CXorf22	-33.5597	0.0785494	-4.57259	0.197487		-5.51727	0.441878	2.17748	0.103161		0.0755504	0.0697012	0.0287944	0.000215338		22	646
ZNF484	-32.832	0.218462	-4.74856	0.181096		-7.33345	0.464573	2.1665	0.104737		0.0834086	0.152116	0.0291026	0.000185497		11	657
ZBTB41	-3.45477	0.862389	-5.02596	0.156808		-0.450597	0.952019	2.10203	0.115071		0.0141844	0.744473	0.0297651	0.000132295		20	648
OR2G3	-22.0944	0.262979	-4.79603	0.176718		9.00404	0.224652	1.99383	0.134965		0.0927383	0.0311979	0.0287975	0.000209188		21	647
ZFP91	13.6379	0.593586	-5.17315	0.145383		23.5876	0.0138186	1.89057	0.154867		0.115165	0.0387413	0.0288605	0.000203262		12	656
NRXN3	10.2046	0.469265	-5.2024	0.142924		8.04368	0.128694	1.98068	0.137148		0.0167142	0.587268	0.0296309	0.000143025		42	626
SLC5A7	-30.4023	0.147814	-4.68141	0.187225		-5.53239	0.483582	2.16612	0.104875		0.0330518	0.471424	0.0294719	0.000156912		18	650
UNC13D	-49.4865	0.0773757	-4.76346	0.178612		13.5974	0.19674	2.01898	0.129671		0.188395	0.00202362	0.0287738	0.000197644		10	658
DIS3L2	-41.5182	0.0699639	-4.75714	0.179131		-10.8907	0.206098	2.1761	0.102463		0.0353667	0.480058	0.0296238	0.000141835		15	653
GCC1	2.48606	0.922407	-5.06407	0.153518		10.607	0.268469	2.05091	0.123646		0.0317567	0.568755	0.0297332	0.000133241		12	656
UBC	-33.1127	0.177768	-4.88693	0.167853		-2.35792	0.798529	2.11034	0.1135		0.0806821	0.132552	0.0294713	0.000149259		13	655
VARS	5.74203	0.792417	-5.17423	0.147935		-6.55839	0.423585	2.23707	0.095863		-0.0594373	0.211916	0.0311315	7.16789e-05		17	651
FREM1	3.33928	0.827017	-5.0285	0.156401		0.827065	0.885456	2.10456	0.114462		0.000354898	0.991514	0.0298784	0.000124045		35	633
DDX60L	-8.72225	0.669796	-4.92285	0.166583		-1.01616	0.894811	2.11367	0.114057		0.0320895	0.472395	0.0293972	0.000165619		19	649
SLITRK3	-28.1069	0.0617401	-4.55841	0.198664		-8.76328	0.12123	2.25269	0.0913154		-0.00137214	0.966728	0.0298999	0.000127088		37	631
TTLL4	37.4867	0.178956	-5.15528	0.145592		9.077	0.386594	2.07373	0.119556		-0.0480149	0.430683	0.0300069	0.000114729		10	658
SLC17A1	22.3574	0.402751	-5.1648	0.145381		1.72785	0.863386	2.08987	0.117085		-0.0739937	0.204561	0.0302461	0.000100844		11	657
RARS2	-24.6006	0.355682	-4.99012	0.159197		-2.14364	0.830434	2.10399	0.11444		0.0271734	0.64041	0.0298064	0.0001278		11	657
MATK	16.5559	0.554682	-5.09418	0.150853		-9.89862	0.347069	2.12319	0.110954		-0.0536721	0.380355	0.0300096	0.000114303		10	658
FSCN3	1.65429	0.939115	-5.06394	0.153656		-9.43758	0.245891	2.16141	0.104783		-0.0654888	0.165802	0.0303122	9.72239e-05		17	651
SGCZ	-15.2425	0.570964	-5.00104	0.158518		-12.253	0.225175	2.14022	0.108018		-0.041369	0.481212	0.0300166	0.000114505		11	657
NUP133	-13.0965	0.580986	-5.03556	0.155551		-2.98412	0.737847	2.10247	0.114631		0.00326948	0.949689	0.0298714	0.000123608		14	654
SLC25A12	-6.41968	0.810037	-4.98934	0.160595		2.25408	0.822258	2.07619	0.120254		0.0133145	0.819395	0.0297439	0.000137595		11	657
ADARB2	16.5211	0.537383	-5.12972	0.14819		3.54677	0.724549	2.08203	0.118402		-0.052641	0.368028	0.0301205	0.000108553		11	657
MAPK8IP3	27.0955	0.289362	-5.33204	0.133479		-4.18509	0.66326	2.14163	0.108983		-0.0726268	0.193289	0.0306239	8.53495e-05		12	656
CPD	-25.4267	0.25298	-4.95035	0.162455		1.17521	0.888219	2.09378	0.116264		0.0997475	0.0397765	0.0294734	0.00014515		16	652
GALC	1.5303	0.954192	-5.05725	0.153953		-12.1895	0.22302	2.13302	0.109165		-0.0677695	0.243754	0.0300676	0.000110185		11	657
KIAA0586	-11.6947	0.64661	-5.10588	0.150099		-3.68102	0.700917	2.08185	0.118396		-0.0124168	0.823596	0.0298195	0.000127867		12	656
LDLR	-14.0595	0.553037	-5.06369	0.153234		-14.0074	0.115417	2.08779	0.116516		-0.0448509	0.386048	0.0298414	0.000124399		14	654
DOCK1	15.4202	0.411297	-5.36824	0.132182		6.00244	0.394633	1.97577	0.14023		0.0387607	0.344194	0.0290832	0.000199423		23	645
SLC24A4	-35.3168	0.169468	-4.41571	0.21624		-5.77512	0.55009	2.20271	0.101174		0.0508074	0.365548	0.0289591	0.00022071		12	656
CROCC	-23.6313	0.260186	-5.13337	0.147462		2.69694	0.732452	2.1077	0.113792		0.101445	0.0266435	0.0302212	9.73997e-05		18	650
URGCP	-15.1573	0.510641	-4.9075	0.167084		-3.38966	0.695417	2.13104	0.110461		0.0737852	0.142226	0.0291679	0.000177967		15	653
PCDH12	-11.5238	0.593427	-4.89653	0.168702		-4.96145	0.540672	2.16584	0.105222		0.0229653	0.626082	0.0295641	0.00015197		17	651
FSIP2	-24.9986	0.11367	-4.66547	0.188489		5.71436	0.336116	2.00995	0.132117		0.152314	8.86942e-06	0.0275151	0.000339001		33	635
FAM135A	-8.72282	0.725963	-4.87528	0.173487		-1.59136	0.864864	2.13092	0.113442		0.00402007	0.94103	0.0297939	0.000150042		13	655
SRRT	50.4189	0.048906	-5.43771	0.124711		0.517374	0.957167	2.09457	0.116568		-0.07943	0.15563	0.030482	8.98105e-05		12	656
SLC5A12	-13.475	0.58606	-4.95148	0.163125		-1.70454	0.854545	2.11135	0.113615		0.00224664	0.966837	0.0298589	0.000127018		13	655
TRPM8	-14.606	0.525453	-4.96007	0.162142		-4.51565	0.601347	2.12722	0.110678		0.00977084	0.84578	0.0298137	0.000128906		15	653
OR1Q1	26.294	0.326754	-5.20595	0.14223		33.4908	0.000845711	1.9036	0.150048		0.073424	0.209682	0.0294484	0.000153053		11	657
CYP7B1	0.135649	0.996161	-5.05327	0.154273		9.38576	0.375441	2.07401	0.11949		0.086097	0.161629	0.029651	0.000135765		10	658
USP48	-27.6643	0.243352	-5.13762	0.147102		-13.255	0.136679	2.05793	0.121972		-0.0428494	0.408029	0.0297446	0.000131282		14	654
DNMT3A	-4.88319	0.826401	-5.04297	0.155043		4.16192	0.618797	2.09004	0.116765		0.027054	0.577845	0.0298207	0.000126526		16	652
ZNF230	-3.98561	0.888453	-5.00578	0.159944		-9.47683	0.374583	2.2106	0.0984918		-0.0805481	0.193935	0.0308285	7.87861e-05		10	658
OR4D2	-19.4877	0.429267	-4.99068	0.159249		7.19811	0.437108	2.07553	0.119283		0.0664049	0.217213	0.0296637	0.000135624		13	655
ZNF251	-17.075	0.472964	-4.81449	0.176287		-3.28438	0.71335	2.14438	0.109116		0.0725975	0.162059	0.028862	0.000215581		14	654
ARID1A	-5.12846	0.64331	-5.02239	0.156718		0.229936	0.955935	2.09715	0.115629		0.00368051	0.879037	0.0298539	0.000124967		79	589
TDRD5	-10.0439	0.626808	-4.91468	0.167064		0.223434	0.977035	2.09544	0.117032		-0.00542048	0.904352	0.0299504	0.000124609		19	649
LMBRD2	-20.7452	0.409116	-4.95035	0.162777		-6.88967	0.465632	2.13258	0.10963		-0.0123	0.822689	0.0299366	0.000120512		13	655
RFC4	-18.7907	0.480421	-5.00921	0.157709		-5.28365	0.59747	2.1108	0.113199		0.00258367	0.964565	0.0298698	0.000123935		11	657
PIK3C2B	10.1946	0.569994	-5.16774	0.145634		-7.07873	0.29365	2.17825	0.102447		-0.0439798	0.261549	0.0303711	9.62299e-05		25	643
ZNF107	0.378007	0.985647	-5.0563	0.154516		0.77412	0.921888	2.09159	0.117044		-0.0162249	0.723603	0.030021	0.000116678		18	650
ZNF827	-17.2311	0.386228	-4.88923	0.168342		-7.28017	0.329835	2.16767	0.104091		0.0714757	0.0994995	0.0291968	0.000172932		20	648
SYMPK	-15.2468	0.444776	-4.8577	0.171656		3.09686	0.679575	2.05886	0.123271		0.0617045	0.156457	0.0290857	0.000187613		20	648
RP1L1	-19.8312	0.0929619	-4.92874	0.163767		-2.25109	0.612107	2.11261	0.11292		0.0344675	0.181316	0.0296599	0.000135411		64	604
CAMTA2	20.3115	0.32631	-5.3071	0.135313		-0.115795	0.988121	2.09996	0.116048		-0.047571	0.292382	0.0304711	9.30143e-05		19	649
UGT2B15	37.5619	0.163033	-4.8519	0.17097		38.8158	0.000115492	2.30624	0.0804054		0.0691772	0.239468	0.030246	0.000101307		11	657
RIN1	6.07858	0.797428	-5.0384	0.15543		2.03842	0.818795	2.10338	0.114522		0.0114698	0.824462	0.0299032	0.000121696		14	654
SLC22A16	-10.1604	0.680449	-5.03046	0.156045		-4.1565	0.653837	2.1077	0.113737		0.0104545	0.846122	0.0298527	0.000124918		13	655
ACCS	-36.1119	0.156977	-5.02052	0.156248		-11.5418	0.228699	2.10887	0.113162		0.0347357	0.533221	0.0298446	0.000124737		12	656
IL9R	27.4062	0.249119	-5.07023	0.1524		18	0.0437216	2.08714	0.116188		-0.00237686	0.963507	0.0298773	0.00012318		14	654
BCO2	13.3603	0.617429	-5.00855	0.157909		6.14009	0.541189	2.11891	0.111857		-0.0264581	0.650539	0.0297879	0.000129304		11	657
MOV10L1	16.9415	0.473624	-5.09624	0.150617		3.18349	0.720085	2.09037	0.116762		-0.0188276	0.71536	0.0299239	0.000120309		14	654
PTPN3	-7.71419	0.737152	-5.06783	0.153		-10.043	0.244616	2.0791	0.118378		-0.0474207	0.344576	0.0297841	0.000128058		15	653
CHN2	-9.03268	0.723193	-5.0424	0.155046		-15.7624	0.0996214	2.11687	0.111467		-0.069323	0.212909	0.0299565	0.000116132		12	656
UGT2B4	-1.1998	0.951222	-5.02669	0.159374		4.41174	0.549334	2.00207	0.135703		0.0512107	0.231535	0.0287563	0.000238191		21	647
FN1	-22.5973	0.167817	-4.65053	0.190548		-8.75817	0.154776	2.25447	0.0913447		-0.00537148	0.88073	0.0299714	0.000123584		30	638
GJA9	-4.2651	0.852626	-5.06711	0.153145		16.925	0.0494243	2.15483	0.104972		0.160557	0.00130344	0.03041	8.25381e-05		15	653
RREB1	-22.8729	0.229426	-4.84867	0.171555		3.60773	0.614037	2.0663	0.121364		0.102994	0.0130321	0.0289561	0.000187262		22	646
MAPKAPK5	-29.5807	0.290846	-5.08639	0.151177		2.49955	0.812299	2.10134	0.11484		0.0791434	0.195478	0.0299653	0.000115438		10	658
OR2W5	-42.4338	0.0300676	-4.90787	0.164937		3.69141	0.616087	2.0859	0.117524		0.155054	0.000270704	0.0293458	0.000139416		21	647
SYN3	0.851476	0.974497	-5.05534	0.154109		6.43263	0.520281	2.08018	0.118505		-0.0198496	0.732859	0.0299323	0.000119964		11	657
PALLD	-4.89464	0.836546	-5.0173	0.157611		15.5245	0.0812217	1.98556	0.135768		0.117839	0.0226537	0.0290184	0.000183501		14	654
UMODL1	38.0549	0.0457062	-5.37482	0.128904		11.2279	0.116841	2.00354	0.13238		-0.00527684	0.89918	0.0299204	0.000122369		22	646
ITGA2B	10.0145	0.616316	-5.14785	0.14713		2.58433	0.730736	2.07402	0.120124		0.0310223	0.477118	0.0295817	0.000145728		20	648
HSPA2	-14.713	0.581472	-5.02401	0.15653		-3.34557	0.738687	2.10509	0.114207		-0.0012353	0.983091	0.0298782	0.000123315		11	657
SENP1	56.4626	0.0438882	-5.63991	0.111936		18.422	0.0802413	1.907	0.152805		-0.0434094	0.478584	0.0303271	0.000102178		10	658
ZNF829	-13.6047	0.579486	-5.04041	0.155146		-0.502325	0.956576	2.09898	0.115257		0.0441055	0.41059	0.0298352	0.000124921		13	655
HNF4G	6.08886	0.796965	-5.03065	0.156136		8.10889	0.361661	2.12817	0.110172		0.0633502	0.219984	0.0301075	0.000107852		14	654
KHDRBS2	4.06913	0.863924	-5.06679	0.153184		-8.13195	0.361843	2.12625	0.11048		-0.0589044	0.255649	0.0300766	0.000109812		14	654
KNTC1	-11.193	0.517366	-4.96249	0.161901		13.5632	0.0365137	1.98894	0.134552		0.0673725	0.0740097	0.0293315	0.000159056		27	641
MEP1A	-0.969177	0.962051	-5.04862	0.154696		1.5889	0.835527	2.09147	0.11666		0.0240786	0.58821	0.029769	0.000130458		19	649
EFTUD2	-19.1547	0.492123	-5.07929	0.151955		15.1168	0.148797	2.11933	0.111231		0.149592	0.0138113	0.0300817	0.000103133		10	658
SH3KBP1	-15.0885	0.554042	-5.02428	0.156486		-4.30678	0.653068	2.10669	0.113901		0.00238564	0.965828	0.0298712	0.000123726		12	656
AGBL1	-0.181375	0.991615	-5.0515	0.154627		3.31056	0.609615	2.0726	0.120077		0.0414857	0.270709	0.029551	0.000145288		27	641
ZNF761	-16.7981	0.464415	-4.9218	0.165539		-0.375819	0.965259	2.10145	0.115286		-0.00623475	0.901051	0.0299244	0.000122574		15	653
GPR64	-3.17326	0.886179	-5.03134	0.156344		3.18229	0.702399	2.07688	0.119412		0.039849	0.410262	0.0296049	0.000142582		16	652
SLCO1C1	0.176469	0.992592	-5.05329	0.154209		-8.67259	0.224296	2.117	0.11179		-0.0520499	0.209491	0.0299867	0.000114343		22	646
OR8B4	-7.56243	0.768367	-5.0393	0.155333		-3.11426	0.746844	2.10412	0.114365		0.00788647	0.888142	0.0298616	0.000124306		12	656
ARHGAP9	35.3477	0.165958	-5.30249	0.134834		5.43428	0.57105	2.06015	0.12251		0.00739366	0.894502	0.0298236	0.000129154		12	656
PXDNL	9.02716	0.45117	-5.06528	0.153037		11.7796	0.00871242	2.08239	0.116243		0.0407675	0.118885	0.0298199	0.000123332		61	607
OR56B4	-51.6808	0.0646839	-4.85979	0.169636		-20.8554	0.0471824	2.17645	0.101587		0.0213178	0.727416	0.0297961	0.000129126		10	658
FRMPD1	-25.3381	0.176255	-5.06986	0.152273		-7.40385	0.293036	2.09357	0.115886		0.0253888	0.535088	0.0298927	0.000121644		23	645
CNTN4	-6.82256	0.705343	-5.06487	0.153214		-5.41065	0.424711	2.08904	0.116817		-0.0260592	0.508289	0.0298301	0.00012564		25	643
ZNF461	24.5474	0.359163	-5.26459	0.138286		6.71913	0.504175	2.04058	0.126373		-0.0439989	0.451668	0.0302552	0.000103913		11	657
CORO1C	-2.76809	0.920933	-5.06411	0.153508		-7.36463	0.482052	2.06874	0.12062		-0.0585807	0.33587	0.0296389	0.000138867		10	658
CSMD3	-15.1634	0.0520212	-4.8466	0.170683		-1.13817	0.698289	2.114	0.112796		0.0245822	0.149408	0.0295413	0.000143961		194	474
ZCCHC6	23.416	0.325307	-5.12083	0.148539		1.89118	0.832603	2.09303	0.116338		-0.0376193	0.469319	0.0299849	0.000116108		14	654
CHRNA4	-9.96432	0.654644	-5.05677	0.153838		-1.32073	0.874618	2.098	0.115413		0.00553318	0.909435	0.0298779	0.000123112		16	652
DIAPH2	-21.4991	0.421373	-5.01956	0.156772		0.560586	0.955511	2.09765	0.115504		0.0724621	0.214406	0.0297633	0.000128444		11	657
BMP6	-8.67458	0.723901	-4.98946	0.15994		9.11783	0.322874	2.03182	0.127535		0.0434583	0.417562	0.0295579	0.000146939		13	655
HJURP	-4.9322	0.853571	-5.08393	0.152153		6.9342	0.489727	2.14212	0.108248		0.0713297	0.221292	0.0303243	9.75601e-05		11	657
PSEN1	3.48907	0.901118	-5.03511	0.156		4.31957	0.682217	2.12056	0.111814		-0.0117397	0.848162	0.0298159	0.000128694		10	658
VAV3	-14.9804	0.413972	-5.03074	0.155829		5.09918	0.45925	2.09097	0.116501		0.109107	0.00629593	0.0297142	0.000122866		24	644
CHIT1	-11.0705	0.678227	-5.06228	0.153407		-12.797	0.201541	2.08769	0.11677		-0.0477953	0.411938	0.0298353	0.000124919		11	657
CTCF	9.52256	0.65859	-5.13529	0.148117		-6.72867	0.405885	2.15672	0.105903		-0.0639202	0.174081	0.0304287	9.23457e-05		17	651
ROBO3	-15.9738	0.489605	-4.91805	0.16598		6.94722	0.423798	2.03986	0.126221		0.0378491	0.453377	0.0295562	0.000147741		15	653
GPR98	-7.35041	0.498169	-4.9399	0.163943		-0.698949	0.863903	2.10926	0.113874		0.0134255	0.570993	0.0296693	0.000138938		74	594
KHSRP	-9.72425	0.727714	-5.0511	0.154324		-4.69159	0.654801	2.09939	0.115124		-0.00541925	0.929195	0.0298768	0.000123188		10	658
CSF1R	-33.6918	0.142503	-5.1929	0.142629		-11.9381	0.166683	2.04891	0.123756		0.0250034	0.618429	0.0299797	0.000117118		15	653
PLAT	34.4975	0.217974	-5.046	0.154303		9.06248	0.389177	2.10033	0.114813		-0.0509564	0.404778	0.0298656	0.000122913		10	658
LPHN1	-8.63542	0.70711	-4.93604	0.165526		-7.22794	0.402456	2.19634	0.100484		0.0462717	0.356364	0.0292495	0.000178203		15	653
KDM4D	-9.49862	0.670277	-5.03055	0.15603		10.1733	0.224629	2.07456	0.11916		0.0865077	0.0754243	0.0296721	0.000132217		16	652
CTTN	43.9837	0.0467521	-4.88011	0.16763		10.3443	0.213637	2.13916	0.108161		-0.0360453	0.456044	0.0297341	0.000132374		16	652
TCF4	-15.4351	0.516469	-4.8563	0.172283		-11.1788	0.210866	2.24091	0.0935043		-0.0294903	0.57025	0.0302514	0.000106961		14	654
FLRT3	-4.68233	0.833364	-4.9794	0.162297		-13.6894	0.10126	2.31345	0.0834935		-0.0331574	0.494972	0.0303964	0.000100903		16	652
UGDH	9.35556	0.737557	-5.09823	0.150819		7.27977	0.487631	2.06325	0.121692		0.0146502	0.810091	0.0298048	0.000129221		10	658
SYNJ1	-3.34531	0.895664	-5.04276	0.155134		-16.289	0.0888648	2.14797	0.10634		-0.113955	0.0404493	0.0302217	9.82687e-05		12	656
NTM	-0.861092	0.96738	-5.04563	0.155326		-0.293724	0.970383	2.101	0.115358		-0.00894309	0.845771	0.0299514	0.000120813		18	650
ZBTB24	-23.6812	0.334857	-5.02825	0.15595		-14.5351	0.11494	2.11366	0.112068		-0.00370824	0.944882	0.0298796	0.000123058		13	655
KIF3A	-15.7329	0.556462	-4.91409	0.166659		3.65651	0.716036	2.06625	0.121804		0.0453685	0.437302	0.0294754	0.000155525		11	657
PPP1R3A	-19.0819	0.231319	-5.054	0.153679		-5.9319	0.322078	2.09818	0.115118		0.0202369	0.561157	0.0298769	0.000122702		32	636
OR5M11	-12.4074	0.628066	-5.0641	0.15324		8.2348	0.392031	2.10594	0.113859		0.0775372	0.165321	0.0299457	0.000116247		12	656
TFAP2D	4.75838	0.841429	-5.04145	0.15519		-0.9186	0.918125	2.0963	0.115758		-0.00341121	0.947629	0.0298676	0.000124031		14	654
WDR49	-2.73594	0.874442	-5.01983	0.157638		-1.92007	0.767864	2.12173	0.111968		0.013696	0.717134	0.0297102	0.00013768		27	641
HLA-A	-9.38896	0.683127	-5.1417	0.147822		-13.0251	0.131447	1.97535	0.13829		-0.0725135	0.14849	0.0291901	0.000175946		15	653
PRKAA2	-9.01197	0.714159	-4.98792	0.160054		-1.17354	0.898986	2.10698	0.114321		0.0267887	0.618021	0.0296826	0.00013842		13	655
MYH3	5.33119	0.765735	-5.05107	0.154336		9.55416	0.154948	2.10182	0.114205		0.0448136	0.251139	0.0298913	0.000120402		25	643
SND1	-20.7808	0.257932	-4.81056	0.175287		-16.0802	0.0196159	2.28605	0.0856059		-0.0559633	0.162827	0.0305284	8.81416e-05		24	644
CCDC18	2.78293	0.894434	-5.07202	0.152996		5.53863	0.482033	2.0605	0.122221		0.00147471	0.97431	0.0298656	0.000125495		18	650
CDH17	1.81082	0.931607	-5.06423	0.153576		-4.65616	0.556915	2.1276	0.110538		-0.0213992	0.642272	0.0300094	0.000115956		18	650
ADAMTS17	-29.4953	0.185848	-4.96953	0.160627		-1.38622	0.868644	2.10243	0.114703		0.100091	0.0395923	0.0295928	0.000136138		16	652
SERPINA9	-17.9404	0.451482	-5.15901	0.145904		16.341	0.0676568	2.19515	0.0989601		0.13429	0.00967652	0.0306699	7.58479e-05		14	654
HERC4	23.0338	0.373469	-5.50555	0.124192		-7.73618	0.426298	2.25054	0.0944809		-0.0960907	0.0888038	0.031764	5.18442e-05		12	656
PLEKHG4B	0.145085	0.993014	-5.05572	0.155657		6.57041	0.291078	1.97166	0.140236		0.0732981	0.0424679	0.0284606	0.000256028		30	638
ZNF572	48.5476	0.0818962	-5.40126	0.127527		36.5552	0.000467163	1.83622	0.1649		0.0462502	0.448229	0.0295439	0.000148837		10	658
PIK3C3	21.3738	0.384998	-4.8629	0.170848		13.1623	0.154284	2.21553	0.0965723		0.0468004	0.38367	0.0302918	0.000101362		13	655
MDH1B	-32.5053	0.2219	-5.08234	0.151379		-8.67203	0.38588	2.09067	0.116495		0.0102325	0.860291	0.029885	0.000122671		11	657
ARHGEF11	-18.5751	0.394442	-4.81882	0.175237		-1.30315	0.873691	2.11494	0.113589		0.0437286	0.358526	0.0293247	0.000169449		17	651
EIF4G1	5.77306	0.747842	-5.10977	0.150111		-4.01089	0.552153	2.13802	0.109		-0.0284927	0.467361	0.0301564	0.000107958		25	643
DNMBP	-16.7297	0.453436	-4.90487	0.167104		-5.45458	0.515339	2.14679	0.107648		0.0184745	0.704618	0.0297123	0.00013711		16	652
LATS2	-9.08361	0.713458	-4.9665	0.16225		0.980354	0.915996	2.08919	0.117754		0.0319477	0.554161	0.0295718	0.000148452		13	655
MED12	11.3579	0.427135	-5.1479	0.146664		12.8482	0.0165957	1.99106	0.133655		0.0568484	0.0684313	0.0294003	0.000152849		40	628
APOB	-25.5815	0.0139531	-4.41525	0.212181		1.81222	0.643709	2.05334	0.1243		0.0855527	0.000158622	0.0277432	0.000321837		85	583
ASMT	-38.4479	0.169825	-4.68291	0.187272		3.5581	0.735437	2.06427	0.122417		0.154955	0.011143	0.0283845	0.000255096		10	658
OR12D2	14.9954	0.574451	-5.12945	0.148281		-0.28174	0.977601	2.09995	0.115349		-0.033932	0.560627	0.0300489	0.000113521		11	657
OR5B3	-32.2748	0.210065	-4.56011	0.200648		-1.65641	0.864137	2.12381	0.113206		0.11952	0.0333284	0.0280508	0.000320948		12	656
PCDHB5	-22.1785	0.224521	-4.80354	0.175789		-0.364158	0.957692	2.10261	0.11523		0.0575869	0.148551	0.0292283	0.00017205		24	644
AOX1	-4.62821	0.830933	-5.00383	0.159107		-0.274538	0.97311	2.10143	0.115589		-0.00377532	0.936428	0.0299158	0.00012471		17	651
KIAA1462	-3.62986	0.870021	-5.04056	0.155307		-0.270126	0.974145	2.09944	0.115253		-0.00810801	0.867062	0.0299034	0.0001219		16	652
SLC28A3	-1.9087	0.936162	-5.04345	0.155212		11.3966	0.202787	2.04199	0.125183		0.0509305	0.327509	0.0296232	0.000140048		14	654
SLCO5A1	1.94196	0.90928	-5.06269	0.153535		3.98644	0.533507	2.07846	0.11884		0.0204145	0.583246	0.0297731	0.000130111		28	640
NID1	-11.1341	0.462701	-4.87347	0.170192		-6.48111	0.255061	2.20297	0.0988174		0.0141538	0.669013	0.0296477	0.000143451		36	632
COL11A2	-20.4324	0.284324	-4.74229	0.182191		-2.77174	0.699185	2.14065	0.109361		0.0490859	0.238768	0.0291295	0.000186832		22	646
SUV420H1	0.929079	0.965995	-5.07508	0.156802		4.19463	0.608414	1.99843	0.137771		0.0482053	0.310862	0.0287256	0.000254831		17	651
SCG3	1.72354	0.946315	-5.05881	0.153858		-15.0422	0.117448	2.14993	0.106161		-0.0507968	0.363273	0.0300494	0.000112076		12	656
ABCD2	-18.8805	0.356968	-4.80503	0.176378		-2.87134	0.709328	2.13621	0.109935		0.0605024	0.176255	0.0290814	0.000189183		19	649
RLIM	-27.321	0.286655	-5.28746	0.136422		-10.6506	0.268921	2.00708	0.132404		0.00211475	0.969883	0.0298939	0.000125798		12	656
GEMIN5	0.450549	0.985899	-5.05489	0.154256		9.08094	0.342914	2.05878	0.122295		0.104806	0.0593803	0.0294172	0.000150955		12	656
MAP2K7	-2.45538	0.93081	-5.01825	0.159673		-13.2665	0.211535	2.28581	0.0879749		-0.0651841	0.290928	0.030796	8.31458e-05		10	658
DPY19L3	25.1748	0.288306	-4.81304	0.175204		-5.81773	0.513794	2.04308	0.12588		-0.106448	0.0395253	0.0288615	0.000203272		14	654
LSAMP	9.6029	0.707439	-5.08913	0.151394		5.05987	0.598644	2.07944	0.118726		0.00964819	0.862902	0.0298394	0.000126279		12	656
WDR17	-6.7826	0.74725	-5.01696	0.157334		8.5949	0.27687	2.05295	0.123275		0.0640904	0.162834	0.029536	0.000144669		18	650
ERN2	-29.0853	0.177197	-4.82641	0.173393		-6.76727	0.403543	2.15122	0.106702		0.0070981	0.880197	0.0298205	0.000129013		17	651
MMP13	-26.5324	0.345676	-5.07494	0.152161		-1.49767	0.887373	2.09727	0.115547		0.0412992	0.5015	0.0299101	0.000120492		10	658
DENND2A	29.3437	0.101516	-5.59197	0.115727		6.48304	0.335899	1.97942	0.138837		-0.0269629	0.491115	0.0303711	0.00010137		25	643
SHROOM4	12.4037	0.659055	-5.20615	0.143968		8.18961	0.438053	1.99734	0.135584		0.0248548	0.685548	0.0295687	0.000154916		10	658
MAGEB2	-8.1833	0.759628	-4.98221	0.160908		-15.2692	0.128309	2.23045	0.0943543		-0.0747739	0.200142	0.0305219	8.92022e-05		11	657
DGKI	36.5833	0.0313535	-5.47372	0.122027		15.9199	0.0126071	1.9154	0.149277		0.0132106	0.722302	0.0297238	0.000136272		28	640
ARPP21	26.0282	0.126099	-5.06898	0.152185		10.2983	0.107177	2.09216	0.115718		-0.0125458	0.735825	0.0298835	0.000122613		28	640
TBXAS1	-42.3967	0.0965473	-4.96697	0.1605		-13.8229	0.149383	2.12654	0.110041		-0.0069381	0.900984	0.0298898	0.000122547		12	656
GALNT10	-13.1755	0.638706	-4.94593	0.163909		1.92398	0.855216	2.08289	0.118806		0.102601	0.0937204	0.0290426	0.000188571		10	658
FYN	-2.22369	0.936723	-5.03623	0.156299		-8.85435	0.400014	2.16494	0.104706		-0.0160521	0.792961	0.0299962	0.000118909		10	658
KRT6A	-25.545	0.3619	-5.02407	0.15633		-0.0601433	0.995443	2.09858	0.115333		0.0555908	0.363514	0.029813	0.000126183		10	658
SLC7A13	16.309	0.542127	-5.07803	0.152091		-1.35592	0.89271	2.1006	0.114989		-0.0621685	0.287089	0.0299715	0.000115858		11	657
PCDHA10	2.93212	0.877555	-5.0519	0.154289		-0.515989	0.942473	2.09834	0.11536		-0.0294932	0.477786	0.0298655	0.000123192		22	646
PLXNB2	-4.33481	0.791223	-5.07642	0.152416		5.23291	0.394896	2.12688	0.110421		0.0510667	0.152914	0.0301526	0.000104688		30	638
AGPS	21.1107	0.448632	-5.08836	0.151206		11.2422	0.282737	2.07964	0.118342		0.022148	0.71586	0.0298386	0.00012563		10	658
PLCL2	-32.5386	0.221449	-4.94642	0.16272		-0.990615	0.921124	2.10176	0.114877		0.139079	0.0165173	0.0294206	0.000146528		11	657
TTC16	-13.0736	0.60889	-5.00081	0.158589		-7.27823	0.448311	2.12753	0.110389		0.00796623	0.886471	0.029844	0.000126074		12	656
ARHGAP21	-7.87405	0.699667	-5.07446	0.152471		1.30987	0.864384	2.1021	0.114748		0.0170086	0.702736	0.0299223	0.000120352		19	649
ZNF142	0.0803757	0.997213	-5.05399	0.155666		-8.96978	0.299294	2.21817	0.0970269		-0.0554464	0.269565	0.0306154	8.7603e-05		15	653
ASXL2	-12.033	0.530511	-4.99004	0.159439		-12.3647	0.0859607	2.16313	0.10394		-0.0296575	0.478932	0.0300307	0.000113775		22	646
ATRN	-28.0821	0.292529	-5.01849	0.156705		7.94611	0.428018	2.08877	0.116866		0.108457	0.0623959	0.0297428	0.000126872		11	657
ZNF521	-2.71184	0.838237	-5.06218	0.153481		11.6137	0.0197142	2.13817	0.107209		0.0589351	0.0418455	0.030077	0.000105829		48	620
MAPT	17.085	0.522199	-5.16303	0.145794		2.87615	0.774338	2.07998	0.118982		-0.0942178	0.105743	0.030483	8.86156e-05		11	657
SIGLEC5	-28.7574	0.282144	-4.7103	0.185451		10.9582	0.275352	1.96796	0.140945		0.124595	0.0326102	0.0283913	0.000263583		11	657
DRP2	19.8367	0.371473	-5.18304	0.14399		9.20274	0.269717	2.03815	0.12612		-0.0405623	0.402642	0.0301419	0.000107875		16	652
SETD2	5.33353	0.695621	-5.16511	0.146551		2.27122	0.657449	2.05074	0.125		0.0158214	0.595044	0.029543	0.000153211		45	623
CWH43	-7.10363	0.773784	-5.01919	0.157178		1.74546	0.850899	2.09023	0.116961		0.00263418	0.961069	0.0298633	0.000125113		13	655
KCTD3	-17.4685	0.532754	-5.01429	0.157323		-7.70136	0.464151	2.11554	0.112323		-0.011764	0.847452	0.0299018	0.000121847		10	658
RBM26	-25.0504	0.190198	-5.05492	0.153515		-10.4224	0.146818	2.09768	0.114895		-0.00788199	0.850367	0.0298751	0.000123251		22	646
POM121	-18.2385	0.480591	-5.11316	0.149333		-1.81872	0.851524	2.09251	0.116469		0.03109	0.581897	0.0299785	0.000116982		12	656
OR2L8	3.75858	0.84153	-5.05659	0.153907		6.59552	0.35025	2.09206	0.116214		0.0238673	0.560889	0.0298524	0.000124293		23	645
IL10RA	-12.0488	0.651317	-5.04778	0.15457		-1.21984	0.903081	2.09904	0.115238		0.00302832	0.958516	0.0298745	0.00012335		11	657
A2M	10.3481	0.604861	-5.05594	0.153884		-4.75241	0.527058	2.09991	0.11498		-0.0643176	0.140504	0.0298946	0.000118991		20	648
OR52K2	-21.8576	0.433836	-4.95513	0.162397		7.22647	0.491036	2.06619	0.121127		0.13535	0.0262026	0.0292702	0.000160512		10	658
FCRL2	-23.8834	0.254402	-5.00215	0.158012		-2.19003	0.780989	2.10317	0.114534		0.0861649	0.0594673	0.0296926	0.000130165		18	650
PADI2	5.8978	0.825152	-5.04465	0.154895		-5.34166	0.594306	2.09103	0.116573		-0.0426714	0.464065	0.029816	0.000126449		11	657
GBA2	-2.43194	0.921319	-5.06124	0.15365		-6.09152	0.510157	2.07767	0.118963		-0.059999	0.264192	0.0296704	0.000135662		13	655
MCM5	-1.5489	0.953754	-5.05042	0.154446		2.44778	0.807281	2.09456	0.116026		0.0246038	0.673085	0.029836	0.000125703		11	657
COL17A1	-23.0963	0.329308	-4.89512	0.167606		-13.135	0.139602	2.18826	0.100405		-0.00271757	0.958092	0.0298943	0.000124061		14	654
UNC45B	-21.1227	0.326509	-4.98408	0.159672		-0.356602	0.964847	2.09968	0.1152		0.047892	0.308269	0.0297197	0.000132405		17	651
ZNF317	4.52081	0.8713	-5.04232	0.15514		18.1724	0.0826946	2.14112	0.107403		0.0727606	0.232171	0.0300463	0.000111223		10	658
KIAA1210	4.47451	0.818521	-5.01142	0.158143		3.64739	0.618593	2.13234	0.10999		-0.0193758	0.649066	0.0296961	0.000137628		21	647
AACS	20.188	0.471055	-5.16193	0.145739		-6.26727	0.551501	2.13236	0.10982		-0.0832715	0.173117	0.0303254	9.67522e-05		10	658
SLC35F1	-12.5544	0.575966	-4.92298	0.165875		10.1797	0.22722	1.99316	0.135121		0.05933	0.225892	0.0292617	0.000171525		16	652
UBN2	22.2599	0.243218	-5.23391	0.139978		9.9909	0.163203	2.01728	0.129871		0.0187136	0.653355	0.0297236	0.000134993		22	646
PCK1	17.3923	0.420891	-5.07287	0.152404		-0.500794	0.950827	2.09909	0.115238		-0.0184925	0.695163	0.029897	0.000121741		17	651
WBSCR17	-14.9457	0.322883	-4.91367	0.165889		-2.0228	0.721848	2.11736	0.112355		0.0378968	0.25092	0.0295227	0.000147375		36	632
CHD4	30.4566	0.0645799	-5.55153	0.117659		2.46617	0.690764	2.05814	0.12352		-0.0478875	0.183519	0.0306598	8.38618e-05		30	638
PLOD2	5.32848	0.788558	-5.05498	0.154024		6.84358	0.359131	2.09587	0.115558		0.00380514	0.93011	0.0298743	0.000123349		20	648
TRPM3	-29.4604	0.131031	-4.82904	0.172905		-2.15377	0.769077	2.11488	0.112817		0.0671806	0.11476	0.0293652	0.000157828		21	647
ESRRB	-43.4815	0.0778069	-5.5897	0.115531		6.95199	0.453406	2.18434	0.102336		0.187087	0.000488373	0.0321854	3.24812e-05		13	655
INTS1	-36.3249	0.0919529	-4.78224	0.176982		-1.24644	0.877813	2.1078	0.114097		0.107163	0.0226753	0.0290772	0.00017769		17	651
RFWD2	-21.6338	0.347096	-4.74815	0.182099		-1.21046	0.888679	2.11557	0.113904		0.0914677	0.0684107	0.0285872	0.000242871		15	653
FGD4	6.94585	0.769305	-5.11409	0.14997		8.90158	0.316952	2.02012	0.129902		0.00486867	0.924993	0.0298329	0.000129414		14	654
FH	-17.3874	0.513868	-5.01064	0.157619		-6.92371	0.488991	2.11535	0.112377		0.060459	0.298403	0.0297288	0.000131661		11	657
GPR179	5.64701	0.793197	-5.00568	0.15861		-0.772518	0.923955	2.09205	0.116921		-0.0322298	0.493119	0.0296062	0.000143672		17	651
PKN2	-27.771	0.279734	-5.07877	0.151766		-4.35338	0.652115	2.09446	0.115985		0.0603637	0.281921	0.029932	0.000118146		12	656
NCAPH	1.60406	0.944306	-5.05669	0.153952		1.75579	0.838724	2.09439	0.116076		0.0287907	0.565756	0.0298081	0.000127389		15	653
PEG3	-6.02224	0.628481	-4.96089	0.162373		-0.998599	0.83091	2.11378	0.113219		0.006112	0.822067	0.0297824	0.00013217		56	612
MMEL1	-17.1544	0.539504	-5.00163	0.158429		-0.368756	0.972	2.09962	0.11524		0.00975276	0.873091	0.0298466	0.000125636		10	658
RIT2	-14.2484	0.593384	-5.00509	0.158187		-8.08742	0.419813	2.12566	0.110647		0.0134545	0.817403	0.0298306	0.000126719		11	657
ZNF649	15.7356	0.555745	-4.97106	0.161198		-4.37328	0.662987	2.07577	0.119548		-0.0728079	0.211646	0.029497	0.000148862		11	657
PAK2	3.32586	0.896808	-5.0769	0.152822		-1.8227	0.849952	2.11166	0.113554		0.000665895	0.990512	0.029871	0.000126191		12	656
ZMYM1	-3.27322	0.890126	-5.05516	0.154029		4.56714	0.607898	2.10164	0.114722		0.0165077	0.749665	0.0298871	0.000122416		14	654
CNGA4	-21.311	0.352809	-4.8403	0.172884		1.80078	0.834522	2.08055	0.119225		0.0406531	0.416972	0.0294702	0.000155534		15	653
CSNK2A1	-10.4869	0.681633	-5.03633	0.155542		-10.5749	0.270688	2.11524	0.112159		-0.0576721	0.301331	0.029967	0.000116214		12	656
ANKAR	15.9651	0.53211	-5.08125	0.151832		10.8693	0.257413	2.07923	0.118377		-0.00318837	0.954437	0.0298814	0.000123052		12	656
COL13A1	-10.7724	0.66106	-5.0739	0.15249		5.40925	0.557865	2.10905	0.113458		0.0365409	0.495745	0.0299469	0.000118319		13	655
GBP6	-6.81663	0.753332	-5.01767	0.157279		7.60621	0.350534	2.05918	0.122233		0.0590696	0.212098	0.0295703	0.000142795		17	651
XDH	6.6487	0.705532	-5.09958	0.150653		-2.72306	0.680407	2.11763	0.112233		-0.0477397	0.213783	0.0302108	0.000102631		26	642
CD5L	-13.4989	0.500314	-4.95462	0.162585		20.9996	0.00513423	1.9456	0.142221		0.159361	0.000250286	0.0287153	0.000194401		20	648
BUB1	-35.5743	0.20373	-5.00173	0.157941		-4.09867	0.696878	2.10441	0.114295		0.0736972	0.227894	0.0297697	0.000128144		10	658
SCML4	-20.8292	0.461045	-4.99775	0.158676		-3.92206	0.711855	2.1089	0.113587		0.0632979	0.304848	0.0297081	0.00013323		10	658
OR4D5	-37.3605	0.183704	-5.02907	0.155615		-6.87595	0.515117	2.1029	0.114461		0.134704	0.0279648	0.0297898	0.000121806		10	658
KCNH2	4.21541	0.854146	-5.05844	0.153768		15.2881	0.0756363	2.07848	0.117971		0.0273222	0.585247	0.02984	0.000125199		15	653
RSPRY1	1.73049	0.948462	-5.06631	0.153825		-2.83967	0.777698	2.1205	0.112166		-0.0105833	0.856331	0.0299577	0.000121263		11	657
C1orf177	-4.43645	0.857058	-5.05006	0.154439		4.53697	0.623918	2.0956	0.115773		0.021271	0.692453	0.0298621	0.000123929		13	655
PCDHGA5	-4.19273	0.792544	-5.03251	0.155959		-10.5383	0.0781547	2.14981	0.105985		-0.0515409	0.138367	0.0301267	0.000105801		32	636
FBXL13	30.8829	0.177274	-4.87903	0.168564		-2.53663	0.768176	2.08423	0.11804		-0.0599926	0.23008	0.029538	0.000145736		15	653
TECPR1	-22.7626	0.337641	-4.99641	0.158633		4.52776	0.611802	2.08728	0.117266		0.0664303	0.199879	0.0297109	0.00013196		14	654
PITPNM3	17.8403	0.468978	-5.14628	0.146861		16.4781	0.0747503	2.01228	0.13035		0.0656015	0.222487	0.0295325	0.000146069		13	655
MAG	-4.94338	0.860007	-5.06945	0.153005		-2.18419	0.835693	2.09121	0.116715		-0.0281332	0.645727	0.0297817	0.000129784		10	658
LHX8	-9.48441	0.710826	-5.05788	0.153769		4.6219	0.630596	2.10094	0.114851		0.0293232	0.599595	0.0298911	0.000121904		12	656
TEP1	-11.8561	0.456119	-4.98035	0.160189		-1.08763	0.855639	2.10517	0.11431		0.0121965	0.72555	0.0298011	0.000128674		32	636
ZNF560	-28.1669	0.169532	-5.13941	0.146779		-8.50872	0.269503	2.07239	0.119636		0.00860157	0.847752	0.0299022	0.000121832		19	649
PI4KB	-1.36096	0.959279	-5.05251	0.154246		-14.2341	0.15491	2.1028	0.114037		-0.06774	0.244231	0.0298962	0.000120044		11	657
AGBL5	35.2185	0.206698	-5.041	0.154689		-1.08842	0.917327	2.09815	0.115392		-0.0623447	0.306078	0.0298547	0.000123101		10	658
RTN3	11.8438	0.6135	-5.34607	0.136796		12.3669	0.160137	1.79242	0.183634		0.0617474	0.227619	0.0283474	0.000316251		15	653
OR4A5	-27.2451	0.147885	-4.9778	0.159803		-8.70707	0.21848	2.12252	0.110865		0.00440426	0.914753	0.0298636	0.000124228		23	645
MAMLD1	1.54939	0.947883	-5.05005	0.154477		9.59239	0.281228	2.11629	0.112		0.0385163	0.456678	0.0299471	0.000118155		14	654
ADAR	33.5326	0.210494	-5.2016	0.142217		5.64395	0.575005	2.07349	0.119842		-0.0735068	0.208704	0.0302017	0.000103004		11	657
EYS	-13.796	0.397826	-5.15507	0.146082		0.185415	0.975878	2.09989	0.115303		0.0311338	0.382185	0.0301063	0.000109357		31	637
PPP1R9A	-7.63844	0.681981	-5.02792	0.156267		-4.29003	0.540156	2.11256	0.112873		-0.00332261	0.934945	0.0298866	0.000122841		23	645
PCDHB8	-8.85348	0.598409	-4.89381	0.169033		-9.09291	0.149663	2.26192	0.0903459		-0.0333027	0.364135	0.0304742	9.46156e-05		29	639
FCRLA	-17.4984	0.447526	-4.94651	0.163207		-8.04321	0.352714	2.14743	0.107156		-0.0187495	0.709398	0.0299898	0.000117415		15	653
ZNF514	-15.177	0.571636	-4.93056	0.165103		0.404293	0.968013	2.09526	0.116572		0.0810007	0.166537	0.0292227	0.000173339		11	657
TBC1D19	-11.4494	0.683507	-4.94154	0.164679		-7.46991	0.478929	2.17118	0.104182		-0.00365415	0.952486	0.0299113	0.00012668		10	658
GAN	6.71135	0.785311	-5.04275	0.155042		6.0661	0.512204	2.10771	0.113651		0.0683613	0.203555	0.0299793	0.000114707		13	655
OR10C1	-11.407	0.657683	-4.86372	0.173229		1.67669	0.862381	2.07071	0.122892		0.0488496	0.384714	0.0290655	0.000205566		12	656
VCPIP1	-4.95167	0.853831	-4.99237	0.160978		-3.05196	0.762473	2.13584	0.11051		-0.00980535	0.867308	0.0299957	0.000123751		11	657
SPAG9	-7.05527	0.751008	-5.01043	0.157965		-4.99241	0.550058	2.12858	0.110379		-0.0360345	0.457876	0.0300928	0.000110639		16	652
RECQL	7.51563	0.769667	-5.12173	0.149552		-11.326	0.239982	2.20222	0.0988507		-0.0507873	0.364701	0.0303408	9.91838e-05		12	656
CCNA1	2.55643	0.917071	-5.04383	0.155076		-3.29499	0.72093	2.0868	0.117446		-0.0428533	0.423969	0.0297234	0.000132981		13	655
WSCD2	7.305	0.715013	-5.01906	0.157088		7.37901	0.326107	2.13271	0.109395		-0.00875574	0.841149	0.0298352	0.000126483		20	648
ADAMTSL1	-17.5862	0.316188	-5.05506	0.153725		-9.34764	0.156031	2.09738	0.114974		-0.0176337	0.645415	0.0298736	0.000123093		26	642
GDF5	4.98381	0.83438	-5.11176	0.150745		-1.01651	0.909631	2.11052	0.114399		-0.00374269	0.942674	0.02992	0.000126465		14	654
KCNJ3	9.56489	0.603242	-5.15817	0.146399		0.0731834	0.991556	2.09771	0.116062		-0.0328806	0.413137	0.0302376	0.000103938		24	644
PARP1	9.60647	0.675866	-5.04432	0.154866		13.9329	0.106198	2.11098	0.112485		0.0472821	0.345821	0.0299181	0.000119367		15	653
CORIN	-12.9952	0.508031	-4.84536	0.173354		1.63594	0.82451	2.07239	0.121352		0.0204372	0.633575	0.0295494	0.000154283		21	647
RPGRIP1	0.517863	0.980243	-5.05226	0.154277		-6.51396	0.406943	2.0903	0.116578		-0.0296427	0.516153	0.0298384	0.000125104		18	650
AFAP1L1	27.5507	0.329432	-5.39564	0.129784		5.99461	0.572307	2.02394	0.130589		-0.0431263	0.484533	0.0304122	0.000100136		10	658
OR7D4	-10.7447	0.700413	-5.02296	0.156719		-8.54481	0.415319	2.12233	0.111174		-0.00516226	0.932535	0.0298902	0.000122794		10	658
MAGEL2	-9.82267	0.577811	-4.87595	0.170747		2.46478	0.710116	2.05411	0.12468		0.0427313	0.267308	0.0291059	0.000191259		26	642
AP1G1	-1.16652	0.963841	-5.04445	0.155473		-3.09155	0.749129	2.12094	0.11197		0.0136378	0.808213	0.0297768	0.000132425		12	656
ADAMTS12	-18.232	0.0912549	-4.99905	0.157764		-2.40902	0.552942	2.10563	0.114022		0.0176978	0.453181	0.0298235	0.000125889		78	590
FAM47B	7.7324	0.644382	-5.23548	0.142283		11.759	0.0613971	1.82088	0.173246		0.0758764	0.0377472	0.0280843	0.000316727		30	638
TMPRSS13	-24.5715	0.356361	-5.03496	0.15542		-10.0112	0.317198	2.10583	0.113801		0.0124572	0.830483	0.0298667	0.000123806		11	657
SSH2	10.8153	0.582154	-4.98367	0.160096		-6.45459	0.382021	2.05719	0.122673		-0.0666837	0.11995	0.0294488	0.000150779		21	647
MKS1	62.3826	0.0252164	-5.10523	0.148465		28.7338	0.00602578	2.07442	0.117464		0.0179012	0.769079	0.0298608	0.000124139		10	658
GPR149	-1.72919	0.936497	-5.06601	0.153589		-2.87388	0.7245	2.07676	0.119503		0.0267054	0.573031	0.0300779	0.000112436		17	651
MME	-14.5013	0.401456	-4.89682	0.167681		-0.0349259	0.99571	2.09889	0.115765		0.0303221	0.421711	0.0295494	0.000147807		27	641
KDM4A	-22.0365	0.370668	-5.07555	0.152141		-2.03856	0.825592	2.09642	0.115688		0.0197339	0.713575	0.029896	0.00012183		13	655
PCDH11Y	-18.4251	0.441117	-5.04587	0.154604		-6.76233	0.451771	2.1011	0.114729		-0.00512518	0.921845	0.0298777	0.000123129		14	654
ACSM5	-12.5846	0.527962	-4.98447	0.159932		12.3459	0.0990715	2.03136	0.126808		0.14788	0.000647425	0.0290714	0.000164371		20	648
GAPDHS	-13.0402	0.641809	-4.94548	0.163972		6.49656	0.537333	2.04499	0.125575		0.0307437	0.61548	0.0296225	0.000144641		10	658
LONP2	8.62404	0.746366	-5.0982	0.150846		-1.49619	0.881282	2.10637	0.114253		-0.0455006	0.434413	0.0301147	0.000109419		11	657
KIF6	-36.2763	0.0421207	-4.8466	0.170552		-9.73781	0.146806	2.1539	0.105648		0.0521686	0.181115	0.0295791	0.000141583		25	643
CLASP1	-1.17188	0.959163	-5.04347	0.155541		3.27409	0.703367	2.07212	0.120427		0.149313	0.00271718	0.0286722	0.000210177		15	653
KIAA0196	9.39864	0.736854	-5.129	0.148905		-10.685	0.3091	2.18501	0.101546		-0.0715993	0.240834	0.0304553	9.2549e-05		10	658
TRIM29	-3.62429	0.88787	-5.05049	0.154409		1.04152	0.914118	2.09782	0.115452		0.0231654	0.679777	0.0298602	0.00012403		12	656
SLC12A6	5.67828	0.831591	-5.07731	0.152437		1.64182	0.870001	2.09146	0.116739		0.020075	0.730593	0.0297895	0.000129744		11	657
MTSS1	51.0524	0.0703103	-5.08802	0.150369		10.8575	0.306008	2.09105	0.116343		-0.0562442	0.361587	0.0299144	0.000119668		10	658
ITGB8	-20.9254	0.378961	-5.01717	0.156928		-3.24728	0.716378	2.10406	0.114361		0.00755267	0.884403	0.0298629	0.000124183		14	654
DYRK1A	6.59058	0.813173	-5.03149	0.156082		4.40904	0.673878	2.11285	0.112941		-0.0214823	0.724232	0.0298059	0.000128253		10	658
KIAA0226	13.7202	0.591071	-5.16655	0.145799		12.589	0.189236	1.99425	0.134687		0.0537789	0.33468	0.0294303	0.000157516		12	656
ACAP2	-3.33318	0.896209	-5.05757	0.15385		-2.35547	0.806172	2.09523	0.115901		-0.0121098	0.828163	0.0298589	0.000124372		12	656
PCDH17	-25.1086	0.0641934	-4.35868	0.22034		-4.4146	0.386907	2.22058	0.0973648		0.0573411	0.0528664	0.0282903	0.000285618		46	622
LZTS1	-13.6932	0.5641	-5.12848	0.148329		1.30241	0.883928	2.1057	0.114333		0.0597924	0.248566	0.0302057	0.000103291		14	654
CHPF	-23.5527	0.355685	-4.9766	0.160365		-7.64574	0.424897	2.12329	0.111032		0.00339545	0.95139	0.0298648	0.000124482		12	656
EFCAB6	-8.56743	0.600519	-5.0224	0.156682		-5.53861	0.36748	2.11824	0.111786		-0.0106365	0.765918	0.0299136	0.000120994		30	638
SLC30A8	-1.20145	0.961098	-5.06143	0.154018		16.3858	0.0762899	2.21464	0.0961955		0.102839	0.0555323	0.0306046	8.20841e-05		13	655
KIAA1211	-2.73259	0.855422	-4.98627	0.161915		8.66865	0.123611	1.8871	0.15814		0.0564127	0.0845983	0.0285	0.000258653		37	631
GCKR	-8.71366	0.744528	-5.03235	0.155927		-2.93154	0.770449	2.10544	0.114172		0.00284664	0.961117	0.029869	0.000123991		11	657
PMFBP1	-25.9384	0.202979	-4.92298	0.164726		-9.96574	0.192944	2.14844	0.106643		-0.0131759	0.767229	0.0299418	0.000119764		19	649
ACSM2B	7.22168	0.68194	-5.12817	0.148671		10.4455	0.114316	1.98966	0.135185		0.0154815	0.687423	0.0297144	0.000136491		26	642
CCDC108	10.9578	0.534523	-5.2289	0.141536		9.75321	0.140906	1.94188	0.145642		0.0352239	0.360428	0.0293101	0.000171191		26	642
ALOX5	-24.5948	0.284577	-4.68515	0.1881		-1.85794	0.829717	2.1263	0.112263		0.08489	0.0905258	0.0286064	0.00024353		15	653
DIP2A	-10.7484	0.608476	-5.00557	0.158162		11.3097	0.151125	2.0487	0.123744		0.103102	0.0241675	0.0294216	0.000147655		18	650
ROS1	6.30149	0.700817	-5.13604	0.148266		0.326431	0.957755	2.09421	0.116754		-0.0273312	0.44527	0.0302363	0.000104493		30	638
TUBGCP2	-25.9931	0.29327	-4.84008	0.172632		-0.601009	0.948452	2.10344	0.115071		0.0645715	0.231759	0.029347	0.00016306		13	655
SLC28A2	5.10031	0.841987	-5.05822	0.153781		8.59194	0.371272	2.08958	0.116673		-0.00412476	0.941142	0.0298801	0.000123034		12	656
XIRP2	-9.86092	0.261187	-4.68924	0.187443		5.59687	0.0894298	1.8921	0.15641		0.0606848	0.00148622	0.0276377	0.000360966		131	537
RPTOR	-9.62544	0.684681	-4.98572	0.16016		12.078	0.174757	2.01419	0.130538		0.0730183	0.158011	0.029366	0.000159165		14	654
G3BP1	-4.66347	0.855999	-4.99715	0.160355		-6.4867	0.501625	2.17609	0.103686		-0.0161534	0.773439	0.030069	0.000118096		12	656
GPR125	29.7458	0.24405	-5.0998	0.150039		18.5261	0.0532602	2.06931	0.119445		0.00331879	0.952559	0.0298705	0.000123714		12	656
OR13F1	-0.388783	0.987842	-5.05269	0.154235		-2.3543	0.805984	2.09991	0.115075		-0.0212048	0.703457	0.0298883	0.000122271		12	656
ACTG2	-0.448162	0.985487	-5.05485	0.15424		10.021	0.27879	2.14173	0.107889		0.042426	0.430215	0.0300587	0.000112056		13	655
ZWINT	-28.4422	0.177545	-4.78416	0.177383		3.68855	0.641839	2.06366	0.122011		0.0720289	0.117769	0.0291951	0.000174015		18	650
ALOX15	14.3878	0.590226	-5.06044	0.153514		-4.21114	0.674859	2.10072	0.114904		-0.0859013	0.140614	0.0299207	0.000117402		11	657
CCR2	17.7606	0.507018	-5.22849	0.141389		-7.66471	0.445978	2.17429	0.103606		-0.096193	0.0995251	0.0308267	7.57372e-05		11	657
PPIP5K2	-3.00337	0.889699	-5.03343	0.156123		3.48366	0.668521	2.07592	0.119529		0.00824922	0.861509	0.0298223	0.000128217		17	651
ULK2	2.87381	0.906987	-5.04084	0.15537		-8.84751	0.338199	2.06133	0.121803		-0.0591736	0.270329	0.0296271	0.000139075		13	655
YTHDC2	6.53622	0.776776	-5.13244	0.149083		9.97912	0.249051	1.97711	0.138711		-0.00564723	0.910678	0.0299445	0.000124826		15	653
HEXIM1	3.7494	0.883477	-5.0791	0.152605		15.4716	0.107125	1.99046	0.13497		0.044413	0.426453	0.0295656	0.000146368		12	656
RBBP6	-16.6832	0.36084	-4.82008	0.174906		-0.417283	0.951509	2.10434	0.11526		0.0084276	0.832625	0.0297582	0.000136195		24	644
TRIM71	144.794	4.03108e-08	-5.62425	0.104916		13.1393	0.189621	2.04667	0.124251		-0.110159	0.058276	0.0303104	9.47898e-05		11	657
CNGB1	-9.15243	0.654084	-5.05293	0.154149		-3.93424	0.608175	2.09851	0.115259		-0.013564	0.761034	0.0298757	0.000123129		19	649
MED1	-12.7516	0.511703	-5.01865	0.156932		-1.37017	0.851163	2.1022	0.114724		0.0590799	0.163576	0.029717	0.000131029		21	647
CPAMD8	-17.87	0.257065	-4.88698	0.168126		-3.89381	0.511131	2.13467	0.109395		0.0694657	0.0434009	0.0292307	0.000165969		33	635
OR2A25	12.3117	0.617097	-5.03525	0.155599		6.62307	0.474036	2.10802	0.113573		-0.00496681	0.926408	0.0298686	0.0001238		13	655
KCND3	-6.99839	0.761124	-5.0447	0.154866		4.1456	0.631704	2.09365	0.116122		0.0441405	0.379744	0.0298239	0.000125531		15	653
DZIP3	-9.23617	0.671945	-4.90716	0.168363		9.93598	0.225083	1.94172	0.146496		0.110022	0.0206236	0.0281395	0.000298719		17	651
ZNF33B	-8.76413	0.754075	-4.97688	0.161446		0.806019	0.938878	2.09152	0.117398		0.0440088	0.471187	0.0294939	0.000154504		10	658
TTN	-7.08804	0.307647	-4.72405	0.184253		-0.506313	0.846267	2.12201	0.112789		0.0150925	0.319825	0.0291755	0.000185477		338	330
SYNE2	-7.84714	0.478592	-5.03331	0.155671		3.32485	0.424228	2.09021	0.116608		0.02215	0.359613	0.0298204	0.000125662		71	597
ZNF548	-35.9168	0.0966834	-4.96961	0.160276		2.47154	0.761178	2.09278	0.116336		0.0875648	0.0635638	0.0296727	0.000131726		17	651
QSOX1	14.7082	0.59934	-4.93799	0.164499		3.72182	0.723488	2.1276	0.111029		0.00277325	0.96382	0.0298974	0.000125521		10	658
ALLC	1.31776	0.962477	-5.05566	0.154045		-11.7777	0.26286	2.12304	0.110859		-0.0474553	0.437701	0.0299746	0.000116523		10	658
TRIM5	-21.4226	0.424349	-4.97591	0.160532		-2.48271	0.805395	2.10744	0.113911		0.0269785	0.64502	0.0297788	0.000130015		11	657
RIPK4	-16.877	0.491779	-5.05371	0.154001		6.73229	0.465434	2.09883	0.115128		0.0666913	0.21325	0.0298789	0.000120843		13	655
CDC42BPA	-36.3726	0.113634	-4.75296	0.179931		8.22206	0.341462	2.03071	0.127819		0.152635	0.00230104	0.028617	0.000215635		15	653
A1CF	49.8708	0.0351911	-4.77384	0.177078		25.2959	0.0044087	2.24007	0.0910583		-0.000815853	0.987431	0.0298712	0.000124898		14	654
ZFP42	-20.292	0.426919	-5.063	0.1532		-8.98309	0.349178	2.09405	0.115864		-0.0171746	0.758165	0.0298672	0.000123682		12	656
GRM8	-30.5224	0.0475266	-4.21458	0.236488		-0.0812367	0.988817	2.10075	0.11753		0.104348	0.00187521	0.0270097	0.000509838		35	633
ZNF768	-13.5105	0.596049	-5.02944	0.156078		-2.56415	0.788892	2.10297	0.11457		-0.0058694	0.916014	0.029886	0.000122745		12	656
ADAMTS8	18.6661	0.503892	-5.06754	0.152895		-10.3636	0.323208	2.10664	0.113672		-0.105017	0.0847436	0.029958	0.000114077		10	658
MYCBPAP	15.3679	0.563924	-5.01746	0.157078		-3.57619	0.720822	2.09026	0.116784		-0.0152232	0.793515	0.0298406	0.000125713		11	657
YY1AP1	-31.729	0.217007	-4.84654	0.171702		7.77188	0.421066	2.04796	0.124572		0.118933	0.0338652	0.0291022	0.000177036		12	656
MFSD1	-7.71465	0.783195	-4.95151	0.164876		7.35643	0.484891	2.00182	0.134978		0.0637255	0.297723	0.0290381	0.000202204		10	658
MED15	-12.5188	0.610735	-5.06537	0.153131		-14.5581	0.114831	2.08403	0.117175		-0.0526328	0.3269	0.0298234	0.000125276		13	655
OR8K5	-2.74221	0.908029	-5.03765	0.155742		-0.713325	0.93625	2.10249	0.114895		-0.0166639	0.747815	0.0299685	0.000118606		14	654
CNST	4.19452	0.833632	-5.11452	0.150635		5.28239	0.481326	2.02094	0.130538		0.0383647	0.37881	0.0293124	0.000171687		20	648
OR10AG1	-4.40072	0.869307	-5.05196	0.154283		13.6028	0.175543	2.09556	0.115337		0.107374	0.0656295	0.0298524	0.000119896		11	657
TRAK1	4.73845	0.846995	-5.05304	0.154191		0.264256	0.977151	2.09851	0.115331		-0.0389042	0.468042	0.0298768	0.000122439		13	655
GON4L	-2.75492	0.890559	-5.01127	0.159136		0.505505	0.946423	2.09087	0.117986		0.00113558	0.979277	0.0298586	0.000131517		20	648
CENPB	11.6675	0.67719	-5.12805	0.14866		-7.29955	0.488126	2.14552	0.107749		-0.0882425	0.149021	0.0304441	9.12161e-05		10	658
KIAA0408	-3.76408	0.862367	-5.03211	0.156141		5.70604	0.484181	2.06698	0.120963		0.0238991	0.614158	0.0297437	0.00013274		17	651
PRG4	12.4061	0.517978	-5.29651	0.137414		4.88413	0.498152	2.00262	0.134927		-0.0178852	0.669536	0.0302269	0.000111929		22	646
USP4	20.3351	0.468002	-5.08118	0.151786		-4.57519	0.663899	2.10488	0.114204		-0.0642436	0.293595	0.0299651	0.000116274		10	658
OR2T4	-23.4826	0.169107	-4.86956	0.169388		1.3415	0.834501	2.08804	0.1174		0.0508302	0.172838	0.0294789	0.000149608		28	640
ATP8B4	10.587	0.578198	-5.1091	0.14976		5.25998	0.462142	2.0706	0.120237		0.0162202	0.696453	0.0297897	0.000129449		22	646
PSG7	-11.8665	0.45028	-4.99993	0.158474		-9.24291	0.117295	2.13978	0.107779		-0.0222917	0.516036	0.0299753	0.000116838		34	634
ASTL	-26.8827	0.279639	-4.8904	0.167885		0.249358	0.978715	2.09701	0.115918		0.0920778	0.0896934	0.0293191	0.000160927		13	655
SERPINB2	-14.0967	0.566833	-5.04431	0.154816		-2.28143	0.805158	2.09991	0.115076		0.0258018	0.631179	0.02986	0.000123953		13	655
RGS18	-10.6228	0.677714	-5.03036	0.156052		24.0586	0.0120405	2.04743	0.122689		0.244373	1.03155e-05	0.0293568	0.000128884		12	656
CCT8L2	-37.1856	0.0769575	-4.8054	0.174696		1.39865	0.859628	2.08921	0.117226		0.108334	0.0181792	0.0291547	0.000169455		18	650
PARP8	2.93314	0.882636	-5.06213	0.153521		5.51466	0.45997	2.0812	0.118261		0.0100552	0.816708	0.0298442	0.000125513		20	648
MFN1	10.3936	0.650397	-5.14539	0.14743		-7.43926	0.387829	2.1647	0.1047		-0.0538704	0.281847	0.0303551	9.72114e-05		15	653
NOS1	0.547718	0.974852	-5.05428	0.154132		8.78517	0.178088	2.07658	0.118694		0.0392784	0.30033	0.0297777	0.000128206		27	641
NBEAL2	9.86638	0.690482	-5.10987	0.149912		-0.262555	0.977501	2.10003	0.115363		-0.00196427	0.971039	0.0298871	0.00012409		13	655
PACS2	-6.21198	0.786392	-5.00597	0.158543		-8.3255	0.333541	2.16143	0.105014		-0.0449337	0.369189	0.0302153	0.000104259		15	653
RBM27	20.9591	0.452208	-5.06553	0.153017		-1.97432	0.850534	2.0997	0.115119		-0.00166073	0.978241	0.0298768	0.000123218		10	658
UGT1A1	-26.3515	0.345412	-5.00542	0.157878		-11.6539	0.266676	2.11952	0.111444		0.0104485	0.864004	0.0298569	0.00012462		10	658
DUOX2	14.175	0.489543	-5.00716	0.157894		6.18009	0.422588	2.11846	0.111808		-0.0251458	0.574535	0.0297946	0.000128417		19	649
OR10T2	-19.9001	0.417316	-5.01068	0.157519		-7.95084	0.388389	2.11539	0.112276		-0.0316581	0.554608	0.029943	0.000118755		13	655
DUSP27	1.10336	0.941479	-5.06291	0.153702		3.37607	0.549885	2.06794	0.120888		0.00146516	0.96439	0.0298625	0.000125529		37	631
GRHL3	6.34322	0.803613	-5.05076	0.154371		-14.4765	0.130588	2.09359	0.115555		-0.105214	0.058552	0.02984	0.000120412		12	656
NAT10	25.0553	0.369836	-5.12807	0.148053		-1.06451	0.91925	2.10171	0.114877		-0.076988	0.20682	0.0301067	0.000107748		10	658
NRK	36.7362	0.0537736	-5.0783	0.151008		6.04362	0.398929	2.09434	0.11586		0.0188042	0.651613	0.0298628	0.00012381		22	646
CYP4A11	-16.7902	0.495737	-5.0764	0.152185		0.40182	0.965396	2.09908	0.115249		0.109926	0.0408123	0.0300295	0.000108377		13	655
IPO5	15.2222	0.569279	-5.06684	0.152992		-0.519295	0.958793	2.09899	0.115256		-0.0509162	0.383234	0.0299223	0.000119296		11	657
DPF3	25.0131	0.313846	-5.29845	0.135816		2.57013	0.783048	2.07329	0.120612		-0.0556923	0.304401	0.0304225	9.50189e-05		13	655
KRBA1	-36.7372	0.150837	-5.21366	0.141122		-12.3308	0.199429	2.04456	0.124681		-0.00702183	0.900005	0.029845	0.000126181		12	656
ZNF835	0.859818	0.968295	-5.05343	0.154173		3.08917	0.703868	2.09666	0.115613		-0.0146378	0.756631	0.0298845	0.000122578		17	651
STRN	-10.1218	0.705004	-4.97309	0.16151		-11.0777	0.269932	2.18588	0.101271		-0.069737	0.232039	0.0304257	9.35354e-05		11	657
POTEG	-6.29851	0.726288	-5.02707	0.156379		4.96772	0.462347	2.07813	0.118828		0.0362568	0.355935	0.029727	0.000132236		25	643
ZKSCAN5	-17.648	0.427657	-4.84304	0.173017		-4.38957	0.599553	2.15072	0.107476		0.0365471	0.451885	0.0294411	0.000159687		16	652
PRICKLE1	-4.05147	0.836118	-5.04791	0.154617		0.540927	0.941401	2.09785	0.115453		0.00590757	0.890131	0.0298685	0.000123746		21	647
CHD7	-1.80301	0.888209	-5.02988	0.156532		0.361641	0.94018	2.0939	0.116519		0.0243786	0.383912	0.0295643	0.000145809		51	617
SECISBP2	-16.0724	0.51449	-5.03474	0.155577		7.47688	0.419559	2.09006	0.11663		0.0669855	0.213221	0.0298	0.000125945		13	655
RALGAPA2	0.24122	0.989264	-5.05368	0.154204		-2.63943	0.695135	2.10691	0.113889		-0.029249	0.454834	0.0299688	0.000116921		25	643
KCNT1	9.33269	0.694809	-5.13965	0.148013		6.40704	0.473384	2.03897	0.126584		-0.00969371	0.851956	0.0299659	0.00012119		14	654
ABCG4	19.5718	0.425307	-5.16507	0.14541		-2.39117	0.795488	2.11222	0.113244		-0.050018	0.350721	0.0301624	0.000106415		13	655
ABCC8	15.4456	0.407017	-5.15748	0.145923		5.39871	0.440504	2.06197	0.121857		-0.012729	0.754375	0.0299619	0.000118906		23	645
KDM5A	29.9117	0.123638	-5.29758	0.13495		-4.49636	0.538192	2.13529	0.10936		-0.0745345	0.0788238	0.0304854	8.77522e-05		21	647
UNC5A	-26.6894	0.191338	-4.75918	0.179876		-4.34115	0.571823	2.14629	0.107918		0.0711047	0.110766	0.0290932	0.000184209		19	649
AP3B2	-9.05422	0.642871	-4.90636	0.16811		3.79799	0.604667	2.03704	0.127782		0.0767971	0.0713441	0.0286327	0.000236917		21	647
RTN2	14.9903	0.531517	-5.23124	0.141371		-12.5406	0.163316	2.2477	0.092288		-0.0761528	0.145206	0.0307817	7.87037e-05		14	654
SLC6A17	-22.2351	0.36662	-4.82563	0.174391		-11.2003	0.226007	2.21301	0.0972997		0.00681383	0.899203	0.0298061	0.000132799		13	655
ATP10B	11.0788	0.552229	-5.06948	0.152772		4.34521	0.534911	2.09202	0.116363		0.000580514	0.98862	0.0298749	0.000123376		23	645
BZRAP1	15.1703	0.495095	-5.05355	0.154016		0.11605	0.988919	2.09851	0.115331		-0.0496495	0.306405	0.0298778	0.000121628		16	652
WHSC1L1	-30.4913	0.174517	-4.98697	0.159109		0.38914	0.963238	2.09767	0.115509		0.0874848	0.0742419	0.0296866	0.000131159		16	652
HSPG2	0.718572	0.962742	-5.06408	0.154238		-3.07143	0.595078	2.14624	0.108027		-0.0297256	0.376014	0.0303377	9.95098e-05		35	633
DGKH	-6.33629	0.796218	-5.06256	0.153431		-6.39798	0.487593	2.08877	0.116911		0.0105707	0.843589	0.0298919	0.000122288		13	655
CHD1L	-0.964299	0.969896	-5.05447	0.154114		-6.24602	0.515226	2.08846	0.116987		-0.0491703	0.37801	0.0297966	0.000127383		12	656
NEK1	-6.84045	0.765113	-5.04593	0.154764		-4.39285	0.609557	2.103	0.114492		-0.0249811	0.617263	0.0299013	0.000121327		15	653
ABCB6	33.9636	0.185172	-5.29275	0.135604		8.30411	0.38873	2.03988	0.126109		-0.0534946	0.339341	0.0302535	0.000102248		12	656
CDHR2	3.64482	0.852579	-5.09278	0.15173		-1.03039	0.888801	2.10979	0.114048		-0.0138692	0.746052	0.0300275	0.000117083		21	647
LMTK2	-14.9725	0.501153	-5.13697	0.147598		-8.66195	0.30019	2.04989	0.123914		-0.0128973	0.790752	0.0298034	0.000129088		16	652
CDK5RAP2	14.0525	0.481601	-5.07193	0.152529		-4.32865	0.563991	2.10437	0.11424		-0.0759234	0.0813387	0.0299785	0.000112797		20	648
TNPO2	3.99459	0.862243	-5.03278	0.156071		-5.44374	0.529041	2.07107	0.120241		-0.0541055	0.281555	0.029603	0.000141136		15	653
ARHGAP5	-5.09499	0.798203	-5.05204	0.154264		2.61311	0.727076	2.09807	0.115374		0.066303	0.127241	0.0298644	0.000120652		20	648
RC3H1	-13.5178	0.542117	-5.04505	0.154741		-5.31004	0.523883	2.10161	0.114687		-0.00800192	0.868751	0.0298804	0.000122938		16	652
ESCO1	-6.26416	0.822273	-5.0403	0.155279		6.56917	0.530631	2.08528	0.117574		0.0243823	0.68884	0.0298266	0.000126442		10	658
OR5T3	-11.6927	0.532949	-5.00713	0.157941		3.45197	0.624201	2.085	0.117699		0.0380445	0.352749	0.0297268	0.000132226		23	645
RIMS2	-17.9	0.0845479	-4.27251	0.230918		-0.28071	0.94267	2.11075	0.11616		0.034106	0.132388	0.0283888	0.000286282		86	582
MDC1	-6.1152	0.715179	-4.98113	0.160742		1.16555	0.853142	2.08483	0.118271		0.0262349	0.473332	0.0295678	0.000147002		29	639
VPS13B	-7.2627	0.531369	-5.00831	0.157838		-0.816038	0.851536	2.10353	0.114529		-0.00626189	0.804813	0.0299142	0.000121123		63	605
RGS3	45.3149	0.0185814	-5.89133	0.0970435		16.8791	0.0196217	1.78622	0.180422		-0.0200509	0.634051	0.0302467	0.000109734		22	646
NBN	-21.5528	0.363145	-4.95156	0.162578		-14.1814	0.111019	2.16521	0.103748		-0.0260275	0.615078	0.0299982	0.000116229		14	654
UGT2B11	38.8297	0.0810014	-4.94261	0.16249		2.95374	0.72417	2.10691	0.113909		-0.0534843	0.27135	0.0297238	0.000131784		16	652
HERC3	-2.01807	0.9397	-5.03917	0.155875		-7.08871	0.479339	2.1468	0.107542		-0.0550675	0.344317	0.0302508	0.000102429		11	657
SLC44A5	-14.0698	0.517816	-4.89441	0.16841		1.29621	0.874021	2.08391	0.118747		0.101533	0.0322954	0.028732	0.000217248		17	651
POLRMT	20.5549	0.443973	-5.28269	0.137586		-6.19943	0.538915	2.16782	0.104964		-0.0960665	0.101045	0.0309496	7.18998e-05		11	657
TRPM7	5.12774	0.806749	-5.06116	0.153543		-4.06515	0.605713	2.10505	0.114148		-9.81482e-05	0.998289	0.0298759	0.000123338		18	650
UMOD	0.706577	0.975487	-5.05717	0.15418		13.3462	0.122065	2.01821	0.129489		0.0841869	0.0932553	0.0293692	0.000156649		15	653
MICALL2	-29.9394	0.243027	-4.73023	0.183097		0.366696	0.969657	2.09456	0.117122		0.0553512	0.322988	0.0292792	0.000173227		12	656
OR10G8	1.21063	0.958076	-5.04838	0.154704		13.867	0.108672	2.15051	0.106033		0.097619	0.0518874	0.0302418	9.78208e-05		15	653
ESRP1	-5.27424	0.836423	-5.02197	0.157105		-8.68191	0.365537	2.14946	0.106876		-0.0223896	0.688104	0.0300071	0.000116536		12	656
ECM1	16.098	0.528804	-5.10788	0.149789		0.643987	0.946541	2.09632	0.11582		-0.0560949	0.314723	0.0300673	0.000110791		12	656
MYH8	-1.91548	0.892586	-5.06699	0.153242		-1.42758	0.788806	2.08803	0.117294		0.011857	0.701847	0.0299629	0.000118409		42	626
CAMTA1	-19.1753	0.237036	-4.76585	0.179514		-8.38659	0.168603	2.22407	0.0954764		0.00472709	0.893856	0.029805	0.000132516		31	637
CENPI	2.47879	0.923105	-5.04798	0.154656		18.3777	0.0564801	2.13514	0.108194		0.105461	0.059665	0.030086	0.000106122		12	656
MYO3A	-17.1645	0.275484	-4.89689	0.16728		-5.67136	0.337595	2.15007	0.106723		0.0214247	0.533152	0.029681	0.000137385		33	635
MICAL1	-4.04453	0.855449	-5.08306	0.152209		14.1727	0.0889651	2.20415	0.0978012		0.120474	0.0127406	0.0307737	7.25528e-05		16	652
ARSE	18.4723	0.508632	-4.96694	0.161477		16.4213	0.117562	2.17495	0.10229		0.00383058	0.949956	0.0298936	0.000123403		10	658
BBS10	-18.105	0.496361	-5.0062	0.157984		-5.81596	0.560862	2.11352	0.112733		-0.0371696	0.522463	0.0299717	0.000117061		11	657
FMOD	0.184905	0.994318	-5.05356	0.154294		-6.13812	0.529157	2.11985	0.111695		-0.0596207	0.292779	0.030083	0.000109799		12	656
CUL1	-20.975	0.292322	-4.96017	0.161682		-8.81311	0.23889	2.13748	0.108481		-0.0255602	0.556852	0.0299888	0.000116332		20	648
WT1	1.30934	0.962808	-5.05508	0.154071		20.5712	0.0508527	2.06452	0.120289		0.10904	0.0749789	0.0296956	0.000130559		10	658
SLC39A6	0.0123505	0.999599	-5.05283	0.154683		1.15059	0.900869	2.10639	0.114377		0.017532	0.743969	0.0299957	0.000117727		13	655
RETSAT	2.45552	0.923446	-5.05404	0.154121		-4.00317	0.676688	2.10035	0.114967		-0.0255207	0.647365	0.0298875	0.000122228		12	656
MUC21	-1.69096	0.95184	-5.03314	0.157586		-1.15657	0.91245	2.11204	0.114539		0.00988568	0.871537	0.0297602	0.000139592		10	658
TAS2R60	-20.7072	0.458116	-5.14594	0.146865		-7.02098	0.50315	2.06698	0.120994		0.0178781	0.769277	0.0299561	0.000119271		10	658
SBF2	-12.6861	0.533459	-5.00663	0.157985		9.0487	0.236937	2.0655	0.120841		0.0886311	0.046017	0.0295524	0.000139547		19	649
PPEF2	-5.20665	0.809911	-4.97509	0.162367		11.8502	0.144769	1.92139	0.150337		0.0643057	0.173355	0.0289146	0.00020953		17	651
STK32B	0.865263	0.973035	-5.05219	0.15428		13.6724	0.154816	2.11006	0.112802		0.0603142	0.280327	0.0299267	0.000118451		12	656
HCN1	-6.39944	0.641225	-4.86255	0.173065		0.414197	0.936024	2.08619	0.119904		0.0186932	0.533003	0.0293197	0.000180102		45	623
C2	-14.3844	0.606339	-5.1169	0.149238		-7.67408	0.464297	2.06438	0.121431		-0.042245	0.488214	0.0296879	0.000136337		10	658
PSMC2	21.2249	0.406211	-4.98989	0.159286		15.823	0.0990879	2.1455	0.106784		0.0157118	0.778314	0.0299224	0.000120635		12	656
NOTCH3	18.0023	0.304458	-5.14675	0.146529		4.25752	0.518116	2.07632	0.119225		-0.0378772	0.322416	0.0300732	0.000110543		26	642
ATP7A	-8.53632	0.675777	-4.99203	0.159527		-16.1789	0.0345824	2.21392	0.0958482		-0.0716549	0.107553	0.0303869	9.27505e-05		19	649
AKAP2	-6.6035	0.7401	-5.02477	0.156602		-9.47139	0.205133	2.13889	0.108183		-0.0560472	0.196987	0.0301147	0.00010722		20	648
PRPF8	8.90638	0.698304	-5.09868	0.150701		3.15592	0.714693	2.0823	0.118328		-0.0224191	0.65498	0.029991	0.000116847		15	653
TRHDE	1.50542	0.920438	-5.06296	0.153559		5.16112	0.361927	2.06408	0.121325		0.0498416	0.129568	0.0295432	0.000143357		36	632
IL1RAPL2	-10.5371	0.626132	-4.99507	0.159136		-4.72719	0.560744	2.12447	0.111018		-0.0267986	0.570402	0.0300229	0.000114771		17	651
DYNC2H1	-11.2964	0.432574	-4.95945	0.162006		0.502328	0.926012	2.09436	0.116254		0.0709422	0.0237579	0.0292888	0.000158551		40	628
OCA2	-19.3709	0.311684	-4.80212	0.176396		-11.5403	0.108462	2.24793	0.0918453		-0.00350515	0.933209	0.0299212	0.000125026		22	646
IQUB	-17.9613	0.520487	-5.05284	0.15409		8.64878	0.410144	2.09848	0.115149		0.0725554	0.234338	0.0298755	0.000121251		10	658
VEZT	-11.7773	0.674627	-5.06135	0.15348		-1.5751	0.881218	2.09739	0.115525		0.0161113	0.792549	0.0298873	0.000122459		10	658
DEPDC5	13.0104	0.507973	-5.26055	0.139413		2.52543	0.732373	2.05821	0.123896		-0.0270215	0.528912	0.030307	0.000104244		21	647
PGR	-17.1055	0.476046	-4.70468	0.188568		4.85317	0.590487	1.99971	0.137028		0.0637599	0.223585	0.0285777	0.000268018		14	654
HPS3	9.45302	0.712248	-5.13385	0.148464		-0.792689	0.934395	2.1053	0.114851		-0.0331503	0.553567	0.0301596	0.000109147		12	656
KIF1B	13.0656	0.379671	-5.11967	0.148707		1.18271	0.83242	2.09247	0.11645		-0.0347114	0.285055	0.0300531	0.000111311		37	631
E2F8	-2.01035	0.937661	-5.04836	0.154638		-13.4652	0.162927	2.12904	0.10967		-0.0831681	0.138062	0.0300643	0.000109121		12	656
ATXN2	9.61417	0.707632	-5.1275	0.148826		3.22167	0.73801	2.07352	0.120267		-0.000507794	0.992762	0.0298797	0.000126035		12	656
SCN5A	4.2078	0.801289	-5.05355	0.154142		7.72822	0.21833	2.09736	0.115113		0.0371414	0.308783	0.0298702	0.000122125		29	639
KNDC1	-10.8905	0.559501	-5.0185	0.156984		-9.13039	0.192613	2.12737	0.110016		-0.0121887	0.764866	0.0299143	0.000120959		23	645
BICC1	-16.3166	0.371278	-5.07448	0.152226		-2.85086	0.677644	2.09475	0.115944		0.045986	0.248394	0.0299366	0.000117623		24	644
FAM47C	-21.9651	0.149276	-5.07738	0.151591		4.24889	0.458065	2.10325	0.114367		0.0591036	0.0754276	0.0299416	0.000114788		36	632
SDK1	-11.2365	0.457177	-5.00734	0.157845		2.22814	0.694803	2.08948	0.116914		0.0256285	0.437364	0.0297718	0.000129452		36	632
HELQ	-14.2099	0.523632	-5.17455	0.145008		4.23121	0.613271	2.13473	0.109642		0.0181669	0.708871	0.0300313	0.000116111		16	652
COL5A2	-6.79526	0.623885	-4.92292	0.166177		7.46723	0.15124	1.95566	0.142684		0.0620735	0.0399268	0.0286883	0.000224234		44	624
POLL	5.83431	0.83497	-5.09201	0.151614		-5.06469	0.630245	2.13245	0.110011		-0.0333913	0.584987	0.0300995	0.000111778		10	658
HERC6	25.8429	0.334153	-5.25066	0.139125		19.7044	0.0497508	1.94774	0.143314		0.0100323	0.863716	0.029799	0.000131537		11	657
NLGN3	-26.2334	0.329208	-4.71875	0.185006		2.27451	0.821913	2.06954	0.122142		0.0852298	0.146385	0.0287901	0.000223975		11	657
PCDHGA6	8.94259	0.621167	-5.13435	0.148053		9.42465	0.165401	2.01269	0.130798		0.0291191	0.461082	0.0296106	0.000142767		25	643
LRFN1	-29.8431	0.261881	-5.04914	0.154128		-12.1766	0.223023	2.10006	0.114656		0.00471688	0.935302	0.0298752	0.000123291		11	657
SVIL	1.76232	0.912162	-5.08169	0.152987		6.01676	0.315965	2.00026	0.134086		0.0310485	0.373286	0.0293688	0.000165055		32	636
SHROOM2	-8.04372	0.708747	-5.03156	0.155969		2.69103	0.739429	2.09137	0.116588		-0.00847758	0.856923	0.0298983	0.000122033		17	651
APBB2	-3.74652	0.893993	-5.08238	0.152618		-1.40935	0.893864	2.08743	0.117967		-0.00763095	0.901078	0.0298158	0.000130982		10	658
CTNND1	13.0728	0.544906	-4.98128	0.160246		6.11008	0.45134	2.132	0.109697		-0.03883	0.410138	0.029663	0.000137659		17	651
MYO7A	-15.6216	0.382573	-5.05919	0.153466		-1.80233	0.788653	2.09779	0.115436		0.0198709	0.611054	0.0298838	0.000122385		25	643
NES	7.44035	0.672326	-5.04928	0.154454		-5.49717	0.405469	2.09583	0.115605		-0.0578807	0.131532	0.0298475	0.000121793		26	642
ARHGAP32	0.264022	0.988755	-5.0552	0.154457		9.11938	0.194812	2.01962	0.129537		0.0177996	0.663433	0.0297218	0.00013532		23	645
GABRG1	-14.5022	0.436167	-5.01164	0.157457		-1.50677	0.829543	2.1028	0.114618		0.0352963	0.385391	0.0297753	0.000128918		23	645
ASCC2	-20.7865	0.458361	-4.88165	0.169366		-11.5148	0.274126	2.19339	0.10023		-0.023876	0.696514	0.0300725	0.000114838		10	658
CACNA1B	2.21453	0.893265	-5.07908	0.152708		-0.102579	0.986802	2.09973	0.115669		-0.0059592	0.868664	0.0299462	0.000121626		30	638
ALPK3	8.99995	0.642986	-5.05146	0.154264		5.03262	0.49023	2.09933	0.115059		-0.0111516	0.792533	0.029874	0.000123277		21	647
FMO1	-4.35656	0.859209	-5.03983	0.155361		-4.696	0.61079	2.11262	0.112917		-0.0184586	0.730689	0.0299312	0.000120007		13	655
SLTM	-8.82677	0.691022	-5.14292	0.147793		12.8318	0.123758	2.22936	0.0944736		0.0693358	0.152456	0.0305828	8.58407e-05		16	652
CASR	-30.7255	0.0708542	-4.78146	0.176858		-3.98293	0.533567	2.1337	0.109584		0.0457824	0.217989	0.0294713	0.000151215		28	640
USP14	8.68613	0.745988	-5.09682	0.150936		-8.03666	0.424944	2.13914	0.108558		-0.073249	0.210663	0.030246	0.000100928		11	657
NPY1R	-28.8619	0.259607	-5.00949	0.157404		-5.9935	0.533369	2.10753	0.113694		0.00426919	0.939156	0.0298693	0.000123777		12	656
DCAF12L1	-8.16872	0.618971	-5.02625	0.156365		7.06005	0.252438	2.07547	0.119047		0.0520869	0.146144	0.0297058	0.000131541		30	638
DLK1	13.7402	0.562742	-5.14903	0.146879		17.4858	0.0496465	1.97621	0.137341		0.0596764	0.249461	0.0294583	0.000153005		14	654
ZNF440	-8.2635	0.745958	-5.05449	0.154053		-1.48947	0.876491	2.09823	0.115373		-0.00514239	0.926437	0.0298748	0.000123313		12	656
MAMDC4	43.3353	0.103694	-5.36787	0.129964		-3.86157	0.699821	2.12658	0.111047		-0.110592	0.0571028	0.0306795	7.92916e-05		11	657
SEC63	-3.95108	0.867505	-5.01796	0.157794		-9.25911	0.297887	2.18044	0.102148		-0.0105832	0.837843	0.0299694	0.000120589		14	654
EPHA8	8.37612	0.699255	-5.14927	0.147472		-6.04032	0.458321	2.168	0.104507		-0.0332766	0.48206	0.0302586	0.000104398		17	651
NR1H4	-13.9602	0.621559	-4.90823	0.167704		-3.19697	0.763516	2.13165	0.110897		-0.037428	0.544415	0.0302637	0.000105832		10	658
FUBP1	1.52893	0.950494	-5.07038	0.154084		-8.32002	0.368383	2.19354	0.100653		-0.0515723	0.337337	0.0304648	9.42479e-05		13	655
FASN	11.9636	0.590218	-5.14343	0.147343		13.1965	0.113568	1.99868	0.133341		0.00936217	0.846972	0.0298049	0.000130032		16	652
SMC4	-6.06509	0.779114	-5.1058	0.150505		-2.00208	0.805358	2.08106	0.118884		-0.00774874	0.869649	0.0298082	0.000130409		17	651
CDKN1A	0.760484	0.972255	-5.0498	0.154598		9.28708	0.258045	2.1366	0.108661		0.0286822	0.547947	0.0299934	0.000116053		18	650
TTYH2	10.5557	0.680816	-5.17928	0.145636		8.80621	0.360921	1.99309	0.135942		0.0405723	0.468948	0.0293901	0.000166338		12	656
KCNQ5	-17.8204	0.453012	-4.96641	0.161421		2.14435	0.810107	2.08811	0.117319		0.0967015	0.0619072	0.0294064	0.000151997		14	654
KIF9	59.9607	0.0245089	-5.59263	0.114303		13.7527	0.170273	1.97473	0.138696		-0.0405858	0.486439	0.0302411	0.000105076		11	657
DCAF6	-26.2294	0.303902	-5.07469	0.152127		5.455	0.5694	2.10304	0.114466		0.0810788	0.145381	0.0299431	0.00011613		12	656
GBA	-35.2357	0.209827	-4.65922	0.190068		-13.2919	0.207996	2.24703	0.0926976		-0.0205109	0.738281	0.0301049	0.00011618		10	658
HIST1H1C	12.1933	0.646992	-5.00933	0.157876		5.51267	0.581584	2.11822	0.112008		0.0274237	0.637144	0.0299738	0.000117505		11	657
GAA	-10.6072	0.691152	-4.94041	0.164871		-14.4566	0.149241	2.25186	0.091642		-0.0166392	0.77533	0.0300523	0.000118083		11	657
ZSCAN20	-9.72905	0.682653	-4.98603	0.160122		-9.50076	0.287768	2.16383	0.104534		-0.0391533	0.451063	0.0301449	0.000108247		14	654
GABRB2	4.23435	0.862943	-5.03678	0.155665		22.5129	0.0143497	2.18429	0.0998059		0.0844654	0.114442	0.0301976	0.00010176		13	655
CDYL	-13.3315	0.517188	-4.91777	0.166114		5.51945	0.475391	2.04256	0.12584		0.0665564	0.138373	0.029201	0.000174371		19	649
TFAP2B	7.67459	0.774399	-5.06083	0.153556		17.0525	0.0897208	2.08092	0.117615		0.135487	0.0202294	0.029736	0.000124472		11	657
DHX37	-25.1363	0.23098	-5.19113	0.143049		-2.73854	0.728465	2.08346	0.118119		0.0470677	0.304386	0.0301346	0.000107299		18	650
LRRC16B	5.27824	0.83739	-5.13958	0.150126		2.31268	0.810842	2.06054	0.12467		-0.00803237	0.886263	0.0300077	0.000128365		12	656
ANK2	-14.0287	0.187667	-5.053	0.153665		0.733265	0.854664	2.09852	0.11532		0.0371455	0.110007	0.029876	0.000119604		80	588
CCAR1	-6.45983	0.800686	-4.99425	0.159919		-7.32419	0.446058	2.16503	0.104861		-0.0496805	0.373762	0.0303269	9.98636e-05		12	656
OR4D6	-23.6487	0.250133	-5.25933	0.138207		4.88556	0.527304	2.14116	0.108483		0.078793	0.0790898	0.0305635	8.45877e-05		19	649
FSIP1	25.7554	0.358251	-5.27773	0.137408		-13.1387	0.212134	2.2132	0.0972008		-0.131376	0.0316142	0.0310225	6.61797e-05		10	658
ARHGEF1	-12.5088	0.656739	-4.91127	0.167719		-8.33898	0.430298	2.19294	0.101096		-0.02408	0.695201	0.0301484	0.000113741		10	658
F9	-52.0923	0.0199811	-4.95576	0.160589		-5.82692	0.489309	2.10938	0.113357		0.076427	0.118383	0.0297332	0.000129105		16	652
RELN	2.13531	0.841118	-5.08064	0.152268		0.933882	0.81549	2.08639	0.117705		0.00038148	0.986914	0.0298708	0.000125039		78	590
HRAS	67.215	0.0047784	-5.38884	0.12659		9.92187	0.268836	2.04893	0.124026		-0.0942441	0.0705038	0.0303468	9.35374e-05		14	654
LCP1	-19.4141	0.398386	-4.97306	0.160742		-5.04767	0.558999	2.11928	0.111817		0.0457593	0.361952	0.0296875	0.000135273		15	653
KRT7	60.8386	0.0291063	-5.1106	0.148119		22.8784	0.0289624	2.07683	0.117811		-0.0316839	0.603377	0.0299058	0.000121027		10	658
FRG2B	-41.4116	0.139591	-4.93925	0.163083		-15.37	0.14447	2.1407	0.107728		-0.0123186	0.840623	0.0299096	0.000121508		10	658
CAPRIN2	-3.83073	0.880774	-5.02587	0.156955		-4.0815	0.67057	2.12733	0.110841		-0.0338522	0.543781	0.0301148	0.000110615		12	656
TBC1D9B	11.2812	0.659646	-5.08571	0.151591		-6.56161	0.495331	2.11759	0.11202		-0.0653963	0.242109	0.0300659	0.00011026		12	656
SLC12A9	-1.08558	0.959946	-5.04561	0.155155		-0.709433	0.93039	2.10329	0.114809		-0.0124905	0.791283	0.0299598	0.000119462		17	651
QRFPR	36.3999	0.197473	-5.36505	0.130775		24.9446	0.0185647	1.88461	0.156462		0.0534755	0.386041	0.0294172	0.000160225		10	658
EPHA1	3.16921	0.894395	-5.06631	0.153286		3.90006	0.663695	2.08203	0.118306		-0.00644887	0.901547	0.029903	0.000122277		14	654
CACNA1F	4.67788	0.810589	-5.08943	0.151621		0.0895037	0.990262	2.09782	0.115786		-0.0162239	0.703434	0.0300024	0.000116898		21	647
ANKRD34B	-14.6818	0.56595	-5.06032	0.153511		4.48138	0.640985	2.10078	0.114882		0.00597101	0.914865	0.0298788	0.000123066		12	656
AHSG	-14.0287	0.567315	-5.14992	0.14683		6.07579	0.509642	2.14053	0.108529		0.039103	0.465237	0.0301462	0.000108357		13	655
NR3C2	18.8	0.482674	-5.16012	0.145896		0.441841	0.96498	2.096	0.116103		-0.0437774	0.454058	0.0301254	0.000109129		11	657
ZNF334	-16.953	0.418299	-5.028	0.156062		-10.5233	0.180972	2.11398	0.112206		0.00181429	0.968365	0.0298731	0.000123502		18	650
OSBPL6	-9.33655	0.674214	-4.99276	0.159453		4.49998	0.589692	2.06952	0.120652		0.0319424	0.510076	0.02967	0.000138096		16	652
SENP7	-17.6403	0.401786	-4.86019	0.171187		1.29407	0.869996	2.08438	0.11856		0.0458677	0.318021	0.0293747	0.00016271		18	650
MTR	-10.8011	0.578346	-4.99978	0.158639		-4.33433	0.552751	2.11984	0.111723		-0.0181995	0.66801	0.0299653	0.000118084		21	647
ATP13A4	-8.98216	0.714148	-5.08769	0.151507		-4.38329	0.634235	2.08155	0.118363		-0.0135939	0.799592	0.0298231	0.000127269		13	655
CNTN1	-16.9934	0.304849	-4.66308	0.190674		-4.4918	0.470458	2.20156	0.100364		0.00826499	0.819282	0.0296862	0.000148195		30	638
COPS2	-33.7636	0.228788	-4.70598	0.185437		-9.22637	0.381526	2.19332	0.100753		0.0452839	0.45992	0.0294105	0.000163502		10	658
PIK3CB	-8.32902	0.743845	-5.02431	0.156648		-5.80755	0.544193	2.11846	0.11193		-0.0134167	0.809509	0.0299218	0.000120843		12	656
POLA1	6.14506	0.795682	-5.06966	0.152902		7.39468	0.406803	2.07837	0.118726		0.023103	0.655694	0.0298128	0.000127372		14	654
LARP4	-34.2286	0.181491	-4.6334	0.19246		-10.2544	0.2868	2.2242	0.0961689		0.0621047	0.266967	0.0291146	0.000190157		12	656
PDZD2	-9.70789	0.484343	-4.9644	0.16166		6.63339	0.203232	2.03803	0.125948		0.0596798	0.04867	0.0293316	0.000157467		43	625
DPP10	-0.978144	0.951166	-5.0356	0.156938		5.48106	0.36089	2.0015	0.134079		-0.0107469	0.757954	0.030066	0.000117208		32	636
REG3G	-4.56862	0.83285	-5.03707	0.155586		4.41062	0.587579	2.08322	0.118001		0.0242616	0.607722	0.0297916	0.000128792		17	651
MBD5	-15.2877	0.411056	-4.90087	0.167332		-4.21366	0.546528	2.14042	0.108642		-0.0158673	0.696042	0.0300336	0.0001158		23	645
FAM179B	-19.9105	0.256229	-5.05347	0.153766		9.36754	0.154993	2.09878	0.114729		0.104885	0.00604066	0.0298787	0.00011261		26	642
ECT2	-3.81534	0.89139	-5.04278	0.155124		-7.35404	0.483535	2.11805	0.111935		-0.0609974	0.317243	0.0300378	0.000112371		10	658
SLC9A4	-18.5386	0.321707	-4.76457	0.18021		-8.40162	0.231885	2.22919	0.0951694		0.00272335	0.946865	0.0298334	0.00013267		23	645
ADAM12	-0.371893	0.985125	-5.05353	0.15418		-1.57334	0.833715	2.0959	0.115787		-0.00472716	0.913572	0.0298679	0.000123831		20	648
CXXC1	-6.02624	0.79363	-4.96838	0.162926		-9.45261	0.27456	2.23112	0.0952002		-0.0290185	0.563959	0.0302828	0.00010604		15	653
SORBS1	-17.7222	0.441432	-4.87078	0.170346		-9.09955	0.292715	2.19203	0.100499		-0.0187572	0.7091	0.0300685	0.000115279		15	653
RECK	-32.8687	0.21667	-4.86277	0.1702		-17.0357	0.088166	2.19707	0.0988286		0.0212262	0.714967	0.029753	0.000133043		11	657
VWA3A	-8.97494	0.736777	-5.05954	0.153646		-10.2937	0.304683	2.09092	0.116364		-0.0584082	0.316271	0.0298327	0.000124599		11	657
NPHP3	15.2096	0.569565	-5.15852	0.14625		-7.06402	0.482032	2.14756	0.107439		-0.0716804	0.219448	0.0303735	9.54391e-05		11	657
NOX4	-9.17062	0.679598	-4.98701	0.160018		-8.85943	0.288077	2.16219	0.104779		-0.0441014	0.362903	0.0301927	0.00010517		16	652
IL16	-23.2726	0.202569	-4.8204	0.17408		-1.70855	0.803483	2.11559	0.112866		0.0625759	0.116496	0.0292506	0.000168505		24	644
MRPS30	1.82857	0.947763	-5.04875	0.154617		5.72555	0.585018	2.11155	0.11307		0.0161733	0.790704	0.0299126	0.000121135		10	658
ZNF534	-59.019	0.0340965	-5.02248	0.155303		-8.20417	0.433733	2.10275	0.114435		0.136165	0.0251335	0.0298055	0.000120543		10	658
PDE1A	-13.2529	0.59105	-5.08905	0.151277		-10.0185	0.279493	2.0712	0.119869		-0.0132784	0.805271	0.0298396	0.000125852		13	655
CIT	13.4214	0.436291	-5.22404	0.141336		3.69359	0.568577	2.05142	0.124333		-0.0147913	0.694435	0.0300644	0.000114963		27	641
STARD13	-23.7672	0.261997	-4.74164	0.18209		-0.316018	0.968351	2.10265	0.115725		0.0333307	0.471396	0.0294392	0.000160596		18	650
NOX5	-16.6591	0.46851	-4.99917	0.158561		-3.36984	0.696368	2.10939	0.113499		0.0224936	0.654003	0.0298032	0.000128106		15	653
BCORL1	8.85513	0.629011	-5.17864	0.145242		14.1568	0.0395091	1.89751	0.154203		0.0341778	0.393028	0.0293905	0.000163326		24	644
COL7A1	6.9116	0.618217	-5.20986	0.143328		-9.26638	0.0750134	2.30893	0.0837036		-0.0757466	0.0121706	0.0315958	4.88063e-05		44	624
KIAA1467	-8.78301	0.753245	-5.05663	0.153882		14.5024	0.166817	2.10465	0.113751		0.100206	0.100135	0.0299182	0.000116815		10	658
CLVS2	-10.4836	0.660773	-4.88843	0.170357		-14.334	0.109945	2.32341	0.0824275		-0.0412223	0.429293	0.0305225	9.53879e-05		14	654
ARHGAP31	0.0739766	0.996834	-5.05332	0.154353		-0.356623	0.959391	2.10049	0.115142		-0.0129813	0.74978	0.0299475	0.000119403		23	645
TRIM67	-23.1378	0.406882	-5.0801	0.151817		-4.78246	0.648249	2.0929	0.116263		0.0327409	0.590983	0.0299142	0.000120501		10	658
ZNF470	0.423978	0.987864	-5.05307	0.154202		-16.5253	0.114217	2.10448	0.11362		-0.0903397	0.137379	0.0299084	0.000118097		10	658
PIK3R5	9.03379	0.734707	-5.06829	0.152963		7.54104	0.451434	2.08568	0.117439		0.0370217	0.524724	0.0298128	0.000126904		11	657
DSTYK	3.7875	0.86053	-5.04867	0.154559		2.11469	0.794013	2.10089	0.11491		0.01305	0.781584	0.0298904	0.000122265		17	651
USP24	-17.2728	0.466919	-4.93355	0.164447		-7.09374	0.426468	2.14754	0.107301		0.0053773	0.917405	0.0298386	0.00012773		14	654
SLITRK4	-13.8653	0.396451	-5.11395	0.149168		-1.52637	0.803827	2.0918	0.116555		0.014146	0.692007	0.029938	0.00011951		31	637
ALB	-15.1946	0.585723	-5.05225	0.154175		-3.95058	0.706059	2.09869	0.115261		0.0299567	0.622635	0.0298744	0.000122996		10	658
GPR85	27.7598	0.320645	-5.11931	0.148649		3.37468	0.748035	2.09044	0.116769		0.00793971	0.896534	0.0298568	0.000124797		10	658
L3MBTL4	18.5379	0.507025	-5.16294	0.145759		-16.2481	0.121397	2.19495	0.0993342		-0.139594	0.0218891	0.0307043	7.61913e-05		10	658
PTCHD3	7.55235	0.699614	-5.14478	0.147736		-0.206149	0.977638	2.10102	0.115714		0.00480699	0.910454	0.0298173	0.000131503		21	647
TNS1	11.1963	0.47165	-5.2222	0.141612		12.4727	0.0325578	1.90993	0.151226		0.0225664	0.506433	0.0295346	0.000151143		34	634
KTN1	12.7695	0.605985	-5.14444	0.147323		6.69994	0.471282	2.0505	0.124196		-0.00770295	0.886695	0.029931	0.000122105		13	655
RLTPR	2.9761	0.887347	-5.03667	0.15575		0.485814	0.950923	2.10117	0.115061		-0.00397452	0.930956	0.0298541	0.000125654		18	650
ATP2A3	-0.554121	0.984144	-5.05107	0.154504		7.64857	0.465224	2.07303	0.119782		0.00853185	0.888548	0.0298473	0.000125724		10	658
KCNH5	-45.8404	0.0210371	-4.99142	0.157616		-4.42023	0.554485	2.10445	0.114222		0.112721	0.00932708	0.0297245	0.000123221		20	648
RBM12B	-18.3597	0.455475	-4.88626	0.168903		-7.77626	0.400132	2.1691	0.10412		0.033725	0.530129	0.0295696	0.000148055		13	655
ZPBP	1.90198	0.938227	-5.05778	0.15388		2.34532	0.799221	2.09252	0.11641		-0.0338236	0.527863	0.0299622	0.000117594		13	655
TCEAL5	-9.25328	0.728967	-5.031	0.156033		-0.517181	0.958893	2.09974	0.115175		-0.022475	0.699913	0.029929	0.000119996		11	657
HNRNPCL1	-22.3147	0.365617	-4.90874	0.166458		-9.48621	0.305957	2.1598	0.105182		-0.0207012	0.700771	0.0300095	0.000116623		13	655
DNMT3B	-18.1447	0.515872	-4.98828	0.159574		4.2743	0.683769	2.08329	0.118086		0.0427061	0.483701	0.0297236	0.000133382		10	658
PVRL4	-26.5541	0.297441	-5.00389	0.157939		4.33533	0.650827	2.09051	0.116697		0.122706	0.027229	0.0296492	0.000131105		12	656
BCOR	-11.9735	0.534126	-4.81894	0.176462		-6.2469	0.387891	2.22059	0.097372		-0.0117918	0.779187	0.0301062	0.000119253		22	646
ARHGAP12	-14.7058	0.564479	-5.01188	0.157561		-1.80368	0.850816	2.10355	0.114525		-0.0203396	0.715145	0.0299325	0.000119878		12	656
TMTC4	29.032	0.299864	-5.15433	0.14595		5.12801	0.626092	2.0806	0.118535		-0.0599892	0.326575	0.0300853	0.000109953		10	658
PSME4	-0.932416	0.968665	-5.04537	0.155432		9.66477	0.278268	2.0203	0.129715		0.0314791	0.543546	0.029621	0.000143128		14	654
FER	-9.12863	0.700772	-4.96651	0.162165		-2.63696	0.767654	2.12348	0.11177		-0.0108048	0.834997	0.029978	0.000120542		14	654
ERBB3	-10.479	0.549368	-4.94179	0.163925		1.94303	0.767658	2.07791	0.119418		0.0137183	0.719653	0.0297303	0.000135495		27	641
OR4K13	-34.2958	0.20044	-4.84429	0.171839		7.67269	0.446029	2.05184	0.123859		0.15642	0.00736452	0.0289243	0.000187914		11	657
SALL4	-21.5318	0.320718	-4.81096	0.175579		-5.06181	0.53449	2.1554	0.106539		0.0134407	0.776581	0.0297247	0.00013803		17	651
MYO1B	-11.8319	0.584298	-5.0305	0.15598		-1.77177	0.827399	2.10187	0.114762		-0.00155463	0.973739	0.0298787	0.000123199		17	651
ITIH1	8.66572	0.704907	-5.08806	0.151468		-0.947058	0.912289	2.10236	0.114788		-0.0250576	0.615998	0.0299774	0.000117214		15	653
IWS1	6.82026	0.770353	-5.18545	0.146954		-0.763502	0.930692	2.11335	0.115726		-0.0242357	0.634724	0.0303467	0.000109381		15	653
ATF6	38.8867	0.114108	-5.03502	0.154897		3.74671	0.68561	2.10024	0.114989		-0.0509313	0.343561	0.0298523	0.000123471		13	655
ABCC9	-17.7291	0.21049	-4.92854	0.164258		4.56592	0.39085	2.06648	0.120915		0.0363202	0.240084	0.029621	0.000139181		41	627
GNB3	49.495	0.0520549	-5.02726	0.155134		31.9703	0.000810247	2.11509	0.109463		0.0379864	0.495257	0.0298955	0.00012136		12	656
HECW2	-11.5287	0.503832	-4.9221	0.165645		-2.18609	0.735867	2.12332	0.111615		0.0128741	0.73248	0.0297297	0.000135873		27	641
OFD1	41.3235	0.0816151	-5.24419	0.138516		11.6601	0.191164	2.04454	0.12466		-0.038388	0.459199	0.0300535	0.00011252		14	654
MSH6	-11.6422	0.612403	-5.04359	0.154899		-6.07292	0.481759	2.10338	0.11436		-0.059736	0.23362	0.0299236	0.000118278		15	653
NETO1	10.0841	0.57419	-5.16252	0.145998		3.8435	0.568671	2.05674	0.123209		-0.00307333	0.937496	0.0299092	0.000124009		25	643
CADM1	11.0326	0.679362	-5.06471	0.153216		16.2172	0.105533	2.08119	0.117641		0.0200979	0.730221	0.0298543	0.000124528		11	657
ENPP2	22.6397	0.280744	-5.26423	0.137984		9.35567	0.235428	2.01119	0.131407		0.0128297	0.77961	0.029756	0.000134114		18	650
SNX13	-10.7108	0.702148	-5.1162	0.149524		5.15104	0.624473	2.12895	0.110482		0.0498148	0.415233	0.0301701	0.000106755		10	658
FEZF1	-3.70791	0.894304	-5.03871	0.155555		20.2112	0.0535785	2.02106	0.128447		0.0967896	0.111871	0.0295048	0.000145939		10	658
C1orf101	-16.7526	0.550046	-5.15575	0.146379		-0.91366	0.930871	2.09291	0.116731		0.0504297	0.409885	0.0301853	0.000106039		10	658
VEGFC	-10.5065	0.637748	-4.92689	0.165865		12.8134	0.126116	1.94481	0.144846		0.115236	0.01779	0.0284935	0.000243631		16	652
MYF5	-9.16543	0.688843	-5.01084	0.157799		9.49369	0.269428	2.05493	0.122884		0.04228	0.397478	0.0296817	0.000136037		15	653
FER1L6	-14.91	0.256944	-4.90005	0.166938		-1.93866	0.694945	2.11839	0.11215		0.00692683	0.809487	0.0298048	0.000129218		49	619
PKD1L2	-31.5095	0.0449937	-4.25543	0.231567		-3.69623	0.531939	2.19207	0.10206		0.0624586	0.0688489	0.028295	0.000289063		34	634
SMARCC1	15.8528	0.464275	-5.1363	0.147583		7.53894	0.354231	2.05886	0.122301		-0.0111646	0.813434	0.0299345	0.000120452		17	651
CYLC2	12.7631	0.512554	-5.2554	0.139759		8.05522	0.271164	1.97072	0.14029		0.0237132	0.577389	0.0294996	0.000157838		21	647
ARSG	-3.63615	0.891415	-5.04917	0.154524		-2.26221	0.821158	2.10084	0.114924		-0.0275092	0.63619	0.0299041	0.000121204		11	657
ZNF37A	-5.94572	0.795299	-5.04345	0.154986		8.74612	0.309576	2.08459	0.11749		0.0503974	0.313706	0.0297956	0.000127072		15	653
TKTL2	6.67287	0.726666	-5.06859	0.152936		-0.701701	0.922064	2.10016	0.115071		-0.0361695	0.38541	0.0299607	0.000117055		22	646
ADAMTS14	-13.8677	0.465594	-4.96743	0.161352		8.0257	0.260906	2.04904	0.123985		0.089172	0.0313877	0.0293261	0.000156363		22	646
BICD1	-20.119	0.414873	-5.2151	0.141861		8.15355	0.379124	2.16424	0.104738		0.0527404	0.327592	0.0303009	0.000100117		13	655
GOLGB1	-15.3365	0.314204	-5.11678	0.148834		-6.98105	0.222634	2.06944	0.120087		0.00143452	0.965624	0.0298817	0.000123184		35	633
MYBPC2	9.95533	0.685716	-5.09607	0.150864		-1.35331	0.883599	2.10438	0.114477		-0.045014	0.401936	0.0300709	0.00011125		13	655
OR4C16	8.23883	0.618288	-5.0796	0.152022		5.0571	0.415546	2.08214	0.118048		0.0181573	0.615018	0.029817	0.000126916		30	638
NTNG2	-17.4398	0.497119	-4.96106	0.161989		7.26743	0.451354	2.06024	0.122213		0.0815382	0.145704	0.0294463	0.000151723		12	656
SLCO1B1	-10.9059	0.603502	-5.07399	0.152447		-0.0267664	0.997293	2.09846	0.115363		-0.0125931	0.783595	0.0298514	0.00012484		18	650
GUCY1A3	-0.793983	0.966699	-5.0466	0.155103		11.264	0.114588	2.00885	0.131303		0.0665693	0.108572	0.0293458	0.000159328		22	646
RAP1GAP	4.3671	0.854026	-5.08106	0.152305		-10.7894	0.226094	2.16805	0.103726		-0.0817569	0.114355	0.0304027	9.22199e-05		14	654
GPRASP1	-17.7215	0.386462	-5.20648	0.142365		-6.37142	0.40726	2.0433	0.125471		-0.0173252	0.698256	0.0297256	0.000135539		19	649
PAX4	-9.75833	0.681789	-5.0437	0.15492		6.23877	0.485308	2.09262	0.116225		0.05012	0.334672	0.0298284	0.000124988		14	654
C8B	32.0188	0.117984	-5.12347	0.147833		16.5381	0.031484	2.06207	0.120498		0.00502982	0.910534	0.0298647	0.000124108		19	649
PLEKHM1	-9.60664	0.69678	-4.93088	0.165986		-19.9385	0.0310644	2.35179	0.0777879		-0.0894545	0.0962279	0.0310121	6.98421e-05		13	655
ACTN2	-7.71687	0.656578	-5.05374	0.154085		6.02556	0.355327	2.09915	0.114985		0.0396437	0.295334	0.02988	0.000121423		27	641
GUCY2F	-2.76974	0.887542	-5.02049	0.15773		11.6967	0.111606	1.96157	0.141063		0.0511742	0.231207	0.0292766	0.000170155		21	647
PCDHB11	-10.9209	0.574579	-5.02044	0.15683		2.99639	0.681887	2.08961	0.116881		0.0505972	0.233446	0.0297253	0.00013131		21	647
NALCN	-9.36417	0.444537	-4.96469	0.16156		5.50699	0.231264	2.04663	0.124374		0.0561231	0.0355862	0.029347	0.00015504		58	610
KCNT2	-21.3328	0.125335	-4.76835	0.178551		7.32792	0.16117	2.00077	0.133191		0.0756672	0.0126482	0.0288664	0.000196489		43	625
IGSF22	0.364712	0.986943	-5.0528	0.154223		2.14817	0.797521	2.09919	0.115195		-0.00569234	0.906878	0.029874	0.00012336		16	652
CARD11	5.43155	0.755167	-5.16518	0.147318		4.12663	0.528272	2.01323	0.132704		0.00452663	0.905263	0.0297822	0.00013992		27	641
ATP8B2	-44.0138	0.0480082	-4.7165	0.182702		-12.8245	0.125393	2.19654	0.0991233		0.0659455	0.175187	0.0293717	0.000159137		16	652
SESTD1	-22.1879	0.368286	-4.99916	0.15844		1.36722	0.882728	2.0952	0.11595		0.0583194	0.278738	0.0297345	0.000131083		13	655
LRRN1	-4.77191	0.841766	-5.02401	0.156913		-18.3458	0.0407577	2.20966	0.0965548		-0.0887164	0.0888273	0.0304133	9.11199e-05		14	654
NPHP1	26.3417	0.323626	-5.06874	0.15263		7.69087	0.443139	2.0939	0.115973		-0.0511615	0.380003	0.0299065	0.00012024		11	657
PHF20L1	9.03195	0.635	-5.07653	0.15227		2.5872	0.717424	2.09175	0.116504		-0.0277954	0.503432	0.0299484	0.000118263		22	646
RFTN2	-40.5555	0.146883	-5.13736	0.146865		-8.92255	0.395879	2.07994	0.118427		0.0800576	0.189768	0.0300425	0.000111002		10	658
GIMAP8	12.0035	0.591159	-4.96116	0.162216		-1.50304	0.857935	2.08703	0.117747		-0.0542016	0.26647	0.0294614	0.000153069		16	652
TRPC5	16.6007	0.376702	-5.24768	0.139498		16.8912	0.0164626	1.90035	0.152807		0.0705398	0.0851234	0.0290482	0.000187348		23	645
NRD1	19.6896	0.481861	-5.29998	0.136847		20.4279	0.0518297	1.84219	0.167634		0.0659176	0.280758	0.0290487	0.000199543		10	658
IL31RA	-13.4158	0.632093	-5.11456	0.149454		-19.3794	0.0653307	2.00947	0.130821		-0.0943642	0.122693	0.0294422	0.000151422		10	658
CASZ1	-2.98463	0.872748	-5.03239	0.156153		-7.39395	0.290723	2.14937	0.106727		-0.0395509	0.330858	0.0301478	0.000106906		23	645
CWC22	12.8305	0.633115	-5.19814	0.144131		-0.9985	0.921245	2.10982	0.114711		-0.032154	0.583779	0.0302397	0.00010769		11	657
PIK3C2A	-10.8297	0.639925	-4.84184	0.17552		4.2108	0.628299	2.01645	0.133259		0.0655386	0.194539	0.0285984	0.000259654		15	653
C8orf34	3.79379	0.891996	-5.05639	0.153936		-3.71448	0.723453	2.10191	0.114718		-0.0649989	0.286493	0.0299352	0.000117982		10	658
TENC1	-23.5931	0.360702	-5.13195	0.147745		-3.21362	0.740436	2.08775	0.117282		0.0185695	0.741868	0.029938	0.000119752		12	656
CD93	9.52069	0.709982	-5.0591	0.153672		10.381	0.280296	2.09178	0.116182		0.002382	0.966014	0.0298742	0.000123379		12	656
EFR3A	15.5232	0.544403	-5.04075	0.155098		8.7055	0.365495	2.10534	0.113936		-0.0296044	0.596515	0.0298526	0.000124373		12	656
OR2D3	2.12519	0.936581	-5.06029	0.153752		18.7544	0.0612935	2.03346	0.126145		0.0794851	0.172606	0.0296001	0.000139798		11	657
DSG1	-12.6955	0.506259	-5.05468	0.153932		7.39146	0.302906	2.09954	0.114861		0.0798682	0.0551899	0.0298868	0.000117371		22	646
RXFP2	9.60158	0.731667	-5.0515	0.154292		3.64596	0.728915	2.09905	0.115204		-0.0352756	0.563926	0.0298706	0.000123114		10	658
NUP153	-2.90869	0.896085	-5.03537	0.155938		0.606264	0.942239	2.09486	0.116224		0.0315009	0.51705	0.0296857	0.000136803		16	652
SH2B1	-0.283048	0.989578	-5.05004	0.155242		-3.83069	0.637949	2.13747	0.109368		-0.00498049	0.916165	0.0299264	0.000123696		17	651
OR2A2	-3.95714	0.862764	-5.03261	0.15609		2.22384	0.795978	2.0871	0.117499		-0.00827083	0.86858	0.0299182	0.000121573		15	653
RASAL2	4.1551	0.82755	-5.09022	0.15166		-0.972989	0.892002	2.10725	0.114243		-0.0109949	0.79178	0.0299745	0.000119157		22	646
PTPRC	21.6404	0.173828	-5.24438	0.138976		-4.54653	0.447179	2.13874	0.10866		-0.0700679	0.0435513	0.0304957	8.59325e-05		32	636
GBA3	3.31704	0.859966	-5.08672	0.152067		8.4865	0.229376	2.01202	0.131211		0.0239669	0.559325	0.0296315	0.000142393		23	645
ADAM10	-2.81964	0.916002	-5.06167	0.153611		-3.75811	0.708278	2.08685	0.117423		-0.0100652	0.863102	0.0298445	0.000125757		11	657
HTR1E	4.42796	0.847876	-5.03983	0.155346		10.4077	0.229868	2.12929	0.109782		0.0085378	0.865487	0.029901	0.00012197		15	653
ADH6	-50.0789	0.0497306	-4.9187	0.164284		-15.1661	0.113906	2.13916	0.107866		0.0354768	0.524902	0.0297807	0.000129233		12	656
TET2	-4.14458	0.83928	-5.02666	0.156624		1.77598	0.817071	2.08727	0.117518		-0.0130483	0.769957	0.0299584	0.000119203		19	649
PAPLN	21.0124	0.396085	-5.2995	0.136213		-4.97917	0.59255	2.15695	0.106661		-0.0799141	0.139154	0.0308136	7.74851e-05		13	655
RB1	0.138937	0.991853	-5.05415	0.154351		3.79557	0.457735	2.06488	0.121324		-0.0143626	0.628776	0.0300031	0.000116112		46	622
SYT14	22.1479	0.353729	-4.90592	0.166684		25.1194	0.00500174	2.26523	0.0876415		0.0615529	0.237759	0.0302843	9.95555e-05		14	654
MPDZ	9.27621	0.572131	-5.13973	0.14755		5.77218	0.349373	2.04449	0.12508		-0.00904691	0.80081	0.0299604	0.000119615		30	638
PARP4	-17.5081	0.444715	-5.06564	0.153002		0.839075	0.922357	2.09913	0.115226		0.012516	0.802461	0.0298849	0.000122613		15	653
CRAT	-9.02079	0.749262	-5.03778	0.155454		8.67993	0.412951	2.08395	0.117718		0.122068	0.0472986	0.0296709	0.000131071		10	658
KLHL4	-17.8752	0.352349	-5.24991	0.139248		-4.15326	0.565268	2.05274	0.124038		0.0212841	0.612119	0.0301103	0.000111876		22	646
ADCY2	-11.1227	0.447795	-4.96908	0.161173		4.78223	0.384992	2.06247	0.121666		0.0721169	0.0239495	0.0293322	0.000154904		38	630
ZHX3	39.2909	0.124822	-4.8259	0.173157		4.73464	0.62281	2.12587	0.110919		-0.0699688	0.210794	0.0294715	0.000151048		12	656
CADM3	17.9032	0.484881	-5.09449	0.150763		-4.56817	0.635282	2.10912	0.113496		-0.0874594	0.117856	0.0300789	0.000107986		12	656
RTL1	-9.42054	0.73655	-5.0449	0.154841		0.762151	0.942252	2.09787	0.115449		-0.0193088	0.752156	0.0298922	0.000122117		10	658
PRDM11	-5.01645	0.831864	-5.04288	0.155054		9.1261	0.303753	2.08026	0.11826		0.079855	0.121331	0.029716	0.000130356		14	654
ADAMTS1	20.3966	0.338199	-5.41422	0.128763		5.47435	0.493949	2.00154	0.135139		-0.0159976	0.730911	0.0301591	0.000116037		18	650
OSBPL3	4.82976	0.795404	-5.04317	0.15501		1.96153	0.779252	2.10248	0.114645		-0.0342297	0.399879	0.0298067	0.000126802		23	645
CHM	-40.2154	0.116656	-4.68736	0.186341		-2.89395	0.763997	2.12482	0.111597		0.067219	0.229916	0.0292647	0.000171351		12	656
PML	-29.333	0.216364	-4.97397	0.160326		-12.9887	0.145028	2.13347	0.108896		0.00409589	0.937023	0.0298647	0.000124269		14	654
MYH1	-3.01744	0.826833	-5.04241	0.155093		6.71078	0.195062	2.07515	0.118993		0.071284	0.0176978	0.0296275	0.000131439		45	623
MTMR8	-22.8125	0.304419	-5.11645	0.148844		-9.95263	0.232979	2.0708	0.119861		0.0142984	0.768227	0.0299156	0.000120908		16	652
MAGEA6	-8.4195	0.762971	-5.03639	0.155584		5.30142	0.613243	2.08811	0.117114		0.0413651	0.497348	0.0297946	0.000128092		10	658
WDR33	23.598	0.30427	-5.1359	0.147351		-0.766842	0.929226	2.10121	0.114956		-0.0704197	0.160172	0.0301234	0.000106298		15	653
ROBO1	-9.58533	0.544211	-4.81432	0.177106		-3.74891	0.527836	2.19183	0.102042		0.0333513	0.333748	0.0290456	0.000203989		33	635
IQGAP3	0.535182	0.983268	-5.05545	0.154246		20.2821	0.0340852	2.00243	0.131823		0.108234	0.0517415	0.029363	0.000155002		12	656
CTDP1	-31.3551	0.221818	-4.63633	0.192589		-2.84384	0.768174	2.1363	0.110551		0.0410498	0.464019	0.0293304	0.000173652		12	656
GPR107	-5.21394	0.851886	-5.01888	0.15754		10.6126	0.31159	2.02923	0.128019		0.0964883	0.113212	0.0292459	0.000168813		10	658
GPR63	4.06319	0.868809	-5.04586	0.15481		-4.31769	0.640366	2.09102	0.116599		-0.0357992	0.505039	0.0298136	0.000126772		13	655
SAMD3	9.61452	0.706181	-5.03862	0.155359		-4.60722	0.630634	2.09166	0.116477		-0.00676593	0.9033	0.0298657	0.000123993		12	656
DNAH10	6.83389	0.61499	-5.24893	0.141179		3.86816	0.448559	1.98756	0.137998		0.00251188	0.932533	0.0298037	0.000140265		46	622
CDH10	-19.4974	0.0674727	-5.06177	0.152454		-1.77936	0.65732	2.09771	0.115416		0.0376015	0.106411	0.0298929	0.00011849		81	587
CCDC83	-1.53553	0.954151	-5.06004	0.153884		-9.13406	0.362525	2.05615	0.122837		-0.0443061	0.447298	0.0296703	0.000137416		11	657
CPXCR1	-33.0053	0.126122	-4.82119	0.1736		-3.69001	0.649265	2.12442	0.111187		0.0615372	0.191634	0.0294437	0.000153067		17	651
PTPN21	-23.3288	0.343171	-4.92947	0.164511		2.74178	0.766904	2.08401	0.118084		0.0567014	0.291317	0.0295757	0.000143508		13	655
FBXO30	-19.0139	0.423688	-4.96509	0.161487		6.01778	0.500383	2.07072	0.120267		0.0877582	0.0905434	0.0294704	0.000148021		14	654
ARHGAP20	29.3366	0.200602	-5.24748	0.138858		4.25488	0.621454	2.0703	0.120565		-0.0317852	0.525585	0.0300866	0.000111552		15	653
HSP90AA1	15.2069	0.537187	-5.10236	0.150214		-4.5006	0.62693	2.11315	0.112848		-0.0493944	0.358563	0.0300364	0.00011273		13	655
IFI44L	-12.5915	0.608409	-4.97587	0.160876		5.96371	0.518342	2.06202	0.121997		0.0819884	0.126252	0.0293741	0.000157442		13	655
ZNF799	2.01973	0.943092	-5.06827	0.15372		-13.97	0.188505	2.20469	0.0982649		-0.0911835	0.139632	0.0305688	8.60555e-05		10	658
DNAH11	-3.83313	0.72098	-5.03454	0.155718		5.60047	0.164584	2.07166	0.119546		0.0583375	0.0125915	0.0295961	0.000132699		77	591
DHX9	-25.9056	0.257625	-4.98753	0.159257		-12.0203	0.161997	2.12886	0.109697		0.0211769	0.671836	0.0298223	0.000126711		15	653
PLEKHG2	-20.8413	0.283231	-5.02879	0.155834		-17.604	0.0156595	2.1189	0.110275		-0.0703416	0.0969745	0.0299572	0.000114422		21	647
KDM6A	10.1915	0.487875	-5.34407	0.134427		-2.58921	0.639053	2.17249	0.105436		-0.0400441	0.211743	0.0310198	7.42841e-05		43	625
ZMYND11	44.824	0.0923904	-5.177	0.143588		19.8262	0.0474747	2.04363	0.124096		0.0320983	0.581363	0.0297869	0.000129029		11	657
COL6A1	3.59921	0.88377	-5.04391	0.155003		-4.85836	0.599392	2.08635	0.117427		-0.0418899	0.435739	0.0297709	0.000129509		13	655
MCM3AP	25.0815	0.179668	-5.01664	0.156635		-1.14519	0.870558	2.09686	0.11562		-0.0774033	0.0577363	0.0297638	0.000125284		23	645
GSN	5.99651	0.822409	-5.05732	0.153845		-13.6836	0.172528	2.10857	0.113099		-0.104681	0.0724002	0.0299527	0.000114045		11	657
ZZZ3	4.24037	0.843944	-5.02461	0.156859		11.4081	0.158359	2.17467	0.102505		0.0684325	0.145374	0.0303326	9.595e-05		17	651
TYR	-42.9255	0.0411212	-4.84008	0.171123		-9.8492	0.212766	2.14735	0.106864		0.0457069	0.319865	0.0296491	0.000137883		18	650
ZNF148	-32.173	0.209387	-4.88081	0.168524		-7.95133	0.409137	2.14105	0.108238		-0.00817827	0.883886	0.0299195	0.000121876		12	656
ZNF71	16.5619	0.502425	-5.29645	0.137252		17.3343	0.0614161	1.84362	0.167536		0.0391287	0.468021	0.0293004	0.000177922		13	655
ZNF585B	-58.9693	0.0100671	-4.25959	0.229032		-16.151	0.0609547	2.3158	0.0826665		0.0507063	0.311868	0.0291936	0.000182818		15	653
NPR1	-6.61602	0.797665	-4.96933	0.162878		-5.13208	0.596565	2.16335	0.105928		-0.00425946	0.939746	0.0299296	0.000127933		12	656
ATP2A1	-12.8423	0.614592	-5.13298	0.148129		-3.0356	0.751419	2.07959	0.118982		-0.0101808	0.854957	0.0298123	0.000129311		12	656
ODF2	24.4849	0.300824	-5.07725	0.151918		-7.84607	0.377581	2.10631	0.113782		-0.0860893	0.0954838	0.0299613	0.000114147		14	654
HHIPL2	-0.0974289	0.995917	-5.05276	0.154242		-3.99744	0.576196	2.10505	0.114132		-0.0173557	0.676273	0.0299041	0.000121288		22	646
BRCA1	-1.63338	0.925921	-5.03641	0.156076		2.57025	0.696955	2.07255	0.120312		0.00641578	0.867166	0.0298109	0.000129902		26	642
GPR128	-8.4649	0.680351	-5.08825	0.151424		3.60451	0.640548	2.11356	0.112796		0.052401	0.242594	0.0300945	0.000108754		19	649
ENAM	-8.38479	0.699554	-5.11258	0.149754		0.429083	0.958081	2.10157	0.115147		0.0431193	0.363271	0.0301826	0.000105625		17	651
NLGN4X	0.78004	0.959329	-5.06093	0.153964		-2.61703	0.648815	2.12542	0.111045		-0.0357904	0.283694	0.0302437	0.000101967		36	632
CCDC120	-34.1409	0.164614	-4.97758	0.159877		-10.0211	0.27775	2.12063	0.111278		0.0190766	0.722301	0.0298337	0.000126017		13	655
DBN1	12.3637	0.658661	-5.16991	0.145971		-14.6453	0.163412	2.2371	0.0936868		-0.101258	0.0972029	0.030834	7.54151e-05		10	658
ZNF473	-1.57574	0.952828	-5.06145	0.153858		-5.08219	0.611551	2.07099	0.120404		-0.0341352	0.557227	0.0296909	0.000136788		11	657
CLCA2	-13.0814	0.5562	-5.00444	0.158201		7.24134	0.385836	2.07168	0.119935		0.0403726	0.405459	0.0297262	0.000132647		16	652
PTPRN2	9.67791	0.576427	-4.96834	0.161498		0.575265	0.929586	2.10354	0.114791		-0.0169874	0.653407	0.0297273	0.000134641		27	641
ARHGEF7	-12.0866	0.626205	-4.98806	0.159781		-5.15577	0.580253	2.12618	0.110791		-0.0097771	0.856814	0.0299282	0.00012123		13	655
POP1	-24.8564	0.238924	-5.23541	0.139857		3.09621	0.696342	2.12125	0.111751		0.0660115	0.151936	0.0303604	9.48344e-05		18	650
TNRC6A	-11.8563	0.465269	-4.79127	0.178681		2.49449	0.682658	2.04347	0.127041		0.0301354	0.395301	0.0292107	0.000185368		31	637
CPVL	-5.87571	0.825998	-5.0008	0.159414		-5.7305	0.568193	2.14934	0.107496		-0.00202979	0.972255	0.0298938	0.000126402		11	657
COPB1	9.08051	0.711955	-5.1086	0.150056		2.60028	0.778396	2.08257	0.118424		-0.0354229	0.509427	0.030093	0.000111111		13	655
CCDC80	3.12315	0.888613	-5.08804	0.152389		-3.87424	0.64375	2.14209	0.108808		-0.0272346	0.575882	0.0301821	0.00010892		16	652
RAB11FIP4	-9.63725	0.730075	-5.08892	0.151444		8.00437	0.44555	2.12842	0.110246		0.0212622	0.727375	0.0299552	0.00011892		10	658
KDM3B	-0.467057	0.978787	-5.05408	0.154149		-7.7366	0.240841	2.07924	0.118347		-0.0251853	0.511341	0.029813	0.000126836		26	642
OR5H6	5.30434	0.835133	-5.04708	0.154688		0.314214	0.973824	2.09886	0.115281		-0.0421085	0.449161	0.0298294	0.00012547		12	656
SLC5A9	45.129	0.0899442	-4.80474	0.174869		9.45971	0.34449	2.15054	0.106667		-0.0655417	0.259671	0.0295153	0.000148156		11	657
NELL1	-9.29225	0.583296	-4.85361	0.173239		-0.250175	0.968647	2.10388	0.116303		0.0138171	0.708738	0.0295794	0.000155164		29	639
OR2A14	-18.9167	0.481394	-4.86991	0.17065		-4.60455	0.648328	2.14306	0.108715		0.00249008	0.966151	0.0298517	0.000130073		11	657
MAGEC2	-0.53284	0.980966	-5.05244	0.154258		16.5365	0.048423	2.08382	0.116819		0.105371	0.0304171	0.0297821	0.000122507		16	652
ZNF658	39.2197	0.0616166	-5.05149	0.15324		6.17559	0.433946	2.09874	0.115123		-0.0366946	0.423709	0.0298744	0.000122424		18	650
PDE1C	24.7397	0.159345	-5.07338	0.151943		13.1929	0.0456153	2.0876	0.116127		-0.00856307	0.823601	0.0298829	0.000122755		26	642
TLL1	-0.253195	0.987992	-5.05536	0.154447		8.84031	0.161599	2.18399	0.10113		0.0597217	0.103632	0.0304532	8.98036e-05		29	639
MAP1A	-8.96016	0.617143	-4.97317	0.161154		-8.34258	0.215185	2.17277	0.102988		-0.0309643	0.428773	0.0301514	0.000107722		25	643
LDB2	-0.573812	0.976634	-5.05515	0.154126		8.32619	0.257755	2.1309	0.109573		0.020637	0.629476	0.029956	0.00011834		21	647
FAM135B	-13.3691	0.210862	-5.07632	0.151837		-0.0834126	0.983433	2.09837	0.11536		0.02579	0.26905	0.0299209	0.00011872		80	588
CAPN13	-19.1316	0.494145	-4.94723	0.163251		8.94898	0.394593	2.04908	0.124284		0.0848431	0.164703	0.0294071	0.000155647		10	658
CATSPER1	-3.42447e-05	0.999999	-5.05292	0.154226		14.5793	0.129239	2.11461	0.111959		0.0821004	0.141573	0.0299664	0.0001147		12	656
NDC80	27.1805	0.309006	-5.07416	0.152177		6.00012	0.550131	2.09383	0.116051		-0.0483179	0.407607	0.0299135	0.000119936		11	657
ATP12A	11.6381	0.523351	-5.1014	0.150272		4.05902	0.55358	2.08161	0.11827		-0.00729355	0.854687	0.0299062	0.000121722		24	644
AMOTL1	5.10446	0.824113	-5.07835	0.152351		-1.49562	0.862394	2.10597	0.114227		0.0324624	0.517355	0.029714	0.000134417		15	653
CNTN5	-6.22745	0.672216	-4.99455	0.159279		3.37804	0.541256	2.06686	0.121085		0.0435948	0.174667	0.0294672	0.000150644		38	630
WRN	-20.3221	0.347125	-4.90748	0.166522		-4.25769	0.600173	2.12899	0.110418		0.0606247	0.198834	0.0294419	0.000153393		17	651
GATAD2A	1.93935	0.944689	-5.04535	0.155023		-5.16106	0.623105	2.07838	0.118961		-0.0501296	0.411356	0.0296802	0.000136274		10	658
SMC6	22.5777	0.422009	-5.20388	0.142658		-11.423	0.279492	2.1749	0.102883		-0.102354	0.0952336	0.0305602	8.5219e-05		10	658
KIFC1	17.1265	0.502573	-5.05556	0.153858		-5.98397	0.532976	2.09944	0.115064		-0.0739982	0.184401	0.0298872	0.000120027		12	656
ATRX	-36.8746	0.0202026	-4.7285	0.180938		-6.14571	0.303676	2.15258	0.106265		0.0552711	0.111246	0.0293895	0.000155569		32	636
TMEM132D	9.46827	0.495805	-5.18784	0.144008		-2.65418	0.611357	2.13634	0.109416		-0.057414	0.05826	0.0306939	7.88089e-05		43	625
NRP1	5.57782	0.791467	-5.06069	0.153573		6.12769	0.439362	2.08997	0.116662		-0.00148464	0.974289	0.0298778	0.000123194		18	650
SCN3A	-2.39707	0.85377	-5.04872	0.154552		-2.10087	0.66722	2.10219	0.114653		-0.00457697	0.871958	0.0298838	0.000122754		49	619
MYO5B	-14.7915	0.437222	-5.04965	0.154291		-9.41426	0.187964	2.10059	0.114496		-0.0224976	0.588438	0.0298807	0.000122525		22	646
ZNF282	-49.2584	0.0457314	-4.6508	0.18904		-8.63824	0.351645	2.16903	0.103963		0.0814976	0.130319	0.0292105	0.000173059		13	655
CIITA	-27.4919	0.262896	-4.96265	0.161406		1.01636	0.912321	2.09518	0.115999		0.0754008	0.159531	0.0296282	0.000137427		13	655
MEPE	-16.249	0.510581	-5.04684	0.154575		19.01	0.040205	2.0914	0.115405		0.117024	0.0297346	0.029832	0.000119293		13	655
AR	-25.953	0.313326	-5.16778	0.144974		2.79597	0.772577	2.11089	0.113368		0.147719	0.00843462	0.0305296	8.11281e-05		12	656
MAGEA11	-44.2855	0.0727457	-4.88339	0.167603		-7.88823	0.395376	2.12871	0.110132		0.0929984	0.0844177	0.0295198	0.000143859		13	655
HIVEP3	-8.63306	0.567225	-4.9462	0.163565		-5.94759	0.293985	2.17204	0.103345		-0.0207147	0.529517	0.0301318	0.00010976		36	632
[truncated: 2,827 more rows]
